# Supplementary material for: Crystal structure and Hirshfeld surface analysis of the naturally occurring cassane-type diterpenoid, 6β-cinnamoyl-7β-hy­droxy­vouacapen-5α-ol
Source: Acta Crystallogr E Crystallogr Commun. 2018 Feb 23;74(Pt 3):385–9. doi: 10.1107/S2056989018002499 (PMC5947809; doi:10.1107/S2056989018002499)
Supplement: Supplementary file 1 [file e-74-00385-sup1.cif]

##############################################################################
#                                                                            #
# This CIF contains the data in a paper accepted for publication in          #
# Acta Crystallographica Section E. It conforms to the requirements of       #
# Notes for Authors for Acta Crystallographica Section E, and has been       #
# peer reviewed under the auspices of the IUCr Commission on Journals.       #
#                                                                            #
# Full details of the Crystallographic Information File format               #
# are given in the paper "The Crystallographic Information File (CIF):       #
# a New Standard Archive File for Crystallography" by S. R. Hall, F. H.      #
# Allen and I. D. Brown [Acta Cryst. (1991), A47, 655-685].                  #
#                                                                            #
# The current version of the core CIF dictionary is obtainable from          #
# ftp://ftp.iucr.org/pub/cif_core.dic.                                       #
#                                                                            #
# Software is freely available for graphical display of the structure(s)     #
# in this CIF. For information consult the CIF software page                 #
# http://www.iucr.org/resources/cif/software.                                #
#                                                                            #
# This file may be used for bona fide research purposes within the           #
# scientific community so long as proper attribution is given to the journal # 
# article from which it was obtained.                                        #
#                                                                            #
##############################################################################
data_global
_audit_creation_method     'form.cif (version 2.0)'
_journal_data_validation_number     ?
_journal_date_recd_electronic     2017-12-23
_journal_date_accepted     2018-02-12
_journal_name_full     'Acta Crystallographica, Section E'
_journal_year     2018
_journal_volume     74
_journal_issue      3
_journal_page_first     385
_journal_page_last     389
_journal_paper_category     GO
_journal_paper_doi     10.1107/S2056989018002499
_journal_coeditor_code     IS5486
_publ_contact_author_name     'Yousuf, S. '
_publ_contact_author_address
;
      H.E.J. Research Institute of Chemistry,
      International Cenetr for Chemical and Biological Sciences,
      University of Karachi,
      Karachi 75270, Pakistan
;
_publ_contact_author_email     'dr.sammer.yousuf@gmail.com'
_publ_contact_author_fax     '+92-21 34819018-9'
_publ_contact_author_phone     '+92-21 34824924'
_publ_section_title
;
Crystal structure and Hirshfeld surface analysis of the naturally occurring
cassane-type diterpenoid, 6\b-cinnamoyl-7\b-hydroxyvouacapen-5\a-ol
;
_publ_section_title_footnote     .
loop_
    _publ_author_name
    _publ_author_address
    'K. Osahon Ogbeide'
;
Department of Chemistry, Faculty of Physical Sciences,
University of Benin, Benin City, Nigeria
;
    'Rajesh Kumar'
;
H. E. J. Research Institute of Chemistry,
International Center for Chemical and Biological Sciences,
University of Karachi,
Karachi-75270, Pakistan
;
    'Mujeeb-Ur-Rehman'
;
H. E. J. Research Institute of Chemistry,
International Center for Chemical and Biological Sciences,
University of Karachi,
Karachi-75270, Pakistan
;
    'Bodunde Owolabi'
;
Department of Chemistry, School of Sciences,
The Federal University of Technology, Akure, Nigeria
;
    'Abiodun Falodun'
;
Department of Pharmaceutical Chemistry,
Faculty of Pharmacy, University of Benin, Benin City, Nigeria
;
    'M. Iqbal Choudhary'
;
H. E. J. Research Institute of Chemistry,
International Center for Chemical and Biological Sciences,
University of Karachi,
Karachi-75270, Pakistan
;
    'Sammer Yousuf'
;
H. E. J. Research Institute of Chemistry,
International Center for Chemical and Biological Sciences,
University of Karachi,
Karachi-75270, Pakistan
;
_publ_section_synopsis
;
The title compound, a cassane-type diterpenoid, was isolated from a medicinally
important plant, <i>Caesalpinia pulcherrima</i> (Fabaceae). In the molecule,
the three cyclohexane rings are <i>trans</i>-fused and adopt chair, chair and
half chair conformations.
;
data_I
_audit_creation_method     'SHELXL-2016/6'
_chemical_name_systematic
;\
(4a<i>R</i>,5<i>R</i>,6<i>R</i>,6a<i>S</i>,7<i>R</i>,11a<i>S</i>,\
11b<i>R</i>)-4a,6-Dihydroxy-4,4,7,11b-tetramethyl-\
1,2,3,4,4a,5,6,6a,7,11,11a,11b-dodecahydrophenanthro[3,2-<i>b</i>]\
furan-5-yl 3-phenylprop-2-enoate
;
_chemical_name_common     ?
_chemical_formula_moiety     'C29 H36 O5'
_chemical_formula_sum     'C29 H36 O5'
_chemical_formula_iupac     'C29 H36 O5'
_chemical_formula_weight     464.58
_chemical_melting_point     ?
_shelx_space_group_comment
;
The symmetry employed for this shelxl refinement is uniquely defined
by the following loop, which should always be used as a source of
symmetry information in preference to the above space-group names.
They are only intended as comments.
;
_space_group_crystal_system     monoclinic
_space_group_name_H-M_alt     'P 21'
_space_group_name_Hall     'P 2yb'
loop_
    _space_group_symop_operation_xyz
    'x, y, z'
    '-x, y+1/2, -z'
_cell_length_a     12.1129(3)
_cell_length_b     7.8973(2)
_cell_length_c     12.9253(3)
_cell_angle_alpha     90
_cell_angle_beta     94.9300(10)
_cell_angle_gamma     90
_cell_volume     1231.85(5)
_cell_formula_units_Z     2
_cell_measurement_reflns_used     9975
_cell_measurement_theta_min     3.43
_cell_measurement_theta_max     68.26
_cell_measurement_temperature     100(2)
_exptl_crystal_description     'Plate'
_exptl_crystal_colour     'colourless'
_exptl_crystal_size_max     0.170
_exptl_crystal_size_mid     0.130
_exptl_crystal_size_min     0.060
_exptl_crystal_density_diffrn     1.253
_exptl_crystal_density_meas     ?
_exptl_crystal_density_method     ?
_exptl_crystal_F_000     500
_exptl_absorpt_coefficient_mu     0.674
_exptl_absorpt_correction_type     none
_exptl_absorpt_process_details     ?
_shelx_estimated_absorpt_T_min     0.894
_shelx_estimated_absorpt_T_max     0.961
_exptl_absorpt_correction_T_min     ?
_exptl_absorpt_correction_T_max     ?
_exptl_special_details
;
^1^H-NMR (400 MHz C~3~D~6~O):
7.71(m), 7.62(m), 7.41(m), 7.41(m), 7.29(d, J = 1.6
Hz), 6.58(d, J = 16 Hz), 6.23(d,J = 1.6Hz), 5.65(d, J = 4Hz),
4.28(m), 3.04(q, J = 12,6.4 Hz), 2.48(m), 2.48(m), 1.97(m),
1.86(T, J = 12.8), 1.02(m), 1.72(m),
1.41(m), 1.65(m), 1.40(m), 1.46(s), 1.19(s), 1.10(m), 1.04(d, J = 7.2).
^13^C-NMR (300 MHz C~3~D~6~O): 166.9, 150.23, 145.11, 141.3, 135.5, 131.1,
129.8,129.0, 120.1, 122.9, 110.5, 78.04, 74.50, 68.93, 41.88, 39.97, 39.10,
38.43, 38.02, 35.52, 28.25, 28.18, 25.81, 22.44, 19.04, 17.77, 17.45.
IR:
(cm^-1^) 3592.0, 3058.8, 2934.9, 2866.8, 1713.9, 1639.7, 1577.8, 1503.1,
1456.6, 1391.8, 1310.3, 1280.8, 1168.4, 1058.3, 1008.2, 979.7, 909.7 863.8,
765.9, 723.1, 687.4.
;
_diffrn_ambient_temperature     100(2)
_diffrn_radiation_type     CuK\a
_diffrn_radiation_wavelength     1.54178
_diffrn_measurement_device_type     'Bruker APEXII CCD'
_diffrn_measurement_method     '\f and \w scans'
_diffrn_detector_area_resol_mean     ?
_diffrn_reflns_number     21754
_diffrn_reflns_av_R_equivalents     0.0490
_diffrn_reflns_theta_min     3.432
_diffrn_reflns_theta_max     68.253
_diffrn_reflns_theta_full     67.679
_diffrn_measured_fraction_theta_max     1.000
_diffrn_measured_fraction_theta_full     1.000
_diffrn_reflns_limit_h_min     -14
_diffrn_reflns_limit_h_max     14
_diffrn_reflns_limit_k_min     -9
_diffrn_reflns_limit_k_max     9
_diffrn_reflns_limit_l_min     -15
_diffrn_reflns_limit_l_max     15
_refine_special_details
;
 Refined as a 2-component inversion twin.
;
_reflns_number_total     4526
_reflns_number_gt     4183
_reflns_threshold_expression     'I > 2\s(I)'
_refine_ls_structure_factor_coef     Fsqd
_refine_ls_matrix_type     full
_refine_ls_R_factor_all     0.0398
_refine_ls_R_factor_gt     0.0347
_refine_ls_wR_factor_gt     0.0819
_refine_ls_wR_factor_ref     0.0845
_refine_ls_goodness_of_fit_ref     1.004
_refine_ls_restrained_S_all     1.004
_refine_ls_number_reflns     4526
_refine_ls_number_parameters     314
_refine_ls_number_restraints     1
_refine_ls_hydrogen_treatment     constr
_refine_ls_weighting_scheme     calc
_refine_ls_weighting_details
              'w=1/[\s^2^(Fo^2^)+(0.0501P)^2^+0.2131P] where P=(Fo^2^+2Fc^2^)/3'
_atom_sites_solution_hydrogens     geom
_atom_sites_solution_primary     ?
_atom_sites_solution_secondary     ?
_refine_ls_shift/su_max     0.000
_refine_ls_shift/su_mean     0.000
_refine_diff_density_max     0.188
_refine_diff_density_min     -0.207
_refine_ls_extinction_method     none
_refine_ls_extinction_coef     .
_refine_ls_abs_structure_details
;
 Refined as an inversion twin
;
_refine_ls_abs_structure_Flack     0.0(2)
loop_
    _atom_type_symbol
    _atom_type_description
    _atom_type_scat_dispersion_real
    _atom_type_scat_dispersion_imag
    _atom_type_scat_source
    'C' 'C' 0.0181 0.0091
                         'International Tables Vol C Tables 4.2.6.8 and 6.1.1.4'
    'H' 'H' 0.0000 0.0000
                         'International Tables Vol C Tables 4.2.6.8 and 6.1.1.4'
    'O' 'O' 0.0492 0.0322
                         'International Tables Vol C Tables 4.2.6.8 and 6.1.1.4'
_computing_data_collection
;
APEX2 (Bruker, 2000)
;
_computing_cell_refinement
;
SAINT (Bruker, 2000)
;
_computing_data_reduction
;
SAINT (Bruker, 2000)
;
_computing_structure_solution
;
SHELXT2014 (Sheldrick, 2015<i>a</i>)
;
_computing_structure_refinement
;
SHELXL2016 (Sheldrick, 2015<i>b</i>)
;
_computing_molecular_graphics
;
ORTEP-3 for Windows (Farrugia, 2012) and SHELXTL (Sheldrick,
2008)
;
_computing_publication_material
;
SHELXTL (Sheldrick, 2008)
;
loop_
    _atom_site_type_symbol
    _atom_site_label
    _atom_site_fract_x
    _atom_site_fract_y
    _atom_site_fract_z
    _atom_site_U_iso_or_equiv
    _atom_site_adp_type
    _atom_site_calc_flag
    _atom_site_occupancy
    _atom_site_disorder_assembly
    _atom_site_disorder_group
    O O1 0.51780(13) 0.1960(2) 0.12545(11) 0.0191(4) Uani d 1 . .
    H H1 0.583625 0.166840 0.119366 0.029 Uiso calc 1 . .
    O O2 0.22809(14) -0.4687(2) -0.01284(13) 0.0223(4) Uani d 1 . .
    O O3 0.31947(13) 0.1907(2) 0.31852(11) 0.0176(3) Uani d 1 . .
    O O4 0.28626(16) 0.4678(2) 0.34903(15) 0.0300(4) Uani d 1 . .
    O O5 0.19074(13) 0.2782(2) 0.14554(12) 0.0190(4) Uani d 1 . .
    H H5 0.187516 0.371232 0.113926 0.029 Uiso calc 1 . .
    C C1 0.5738(2) -0.1463(3) 0.19336(19) 0.0223(5) Uani d 1 . .
    H H1A 0.563465 -0.270610 0.191241 0.027 Uiso calc 1 . .
    H H1B 0.596970 -0.110358 0.125098 0.027 Uiso calc 1 . .
    C C2 0.6658(2) -0.1033(4) 0.2771(2) 0.0281(6) Uani d 1 . .
    H H2A 0.646674 -0.150083 0.344371 0.034 Uiso calc 1 . .
    H H2B 0.735565 -0.157536 0.259730 0.034 Uiso calc 1 . .
    C C3 0.6840(2) 0.0864(4) 0.2882(2) 0.0266(6) Uani d 1 . .
    H H3A 0.711327 0.130558 0.223380 0.032 Uiso calc 1 . .
    H H3B 0.742076 0.107536 0.345374 0.032 Uiso calc 1 . .
    C C4 0.57779(19) 0.1850(3) 0.31052(18) 0.0203(5) Uani d 1 . .
    C C5 0.48332(19) 0.1330(3) 0.22378(17) 0.0159(5) Uani d 1 . .
    C C6 0.37500(19) 0.2335(3) 0.22738(17) 0.0157(5) Uani d 1 . .
    H H6 0.392800 0.357187 0.229305 0.019 Uiso calc 1 . .
    C C7 0.29530(18) 0.1976(3) 0.13233(16) 0.0150(5) Uani d 1 . .
    H H7 0.326559 0.247100 0.069884 0.018 Uiso calc 1 . .
    C C8 0.27205(19) 0.0105(3) 0.11248(17) 0.0144(5) Uani d 1 . .
    H H8 0.232224 -0.032713 0.171772 0.017 Uiso calc 1 . .
    C C9 0.38119(18) -0.0920(3) 0.11139(16) 0.0141(5) Uani d 1 . .
    H H9 0.419571 -0.052008 0.050411 0.017 Uiso calc 1 . .
    C C10 0.46211(19) -0.0615(3) 0.21063(17) 0.0162(5) Uani d 1 . .
    C C11 0.35761(19) -0.2846(3) 0.09546(18) 0.0195(5) Uani d 1 . .
    H H11A 0.421988 -0.339792 0.067248 0.023 Uiso calc 1 . .
    H H11B 0.346108 -0.337965 0.163002 0.023 Uiso calc 1 . .
    C C12 0.25746(19) -0.3084(3) 0.02252(17) 0.0174(5) Uani d 1 . .
    C C13 0.1808(2) -0.1948(3) -0.01287(18) 0.0169(5) Uani d 1 . .
    C C14 0.19243(19) -0.0105(3) 0.01221(18) 0.0170(5) Uani d 1 . .
    H H14 0.117939 0.033202 0.027082 0.020 Uiso calc 1 . .
    C C15 0.09710(19) -0.2868(3) -0.07485(19) 0.0214(5) Uani d 1 . .
    H H15 0.031927 -0.241267 -0.110517 0.026 Uiso calc 1 . .
    C C16 0.1288(2) -0.4498(3) -0.0727(2) 0.0240(5) Uani d 1 . .
    H H16 0.088574 -0.539445 -0.107408 0.029 Uiso calc 1 . .
    C C17 0.5565(2) 0.1516(3) 0.42506(18) 0.0252(6) Uani d 1 . .
    H H17A 0.612996 0.209595 0.470912 0.038 Uiso calc 1 . .
    H H17B 0.559908 0.029565 0.438823 0.038 Uiso calc 1 . .
    H H17C 0.482962 0.194371 0.438008 0.038 Uiso calc 1 . .
    C C18 0.6012(2) 0.3760(3) 0.3034(2) 0.0274(6) Uani d 1 . .
    H H18A 0.540690 0.439604 0.330854 0.041 Uiso calc 1 . .
    H H18B 0.606793 0.407338 0.230669 0.041 Uiso calc 1 . .
    H H18C 0.671040 0.402637 0.344118 0.041 Uiso calc 1 . .
    C C19 0.4136(2) -0.1444(3) 0.30596(17) 0.0194(5) Uani d 1 . .
    H H19A 0.444707 -0.088795 0.369703 0.029 Uiso calc 1 . .
    H H19B 0.432678 -0.265020 0.308648 0.029 Uiso calc 1 . .
    H H19C 0.332817 -0.131699 0.299626 0.029 Uiso calc 1 . .
    C C20 0.2289(2) 0.0857(3) -0.08241(18) 0.0218(5) Uani d 1 . .
    H H20A 0.225048 0.207822 -0.069787 0.033 Uiso calc 1 . .
    H H20B 0.179661 0.056395 -0.143969 0.033 Uiso calc 1 . .
    H H20C 0.305132 0.054200 -0.093813 0.033 Uiso calc 1 . .
    C C21 0.2732(2) 0.3200(3) 0.36808(18) 0.0204(5) Uani d 1 . .
    C C22 0.2066(2) 0.2519(4) 0.44928(18) 0.0221(6) Uani d 1 . .
    H H22 0.205628 0.133757 0.462953 0.026 Uiso calc 1 . .
    C C23 0.1479(2) 0.3580(4) 0.50308(18) 0.0235(6) Uani d 1 . .
    H H23 0.153196 0.474847 0.486769 0.028 Uiso calc 1 . .
    C C24 0.0756(2) 0.3140(4) 0.58504(19) 0.0242(6) Uani d 1 . .
    C C25 0.0608(2) 0.1487(4) 0.61904(19) 0.0283(6) Uani d 1 . .
    H H25 0.098725 0.058097 0.589145 0.034 Uiso calc 1 . .
    C C26 -0.0092(2) 0.1158(4) 0.6966(2) 0.0329(7) Uani d 1 . .
    H H26 -0.019633 0.002787 0.719015 0.039 Uiso calc 1 . .
    C C27 -0.0638(2) 0.2486(5) 0.7412(2) 0.0361(8) Uani d 1 . .
    H H27 -0.111276 0.226126 0.794396 0.043 Uiso calc 1 . .
    C C28 -0.0492(2) 0.4132(4) 0.7086(2) 0.0335(7) Uani d 1 . .
    H H28 -0.086528 0.503687 0.739264 0.040 Uiso calc 1 . .
    C C29 0.0199(2) 0.4457(4) 0.6310(2) 0.0290(6) Uani d 1 . .
    H H29 0.029684 0.558944 0.608671 0.035 Uiso calc 1 . .
loop_
    _atom_site_aniso_label
    _atom_site_aniso_U_11
    _atom_site_aniso_U_22
    _atom_site_aniso_U_33
    _atom_site_aniso_U_12
    _atom_site_aniso_U_13
    _atom_site_aniso_U_23
    O1 0.0156(8) 0.0276(9) 0.0152(8) 0.0023(7) 0.0070(6) 0.0042(7)
    O2 0.0289(9) 0.0153(9) 0.0219(9) 0.0013(7) -0.0027(7) 0.0011(7)
    O3 0.0202(8) 0.0201(8) 0.0138(7) 0.0030(7) 0.0085(6) 0.0012(7)
    O4 0.0332(11) 0.0233(10) 0.0361(10) -0.0011(8) 0.0176(9) -0.0085(8)
    O5 0.0184(9) 0.0168(8) 0.0224(8) 0.0066(7) 0.0055(7) 0.0035(7)
    C1 0.0210(13) 0.0254(13) 0.0201(12) 0.0091(10) -0.0012(10) -0.0019(10)
    C2 0.0227(13) 0.0350(15) 0.0256(13) 0.0130(12) -0.0047(11) -0.0087(12)
    C3 0.0183(12) 0.0369(16) 0.0238(13) 0.0043(11) -0.0027(10) -0.0051(11)
    C4 0.0183(11) 0.0245(13) 0.0179(11) 0.0006(11) 0.0010(9) -0.0016(11)
    C5 0.0167(11) 0.0210(12) 0.0107(10) 0.0020(9) 0.0054(9) 0.0020(9)
    C6 0.0185(11) 0.0159(12) 0.0137(10) -0.0002(9) 0.0078(9) 0.0026(9)
    C7 0.0151(11) 0.0157(11) 0.0149(10) 0.0051(10) 0.0060(9) 0.0032(10)
    C8 0.0152(11) 0.0164(12) 0.0122(10) 0.0021(9) 0.0046(9) 0.0040(9)
    C9 0.0161(11) 0.0156(11) 0.0111(10) 0.0038(9) 0.0039(8) 0.0015(9)
    C10 0.0189(12) 0.0168(12) 0.0131(10) 0.0042(9) 0.0022(9) 0.0004(9)
    C11 0.0240(12) 0.0191(12) 0.0151(10) 0.0053(11) -0.0004(9) 0.0017(10)
    C12 0.0228(12) 0.0160(11) 0.0141(10) 0.0004(10) 0.0049(9) 0.0014(10)
    C13 0.0164(11) 0.0187(12) 0.0162(11) -0.0003(9) 0.0054(9) 0.0029(9)
    C14 0.0138(11) 0.0172(12) 0.0201(11) 0.0034(9) 0.0027(9) 0.0017(9)
    C15 0.0161(11) 0.0239(13) 0.0241(12) -0.0018(10) 0.0007(9) 0.0031(11)
    C16 0.0242(13) 0.0218(13) 0.0254(13) -0.0047(11) -0.0021(10) 0.0014(11)
    C17 0.0281(14) 0.0306(15) 0.0165(11) 0.0030(11) -0.0007(10) -0.0044(10)
    C18 0.0245(13) 0.0267(15) 0.0307(14) -0.0021(11) 0.0010(11) -0.0034(11)
    C19 0.0291(13) 0.0169(12) 0.0121(10) 0.0043(10) 0.0014(10) 0.0024(9)
    C20 0.0290(13) 0.0179(12) 0.0175(12) -0.0022(11) -0.0043(10) 0.0042(9)
    C21 0.0181(12) 0.0257(14) 0.0178(12) 0.0002(10) 0.0038(10) -0.0049(10)
    C22 0.0197(12) 0.0314(15) 0.0154(11) 0.0009(10) 0.0030(10) -0.0026(10)
    C23 0.0179(12) 0.0354(15) 0.0172(12) -0.0010(11) 0.0014(10) -0.0058(11)
    C24 0.0134(12) 0.0434(17) 0.0157(11) -0.0003(11) 0.0001(10) -0.0073(11)
    C25 0.0214(13) 0.0448(18) 0.0186(12) 0.0038(11) 0.0012(10) -0.0045(12)
    C26 0.0265(14) 0.0487(18) 0.0235(13) -0.0032(13) 0.0030(11) 0.0043(13)
    C27 0.0252(14) 0.064(2) 0.0198(13) 0.0011(14) 0.0094(11) -0.0011(13)
    C28 0.0213(13) 0.054(2) 0.0265(14) 0.0029(13) 0.0071(11) -0.0092(14)
    C29 0.0194(13) 0.0432(18) 0.0247(13) 0.0005(12) 0.0045(11) -0.0060(13)
_geom_special_details
;
 All esds (except the esd in the dihedral angle between two l.s. planes)
 are estimated using the full covariance matrix.  The cell esds are taken
 into account individually in the estimation of esds in distances, angles
 and torsion angles; correlations between esds in cell parameters are only
 used when they are defined by crystal symmetry.  An approximate (isotropic)
 treatment of cell esds is used for estimating esds involving l.s. planes.
;
loop_
    _geom_bond_atom_site_label_1
    _geom_bond_atom_site_label_2
    _geom_bond_site_symmetry_2
    _geom_bond_distance
    _geom_bond_publ_flag
    O1 C5 . 1.459(3) ?
    O1 H1 . 0.8400 ?
    O2 C16 . 1.381(3) ?
    O2 C12 . 1.383(3) ?
    O3 C21 . 1.352(3) ?
    O3 C6 . 1.446(3) ?
    O4 C21 . 1.206(3) ?
    O5 C7 . 1.441(3) ?
    O5 H5 . 0.8400 ?
    C1 C2 . 1.524(3) ?
    C1 C10 . 1.543(3) ?
    C1 H1A . 0.9900 ?
    C1 H1B . 0.9900 ?
    C2 C3 . 1.520(4) ?
    C2 H2A . 0.9900 ?
    C2 H2B . 0.9900 ?
    C3 C4 . 1.552(3) ?
    C3 H3A . 0.9900 ?
    C3 H3B . 0.9900 ?
    C4 C18 . 1.539(4) ?
    C4 C17 . 1.547(3) ?
    C4 C5 . 1.586(3) ?
    C5 C6 . 1.538(3) ?
    C5 C10 . 1.564(3) ?
    C6 C7 . 1.522(3) ?
    C6 H6 . 1.0000 ?
    C7 C8 . 1.522(3) ?
    C7 H7 . 1.0000 ?
    C8 C9 . 1.551(3) ?
    C8 C14 . 1.556(3) ?
    C8 H8 . 1.0000 ?
    C9 C11 . 1.558(3) ?
    C9 C10 . 1.565(3) ?
    C9 H9 . 1.0000 ?
    C10 C19 . 1.555(3) ?
    C11 C12 . 1.483(3) ?
    C11 H11A . 0.9900 ?
    C11 H11B . 0.9900 ?
    C12 C13 . 1.343(3) ?
    C13 C15 . 1.435(3) ?
    C13 C14 . 1.495(3) ?
    C14 C20 . 1.536(3) ?
    C14 H14 . 1.0000 ?
    C15 C16 . 1.343(4) ?
    C15 H15 . 0.9500 ?
    C16 H16 . 0.9500 ?
    C17 H17A . 0.9800 ?
    C17 H17B . 0.9800 ?
    C17 H17C . 0.9800 ?
    C18 H18A . 0.9800 ?
    C18 H18B . 0.9800 ?
    C18 H18C . 0.9800 ?
    C19 H19A . 0.9800 ?
    C19 H19B . 0.9800 ?
    C19 H19C . 0.9800 ?
    C20 H20A . 0.9800 ?
    C20 H20B . 0.9800 ?
    C20 H20C . 0.9800 ?
    C21 C22 . 1.479(3) ?
    C22 C23 . 1.333(3) ?
    C22 H22 . 0.9500 ?
    C23 C24 . 1.472(3) ?
    C23 H23 . 0.9500 ?
    C24 C25 . 1.394(4) ?
    C24 C29 . 1.400(4) ?
    C25 C26 . 1.392(4) ?
    C25 H25 . 0.9500 ?
    C26 C27 . 1.392(4) ?
    C26 H26 . 0.9500 ?
    C27 C28 . 1.383(5) ?
    C27 H27 . 0.9500 ?
    C28 C29 . 1.385(4) ?
    C28 H28 . 0.9500 ?
    C29 H29 . 0.9500 ?
loop_
    _geom_angle_atom_site_label_1
    _geom_angle_atom_site_label_2
    _geom_angle_atom_site_label_3
    _geom_angle_site_symmetry_1
    _geom_angle_site_symmetry_3
    _geom_angle
    _geom_angle_publ_flag
    C5 O1 H1 . . 109.5 ?
    C16 O2 C12 . . 105.83(18) ?
    C21 O3 C6 . . 116.78(18) ?
    C7 O5 H5 . . 109.5 ?
    C2 C1 C10 . . 113.4(2) ?
    C2 C1 H1A . . 108.9 ?
    C10 C1 H1A . . 108.9 ?
    C2 C1 H1B . . 108.9 ?
    C10 C1 H1B . . 108.9 ?
    H1A C1 H1B . . 107.7 ?
    C3 C2 C1 . . 112.2(2) ?
    C3 C2 H2A . . 109.2 ?
    C1 C2 H2A . . 109.2 ?
    C3 C2 H2B . . 109.2 ?
    C1 C2 H2B . . 109.2 ?
    H2A C2 H2B . . 107.9 ?
    C2 C3 C4 . . 113.4(2) ?
    C2 C3 H3A . . 108.9 ?
    C4 C3 H3A . . 108.9 ?
    C2 C3 H3B . . 108.9 ?
    C4 C3 H3B . . 108.9 ?
    H3A C3 H3B . . 107.7 ?
    C18 C4 C17 . . 105.7(2) ?
    C18 C4 C3 . . 108.7(2) ?
    C17 C4 C3 . . 107.6(2) ?
    C18 C4 C5 . . 109.7(2) ?
    C17 C4 C5 . . 117.6(2) ?
    C3 C4 C5 . . 107.32(19) ?
    O1 C5 C6 . . 99.16(17) ?
    O1 C5 C10 . . 107.26(18) ?
    C6 C5 C10 . . 112.19(19) ?
    O1 C5 C4 . . 106.52(18) ?
    C6 C5 C4 . . 114.24(19) ?
    C10 C5 C4 . . 115.66(18) ?
    O3 C6 C7 . . 107.87(17) ?
    O3 C6 C5 . . 111.22(17) ?
    C7 C6 C5 . . 111.28(18) ?
    O3 C6 H6 . . 108.8 ?
    C7 C6 H6 . . 108.8 ?
    C5 C6 H6 . . 108.8 ?
    O5 C7 C8 . . 107.28(18) ?
    O5 C7 C6 . . 108.97(18) ?
    C8 C7 C6 . . 114.34(19) ?
    O5 C7 H7 . . 108.7 ?
    C8 C7 H7 . . 108.7 ?
    C6 C7 H7 . . 108.7 ?
    C7 C8 C9 . . 111.26(18) ?
    C7 C8 C14 . . 109.65(18) ?
    C9 C8 C14 . . 113.85(17) ?
    C7 C8 H8 . . 107.3 ?
    C9 C8 H8 . . 107.3 ?
    C14 C8 H8 . . 107.3 ?
    C8 C9 C11 . . 111.34(18) ?
    C8 C9 C10 . . 112.74(17) ?
    C11 C9 C10 . . 110.70(18) ?
    C8 C9 H9 . . 107.3 ?
    C11 C9 H9 . . 107.3 ?
    C10 C9 H9 . . 107.3 ?
    C1 C10 C19 . . 109.14(19) ?
    C1 C10 C5 . . 107.69(19) ?
    C19 C10 C5 . . 113.40(18) ?
    C1 C10 C9 . . 108.06(17) ?
    C19 C10 C9 . . 109.40(18) ?
    C5 C10 C9 . . 109.01(18) ?
    C12 C11 C9 . . 109.77(19) ?
    C12 C11 H11A . . 109.7 ?
    C9 C11 H11A . . 109.7 ?
    C12 C11 H11B . . 109.7 ?
    C9 C11 H11B . . 109.7 ?
    H11A C11 H11B . . 108.2 ?
    C13 C12 O2 . . 110.4(2) ?
    C13 C12 C11 . . 129.5(2) ?
    O2 C12 C11 . . 120.0(2) ?
    C12 C13 C15 . . 106.7(2) ?
    C12 C13 C14 . . 121.8(2) ?
    C15 C13 C14 . . 131.5(2) ?
    C13 C14 C20 . . 109.7(2) ?
    C13 C14 C8 . . 108.94(19) ?
    C20 C14 C8 . . 114.22(19) ?
    C13 C14 H14 . . 107.9 ?
    C20 C14 H14 . . 107.9 ?
    C8 C14 H14 . . 107.9 ?
    C16 C15 C13 . . 106.7(2) ?
    C16 C15 H15 . . 126.7 ?
    C13 C15 H15 . . 126.7 ?
    C15 C16 O2 . . 110.4(2) ?
    C15 C16 H16 . . 124.8 ?
    O2 C16 H16 . . 124.8 ?
    C4 C17 H17A . . 109.5 ?
    C4 C17 H17B . . 109.5 ?
    H17A C17 H17B . . 109.5 ?
    C4 C17 H17C . . 109.5 ?
    H17A C17 H17C . . 109.5 ?
    H17B C17 H17C . . 109.5 ?
    C4 C18 H18A . . 109.5 ?
    C4 C18 H18B . . 109.5 ?
    H18A C18 H18B . . 109.5 ?
    C4 C18 H18C . . 109.5 ?
    H18A C18 H18C . . 109.5 ?
    H18B C18 H18C . . 109.5 ?
    C10 C19 H19A . . 109.5 ?
    C10 C19 H19B . . 109.5 ?
    H19A C19 H19B . . 109.5 ?
    C10 C19 H19C . . 109.5 ?
    H19A C19 H19C . . 109.5 ?
    H19B C19 H19C . . 109.5 ?
    C14 C20 H20A . . 109.5 ?
    C14 C20 H20B . . 109.5 ?
    H20A C20 H20B . . 109.5 ?
    C14 C20 H20C . . 109.5 ?
    H20A C20 H20C . . 109.5 ?
    H20B C20 H20C . . 109.5 ?
    O4 C21 O3 . . 124.5(2) ?
    O4 C21 C22 . . 125.8(2) ?
    O3 C21 C22 . . 109.6(2) ?
    C23 C22 C21 . . 119.4(2) ?
    C23 C22 H22 . . 120.3 ?
    C21 C22 H22 . . 120.3 ?
    C22 C23 C24 . . 127.1(3) ?
    C22 C23 H23 . . 116.4 ?
    C24 C23 H23 . . 116.4 ?
    C25 C24 C29 . . 118.9(2) ?
    C25 C24 C23 . . 123.3(2) ?
    C29 C24 C23 . . 117.9(3) ?
    C26 C25 C24 . . 120.3(3) ?
    C26 C25 H25 . . 119.8 ?
    C24 C25 H25 . . 119.8 ?
    C27 C26 C25 . . 119.9(3) ?
    C27 C26 H26 . . 120.1 ?
    C25 C26 H26 . . 120.1 ?
    C28 C27 C26 . . 120.3(3) ?
    C28 C27 H27 . . 119.9 ?
    C26 C27 H27 . . 119.9 ?
    C27 C28 C29 . . 119.8(3) ?
    C27 C28 H28 . . 120.1 ?
    C29 C28 H28 . . 120.1 ?
    C28 C29 C24 . . 120.9(3) ?
    C28 C29 H29 . . 119.6 ?
    C24 C29 H29 . . 119.6 ?
loop_
    _geom_torsion_atom_site_label_1
    _geom_torsion_atom_site_label_2
    _geom_torsion_atom_site_label_3
    _geom_torsion_atom_site_label_4
    _geom_torsion_site_symmetry_1
    _geom_torsion_site_symmetry_2
    _geom_torsion_site_symmetry_3
    _geom_torsion_site_symmetry_4
    _geom_torsion
    _geom_torsion_publ_flag
    C10 C1 C2 C3 . . . . -56.4(3) ?
    C1 C2 C3 C4 . . . . 56.2(3) ?
    C2 C3 C4 C18 . . . . -171.4(2) ?
    C2 C3 C4 C17 . . . . 74.6(3) ?
    C2 C3 C4 C5 . . . . -52.8(3) ?
    C18 C4 C5 O1 . . . . 52.4(2) ?
    C17 C4 C5 O1 . . . . 173.2(2) ?
    C3 C4 C5 O1 . . . . -65.5(2) ?
    C18 C4 C5 C6 . . . . -56.0(2) ?
    C17 C4 C5 C6 . . . . 64.8(3) ?
    C3 C4 C5 C6 . . . . -173.9(2) ?
    C18 C4 C5 C10 . . . . 171.51(19) ?
    C17 C4 C5 C10 . . . . -67.7(3) ?
    C3 C4 C5 C10 . . . . 53.6(3) ?
    C21 O3 C6 C7 . . . . -98.4(2) ?
    C21 O3 C6 C5 . . . . 139.3(2) ?
    O1 C5 C6 O3 . . . . 178.25(17) ?
    C10 C5 C6 O3 . . . . 65.3(2) ?
    C4 C5 C6 O3 . . . . -68.9(2) ?
    O1 C5 C6 C7 . . . . 58.0(2) ?
    C10 C5 C6 C7 . . . . -55.0(2) ?
    C4 C5 C6 C7 . . . . 170.81(19) ?
    O3 C6 C7 O5 . . . . 50.8(2) ?
    C5 C6 C7 O5 . . . . 173.09(18) ?
    O3 C6 C7 C8 . . . . -69.2(2) ?
    C5 C6 C7 C8 . . . . 53.1(2) ?
    O5 C7 C8 C9 . . . . -172.61(16) ?
    C6 C7 C8 C9 . . . . -51.7(2) ?
    O5 C7 C8 C14 . . . . 60.5(2) ?
    C6 C7 C8 C14 . . . . -178.51(17) ?
    C7 C8 C9 C11 . . . . 177.74(18) ?
    C14 C8 C9 C11 . . . . -57.7(2) ?
    C7 C8 C9 C10 . . . . 52.6(2) ?
    C14 C8 C9 C10 . . . . 177.15(19) ?
    C2 C1 C10 C19 . . . . -70.0(3) ?
    C2 C1 C10 C5 . . . . 53.5(3) ?
    C2 C1 C10 C9 . . . . 171.1(2) ?
    O1 C5 C10 C1 . . . . 64.7(2) ?
    C6 C5 C10 C1 . . . . 172.59(17) ?
    C4 C5 C10 C1 . . . . -53.9(2) ?
    O1 C5 C10 C19 . . . . -174.41(18) ?
    C6 C5 C10 C19 . . . . -66.6(2) ?
    C4 C5 C10 C19 . . . . 66.9(3) ?
    O1 C5 C10 C9 . . . . -52.3(2) ?
    C6 C5 C10 C9 . . . . 55.6(2) ?
    C4 C5 C10 C9 . . . . -170.95(17) ?
    C8 C9 C10 C1 . . . . -171.20(19) ?
    C11 C9 C10 C1 . . . . 63.3(2) ?
    C8 C9 C10 C19 . . . . 70.1(2) ?
    C11 C9 C10 C19 . . . . -55.4(2) ?
    C8 C9 C10 C5 . . . . -54.4(2) ?
    C11 C9 C10 C5 . . . . -179.89(18) ?
    C8 C9 C11 C12 . . . . 36.7(2) ?
    C10 C9 C11 C12 . . . . 162.98(17) ?
    C16 O2 C12 C13 . . . . 0.1(2) ?
    C16 O2 C12 C11 . . . . 176.0(2) ?
    C9 C11 C12 C13 . . . . -12.6(3) ?
    C9 C11 C12 O2 . . . . 172.36(19) ?
    O2 C12 C13 C15 . . . . -0.1(3) ?
    C11 C12 C13 C15 . . . . -175.5(2) ?
    O2 C12 C13 C14 . . . . -179.1(2) ?
    C11 C12 C13 C14 . . . . 5.5(4) ?
    C12 C13 C14 C20 . . . . 103.5(2) ?
    C15 C13 C14 C20 . . . . -75.2(3) ?
    C12 C13 C14 C8 . . . . -22.2(3) ?
    C15 C13 C14 C8 . . . . 159.1(2) ?
    C7 C8 C14 C13 . . . . 173.58(18) ?
    C9 C8 C14 C13 . . . . 48.2(2) ?
    C7 C8 C14 C20 . . . . 50.6(2) ?
    C9 C8 C14 C20 . . . . -74.8(3) ?
    C12 C13 C15 C16 . . . . 0.0(3) ?
    C14 C13 C15 C16 . . . . 178.9(2) ?
    C13 C15 C16 O2 . . . . 0.0(3) ?
    C12 O2 C16 C15 . . . . -0.1(3) ?
    C6 O3 C21 O4 . . . . -9.1(3) ?
    C6 O3 C21 C22 . . . . 171.78(18) ?
    O4 C21 C22 C23 . . . . 5.2(4) ?
    O3 C21 C22 C23 . . . . -175.7(2) ?
    C21 C22 C23 C24 . . . . 178.9(2) ?
    C22 C23 C24 C25 . . . . 1.2(4) ?
    C22 C23 C24 C29 . . . . -179.2(2) ?
    C29 C24 C25 C26 . . . . 0.7(4) ?
    C23 C24 C25 C26 . . . . -179.7(2) ?
    C24 C25 C26 C27 . . . . -0.7(4) ?
    C25 C26 C27 C28 . . . . 0.3(4) ?
    C26 C27 C28 C29 . . . . 0.1(4) ?
    C27 C28 C29 C24 . . . . -0.1(4) ?
    C25 C24 C29 C28 . . . . -0.3(4) ?
    C23 C24 C29 C28 . . . . -179.9(2) ?
loop_
    _geom_hbond_atom_site_label_D
    _geom_hbond_atom_site_label_H
    _geom_hbond_atom_site_label_A
    _geom_hbond_site_symmetry_A
    _geom_hbond_distance_DH
    _geom_hbond_distance_HA
    _geom_hbond_distance_DA
    _geom_hbond_angle_DHA
    O5 H5 O2 1_565 0.84 2.16 2.924(2) 151
    C3 H3A Cg1 2_655 0.98 2.94 3.896(3) 163
    C17 H17C O3 . 0.98 2.40 3.091(3) 127
_shelx_hkl_file
;
   1   0   0 1137.59   28.70
   1   0   0 1093.39   28.40
  -1   0   0 1034.50   28.20
  -1   0   0 1098.49   28.40
  -1   0   0 1059.19   28.60
   2   0   0  316.47    9.90
   2   0   0  323.07    9.20
  -2   0   0  313.77    8.40
   3   0   0  158.58    7.10
   3   0   0  146.99    5.60
  -3   0   0  149.99    4.30
   4   0   0  278.07    9.50
  -4   0   0  280.47    8.00
  -4   0   0  299.27    7.60
   4   0   0  273.77   11.10
  -4   0   0  274.87    7.90
  -5   0   0   45.00    1.80
   5   0   0   41.80    3.80
  -5   0   0   44.60    2.70
   5   0   0   42.00    6.40
  -5   0   0   36.10    3.20
   6   0   0   63.09    8.50
   6   0   0   63.59    5.30
  -6   0   0   61.19    2.50
  -6   0   0   53.39    3.50
   7   0   0    8.80    6.10
   7   0   0    5.30    3.40
   8   0   0  229.68   17.10
   8   0   0  228.38   10.70
   8   0   0  264.77   38.60
  -8   0   0  246.18    7.90
   8   0   0  261.17   17.60
   8   0   0  243.58   11.60
   9   0   0   25.90   15.70
   9   0   0   28.90    4.20
   9   0   0   36.50    6.70
   9   0   0   26.00    6.40
   9   0   0   18.50    5.30
   9   0   0   42.50   11.80
   9   0   0   18.00   12.20
   9   0   0   27.30    9.90
   9   0   0   33.90    6.50
  -9   0   0   36.60    4.10
  10   0   0   73.19   15.70
  10   0   0   87.89   16.50
  10   0   0   91.29   16.90
  10   0   0   86.99   11.00
  10   0   0   87.49   10.40
 -10   0   0   95.19    6.20
  10   0   0  102.89   12.00
  11   0   0  -20.60   10.40
  11   0   0  -11.70    6.20
  11   0   0    4.20    3.40
  11   0   0    2.00    4.80
  11   0   0   -1.20   19.90
  11   0   0   -1.30    8.70
  11   0   0   -3.30    4.60
 -11   0   0   -4.00    4.40
  12   0   0    5.10    8.40
  12   0   0    2.60    4.20
  12   0   0    1.30   10.00
  12   0   0   -5.70    5.50
  13   0   0   11.10    8.10
  13   0   0    4.70    4.00
  13   0   0   12.90    7.90
  13   0   0    7.40    5.00
  14   0   0   10.50    3.30
  14   0   0   17.00    7.30
  14   0   0   22.20    6.70
   0  -1   0    0.10    0.40
   0  -1   0   -0.10    0.20
   0   1   0    0.30    0.50
   0   1   0    0.30    0.30
   1  -1   0  567.94   15.60
  -1  -1   0  593.54   15.50
   1  -1   0  595.54   15.90
   1  -1   0  593.64   15.70
  -1   1   0  602.04   15.90
  -1   1   0  596.14   15.50
   1   1   0  600.34   16.60
   1   1   0  612.14   15.80
  -2  -1   0  314.57    8.20
  -2  -1   0  291.67    8.20
   2  -1   0  313.57    9.00
   2  -1   0  319.67    8.50
   2  -1   0  315.77    8.50
  -2   1   0  314.87    8.60
   2   1   0  299.67   10.30
  -2   1   0  303.97    8.60
   3  -1   0 2269.47   58.09
   3  -1   0 2249.18   57.29
  -3   1   0 2198.28   57.29
   3   1   0 2148.98   57.79
   3   1   0 2200.98   59.89
  -3   1   0 2134.69   57.29
   4  -1   0  476.45   13.50
   4  -1   0  464.45   14.50
   4  -1   0  481.85   15.60
  -4   1   0  476.55   13.10
  -4   1   0  500.85   12.70
  -4   1   0  478.25   13.20
   4   1   0  455.15   14.00
   4   1   0  461.95   17.00
   5  -1   0  226.78   10.90
   5  -1   0  235.88    8.90
  -5   1   0  246.98    7.40
   5   1   0  229.08    8.50
  -5   1   0  251.37    6.80
  -5   1   0  233.68    7.20
   5   1   0  241.88   12.30
  -6  -1   0  249.88    7.40
   6  -1   0  265.67   12.70
   6  -1   0  270.27   10.70
   6   1   0  251.67    9.80
   6   1   0  260.67   13.80
  -6   1   0  267.47    8.30
  -6   1   0  253.77    7.50
  -6   1   0  252.07    7.90
   7  -1   0  151.88   11.90
   7  -1   0  150.28    8.90
  -7  -1   0  152.88    5.90
  -7   1   0  159.68    5.30
   7   1   0  149.19   12.20
  -7   1   0  149.39    6.00
   7   1   0  158.98    8.00
   8  -1   0   16.90    8.00
   8  -1   0   13.80    5.30
   8  -1   0   21.40    7.10
   8  -1   0    2.60    3.90
   8  -1   0   24.60   15.30
  -8  -1   0   12.50    2.20
   8  -1   0    1.90   13.70
   8   1   0   20.30    6.70
   8   1   0   27.80   11.20
   8   1   0    7.20    5.30
   8   1   0    3.20    8.60
   8   1   0   10.30   14.60
  -8   1   0   13.80    3.10
   8   1   0   12.90    4.60
  -8   1   0   13.50    2.20
   8   1   0   11.90    7.70
   8   1   0   13.00    6.50
   9  -1   0  117.89   12.30
   9  -1   0  113.89    7.50
   9  -1   0  129.19   10.30
   9  -1   0   99.99   13.00
  -9  -1   0  116.79    5.70
   9  -1   0  112.59   16.10
   9  -1   0  126.99   18.20
   9  -1   0  135.59   11.00
   9  -1   0  128.99   18.00
   9   1   0  129.79   10.60
   9   1   0  132.29   17.10
   9   1   0  114.09   14.00
  -9   1   0  122.79    5.90
   9   1   0  135.59    8.90
   9   1   0  126.09   12.50
   9   1   0   96.49   15.00
   9   1   0  131.89   11.70
   9   1   0  116.49    7.90
   9   1   0  128.39   13.60
 -10  -1   0  202.98    8.50
  10  -1   0  251.07   21.60
  10  -1   0  164.58   21.00
  10  -1   0  221.58   15.70
  10  -1   0  219.08   30.20
  10  -1   0  234.48   13.30
  10  -1   0  210.48   26.50
  10  -1   0  219.18   11.80
  10   1   0  220.98   20.20
  10   1   0  200.88   11.90
  10   1   0  174.08   27.20
  10   1   0  168.38   24.00
  10   1   0  196.48   14.40
 -10   1   0  195.98    8.70
 -10   1   0  183.48   10.50
  10   1   0  231.28   12.70
  10   1   0  221.08   10.60
  11  -1   0   38.80   11.40
  11  -1   0   27.10    4.50
  11  -1   0   20.20   24.40
  11  -1   0   27.40    8.80
  11  -1   0   33.70    6.20
 -11  -1   0   47.50    7.60
  11  -1   0   42.50   13.00
  11   1   0   31.10    5.00
 -11   1   0   26.50    5.20
  11   1   0   22.90   22.20
  11   1   0   26.80   10.50
  11   1   0   22.80    9.10
 -11   1   0   23.90    5.30
  11   1   0   30.50    6.30
  11   1   0   33.60    5.70
  12  -1   0   26.30    5.20
  12  -1   0   23.40   10.40
  12  -1   0   29.50    7.20
  12  -1   0   29.40    9.40
  12   1   0   26.60    5.80
 -12   1   0   22.40    5.50
  12   1   0   33.10    4.80
  12   1   0   28.10    7.70
  12   1   0   25.10    4.80
  12   1   0   37.60    9.20
  13  -1   0   68.69    9.30
  13  -1   0   74.69   12.10
  13  -1   0   82.09    8.10
  13  -1   0   54.99   11.20
  13   1   0   88.89   14.50
  13   1   0   69.09    6.80
  13   1   0   61.29    7.90
  13   1   0   94.99   13.40
  14  -1   0   31.00    6.80
  14  -1   0   33.00    5.00
  14  -1   0   36.00    7.90
  14   1   0   37.30    6.40
  14   1   0   33.90    6.30
 -14   1   0   13.80    6.50
   0  -2   0 1285.57   33.50
   0  -2   0 1221.88   33.40
   0   2   0 1307.27   33.60
   0   2   0 1289.47   33.80
   0   2   0 1294.77   33.30
   1  -2   0  347.57    9.80
  -1  -2   0  336.97    9.30
   1  -2   0  344.27    9.50
   1  -2   0  336.27    9.30
  -1   2   0  336.57    9.70
   1   2   0  330.87    9.10
   1   2   0  337.17    9.70
  -1   2   0  324.97    9.50
  -1   2   0  340.57    9.20
   2  -2   0  132.19    4.40
  -2  -2   0  131.49    3.90
   2  -2   0  125.89    4.10
   2  -2   0  129.79    4.80
  -2   2   0  125.39    4.40
   2   2   0  126.89    4.50
   2   2   0  126.59    5.70
  -2   2   0  128.39    4.60
  -2   2   0  132.99    3.90
   3  -2   0   37.60    2.10
   3  -2   0   37.20    3.00
  -3  -2   0   35.10    1.60
   3  -2   0   30.60    2.80
  -3   2   0   36.20    2.40
  -3   2   0   33.60    2.10
   3   2   0   35.20    4.60
  -3   2   0   36.70    1.60
  -4  -2   0 1400.26   36.60
   4  -2   0 1374.26   37.10
   4  -2   0 1419.96   38.30
  -4   2   0 1464.55   36.70
  -4   2   0 1397.06   37.30
   4   2   0 1363.66   40.30
  -4   2   0 1382.76   37.30
  -5  -2   0  778.02   21.30
   5  -2   0  781.32   22.30
   5  -2   0  797.52   25.00
   5  -2   0  811.32   23.90
  -5   2   0  802.72   21.30
  -5   2   0  801.62   22.00
   5   2   0  826.62   26.70
  -5   2   0  788.02   22.00
   6  -2   0   50.29    7.40
  -6  -2   0   50.99    2.80
   6  -2   0   62.39    6.40
  -6   2   0   53.79    4.00
  -6   2   0   54.49    2.70
   6   2   0   50.39    8.70
  -6   2   0   56.29    3.20
   7  -2   0  305.17   15.80
  -7  -2   0  320.57    9.50
   7  -2   0  325.77   14.00
  -7   2   0  330.47    9.60
   7   2   0  322.77   17.40
  -7   2   0  315.77   10.40
  -7   2   0  300.87   10.60
   8  -2   0  167.28   23.80
   8  -2   0  210.58   23.50
   8  -2   0  210.88   12.30
   8  -2   0  209.48   23.60
   8  -2   0  207.88   15.80
   8  -2   0  194.78   14.00
  -8  -2   0  203.58    7.00
   8  -2   0  213.18   30.10
   8   2   0  200.58   13.30
   8   2   0  205.28   10.30
   8   2   0  205.28   14.50
  -8   2   0  194.28    8.10
   8   2   0  176.68   16.00
   8   2   0  207.48   16.80
   8   2   0  200.38    9.90
  -8   2   0  210.08    7.20
  -8   2   0  189.98    8.20
   8   2   0  179.08   13.60
   8   2   0  178.58   20.70
   8   2   0  181.78   24.10
   9  -2   0  262.57   23.40
   9  -2   0  291.27   31.10
   9  -2   0  249.58   13.90
  -9  -2   0  230.98    8.60
   9  -2   0  233.88   22.50
   9  -2   0  259.77   14.70
   9  -2   0  258.97   15.60
   9  -2   0  288.67   25.00
   9   2   0  257.67   20.10
   9   2   0  250.67   13.50
  -9   2   0  232.78    9.40
   9   2   0  251.37   23.00
   9   2   0  257.07   21.50
   9   2   0  241.78   14.10
  -9   2   0  252.77   10.90
   9   2   0  258.87   11.50
   9   2   0  250.87   13.10
  -9   2   0  247.48    9.00
   9   2   0  253.47   14.40
  10  -2   0   30.90   13.50
  10  -2   0   28.20   10.40
  10  -2   0   15.90   10.50
  10  -2   0   26.70    5.70
  10  -2   0   13.60    6.20
  10  -2   0   41.80   17.50
  10  -2   0   25.80   12.70
 -10  -2   0   15.90    3.70
  10   2   0   52.39   16.40
  10   2   0   24.10    5.00
  10   2   0   -2.40    9.40
 -10   2   0   16.60    3.70
  10   2   0   16.40    5.80
 -10   2   0   13.50    3.80
  10   2   0   22.40    8.30
  10   2   0   22.40    5.50
  11  -2   0   51.09    7.40
  11  -2   0   56.69   10.50
 -11  -2   0   50.59    5.90
  11  -2   0   72.19    9.40
  11  -2   0   60.39   11.70
  11  -2   0   55.89   14.10
 -11   2   0   51.99    7.00
  11   2   0   67.79    7.30
  11   2   0   59.59    9.80
 -11   2   0   59.19    8.30
  11   2   0   43.90    9.20
  12  -2   0   53.89   10.60
  12  -2   0   30.50   11.40
  12  -2   0   63.69   10.70
  12  -2   0   37.70    5.80
 -12   2   0   43.50    6.10
  12   2   0   48.20    8.40
  12   2   0   46.60    8.50
  12   2   0   47.40    5.90
  12   2   0   44.50    5.30
  13  -2   0   43.10   10.20
  13  -2   0   28.20    7.30
  13  -2   0   27.50    4.70
  13  -2   0   33.40   10.20
 -13   2   0   25.70    4.70
  13   2   0   25.00    3.90
  13   2   0   26.40    6.50
  13   2   0   32.30    4.10
  13   2   0   16.00    6.60
  14  -2   0   25.80    6.30
  14  -2   0   16.50    7.60
  14  -2   0   12.70    3.30
  14   2   0   15.90    5.40
  14   2   0   15.70    2.80
  14   2   0   19.70    5.80
 -14   2   0    2.20    5.20
   0  -3   0    0.10    0.80
   0  -3   0    2.40    1.10
   0   3   0    0.60    1.20
   0   3   0    0.50    1.10
   0   3   0    1.80    1.40
   1  -3   0  363.56   10.90
  -1  -3   0  367.46   10.40
   1  -3   0  354.26   10.30
   1  -3   0  375.16   10.60
  -1  -3   0  352.26   10.20
   1   3   0  356.76   10.90
  -1   3   0  354.26   10.90
  -1   3   0  355.16   10.60
   1   3   0  363.86   10.50
  -1   3   0  364.86   10.00
   1   3   0  367.96   10.10
   2  -3   0  242.68    7.50
  -2  -3   0  261.47    7.50
   2  -3   0  240.68    8.20
   2  -3   0  239.88    7.70
  -2   3   0  247.18    7.70
   2   3   0  252.17    8.20
   2   3   0  241.48    7.60
  -2   3   0  238.48    8.00
  -2   3   0  242.98    7.10
   3  -3   0  138.79    5.90
   3  -3   0  137.39    4.90
  -3  -3   0  139.79    4.70
   3  -3   0  132.39    5.60
   3   3   0  130.29    5.30
  -3   3   0  138.39    5.10
  -3   3   0  135.39    4.40
  -3   3   0  134.69    5.30
   4  -3   0  494.95   16.80
   4  -3   0  516.75   14.90
  -4  -3   0  528.25   14.50
   4   3   0  534.55   17.80
  -4   3   0  529.05   15.10
  -4   3   0  532.35   14.30
  -4   3   0  502.45   15.30
   5  -3   0  178.08    8.90
   5  -3   0  175.18   16.90
   5  -3   0  158.68    6.80
  -5   3   0  159.08    6.50
  -5   3   0  171.08    5.90
  -5   3   0  172.08    6.80
   5   3   0  173.98   10.10
  -5   3   0  161.48    6.20
   6  -3   0  178.28   10.50
   6  -3   0  130.29   15.70
  -6  -3   0  146.59    5.50
   6  -3   0  149.39   10.80
  -6   3   0  163.48    7.20
   6   3   0  156.58   11.80
  -6   3   0  161.88    5.40
  -6   3   0  152.08    6.30
  -6   3   0  143.89    6.20
  -7  -3   0   27.40    3.20
   7  -3   0   29.50    8.30
   7  -3   0   22.40   10.40
   7  -3   0   21.40    7.20
   7  -3   0   36.70    6.60
  -7   3   0   27.30    3.60
   7   3   0   14.20   10.30
  -7   3   0   30.90    5.90
   7   3   0   21.70    6.40
   7   3   0   28.20    6.70
  -7   3   0   22.20    3.70
   7   3   0   27.50    7.00
   7   3   0   19.60   10.70
   7   3   0   33.50    9.30
   7   3   0   21.50    7.70
  -7   3   0   26.70    2.70
  -8  -3   0   24.60    3.10
   8  -3   0   24.30    9.30
   8  -3   0   24.60    8.10
   8  -3   0   21.90   15.10
   8  -3   0   21.10    7.70
   8  -3   0   20.60   11.40
   8  -3   0   38.40   14.00
   8   3   0   26.80    6.70
  -8   3   0   28.80    3.20
  -8   3   0   29.50    4.90
   8   3   0   26.20   10.10
   8   3   0   37.10   10.30
  -8   3   0   31.30    6.20
   8   3   0   25.60    6.40
   8   3   0   27.70    8.80
   8   3   0   21.20    6.10
   8   3   0   22.30    8.90
   9  -3   0   63.19   15.30
   9  -3   0   70.49   17.80
   9  -3   0   64.59    8.20
  -9  -3   0   56.99    5.50
   9  -3   0   54.19   12.30
   9  -3   0   73.29   11.20
   9  -3   0   83.99   15.60
  -9   3   0   62.09    4.70
  -9   3   0   54.69    7.40
  -9   3   0   68.29    7.10
   9   3   0   60.49    9.90
   9   3   0   56.29   10.30
   9   3   0   67.09   14.60
   9   3   0   65.29    8.80
   9   3   0   55.19    8.10
  -9   3   0   63.39    4.90
   9   3   0   60.09    7.00
  10  -3   0  101.39   21.70
  10  -3   0   56.29    7.70
 -10  -3   0   57.19    7.50
  10  -3   0   85.69   13.50
  10  -3   0   54.89   15.90
  10  -3   0   69.09   13.30
  10  -3   0   42.90   12.10
  10   3   0   72.49   19.20
 -10   3   0   48.40    7.00
  10   3   0   60.89    9.40
 -10   3   0   60.89    5.30
  10   3   0   63.99    8.00
  10   3   0   61.49    7.30
 -10   3   0   62.89    6.60
 -10   3   0   77.89    9.80
  10   3   0   68.79    8.90
  11  -3   0  176.48   22.90
  11  -3   0  223.48   21.70
  11  -3   0  170.78   10.90
  11  -3   0  164.68   19.40
 -11   3   0  147.99   11.00
  11   3   0  191.78   13.30
  11   3   0  182.98   14.50
  11   3   0  180.28    9.10
 -11   3   0  158.48    7.60
  11   3   0  172.18    9.30
  12  -3   0  213.08   26.80
  12  -3   0  231.08   17.70
  12  -3   0  264.77   22.20
  12  -3   0  226.18   12.70
 -12   3   0  209.98    8.90
  12   3   0  255.57   15.30
  12   3   0  242.18   12.70
  12   3   0  235.78    9.80
  13  -3   0   33.50    4.90
  13  -3   0   45.60   10.00
  13  -3   0   42.20    9.80
  13   3   0   40.40    6.90
  13   3   0   36.80    5.00
  13   3   0   36.60    5.10
   0  -4   0  728.03   21.80
   0  -4   0  757.42   21.20
   0  -4   0  793.92   21.10
   0  -4   0  759.72   23.00
   0   4   0  765.02   21.20
   0   4   0  768.92   22.00
   0   4   0  756.52   20.70
   1  -4   0 1307.77   38.00
  -1  -4   0 1408.26   37.70
   1  -4   0 1456.35   38.00
  -1  -4   0 1443.36   37.60
  -1  -4   0 1422.46   39.30
   1  -4   0 1310.97   38.10
  -1   4   0 1419.86   37.30
   1   4   0 1426.06   37.70
  -1   4   0 1406.06   38.50
   1   4   0 1465.95   38.70
  -1   4   0 1390.56   37.80
   2  -4   0 1539.95   43.90
  -2  -4   0 1650.23   43.20
  -2  -4   0 1633.04   45.00
   2  -4   0 1694.63   46.30
  -2  -4   0 1639.14   43.30
   2  -4   0 1566.54   43.40
  -2   4   0 1626.24   43.50
   2   4   0 1673.63   44.20
   2   4   0 1519.35   43.00
  -2   4   0 1601.94   43.20
  -2   4   0 1676.63   44.20
  -2   4   0 1604.24   42.70
   3  -4   0  595.04   21.20
   3  -4   0  602.24   18.80
  -3  -4   0  618.84   17.50
   3  -4   0  627.84   17.60
  -3  -4   0  634.34   17.60
  -3  -4   0  620.84   20.00
   3   4   0  635.84   18.30
  -3   4   0  606.84   17.00
  -3   4   0  617.14   18.50
  -3   4   0  577.44   17.50
  -3   4   0  604.34   17.80
  -4  -4   0   96.29    4.60
  -4  -4   0   78.79    9.60
   4  -4   0   90.39    7.70
   4  -4   0   97.99    5.50
   4  -4   0  102.19   12.00
  -4   4   0   89.49    3.80
  -4   4   0   89.69    4.70
  -4   4   0   81.49    5.60
  -4   4   0   85.19    4.80
   5  -4   0  271.17   15.70
  -5  -4   0  272.57   13.20
  -5  -4   0  280.77    9.30
   5  -4   0  263.77   12.60
  -5   4   0  262.97    8.50
  -5   4   0  274.57    9.30
  -5   4   0  281.97   10.60
  -5   4   0  274.67    9.60
   6  -4   0   25.20    8.70
   6  -4   0   20.70    7.10
   6  -4   0   37.00    7.40
  -6  -4   0   30.00    3.90
  -6  -4   0   18.20    7.00
   6   4   0   33.60    5.90
  -6   4   0   35.30    5.20
  -6   4   0   34.80    2.90
  -6   4   0   35.90    4.40
   6   4   0   15.30   11.00
  -6   4   0   30.60    4.10
   6   4   0   35.10    7.10
   7  -4   0  153.88   17.10
  -7  -4   0  138.39    6.90
   7  -4   0  155.58   15.10
   7  -4   0  117.49   17.50
  -7  -4   0  139.99   13.10
   7  -4   0  151.88   13.60
   7   4   0  124.79    9.70
   7   4   0  148.39   16.80
  -7   4   0  155.08    5.90
  -7   4   0  162.48   12.60
  -7   4   0  142.09    6.20
   7   4   0  128.19   17.10
  -7   4   0  145.59    7.30
   7   4   0  135.49   12.10
  -7   4   0  146.29    8.30
   8  -4   0   -6.40   11.00
   8  -4   0   -6.70   23.00
   8  -4   0   17.90   10.80
   8  -4   0   -4.60   16.20
   8  -4   0   -4.00   13.60
  -8  -4   0    5.80    8.10
   8  -4   0   -3.10   10.50
  -8  -4   0   -3.70    3.40
   8   4   0   -1.20   10.10
  -8   4   0    1.80    2.10
  -8   4   0    2.40    2.30
   8   4   0    4.10    4.80
  -8   4   0    7.50    3.50
   8   4   0    0.90    4.90
   9  -4   0   11.30   15.30
   9  -4   0   11.20   20.00
  -9  -4   0   11.50   10.10
   9  -4   0    9.40   10.10
   9  -4   0  -15.60   13.40
  -9  -4   0    2.20    4.90
   9  -4   0   -7.80   13.90
  -9  -4   0   -1.00    6.30
   9  -4   0   13.60    6.00
   9   4   0   -0.50    4.10
  -9   4   0    6.90    3.30
   9   4   0   12.70    4.20
   9   4   0    4.30    6.70
  -9   4   0    7.10    2.40
   9   4   0   10.20    7.70
  -9   4   0    3.30    4.30
  -9   4   0    8.30    4.30
  10  -4   0   32.40   14.20
  10  -4   0   20.50    6.00
  10  -4   0   14.20   10.10
 -10  -4   0   26.70    6.70
 -10   4   0   30.40    6.80
 -10   4   0   27.30    5.40
  10   4   0   31.20    7.20
 -10   4   0   26.80    3.80
  10   4   0   24.70    4.40
  10   4   0   40.90    6.50
 -10   4   0   22.40    4.60
  11  -4   0  186.18   22.00
  11  -4   0  174.68   11.10
  11  -4   0  164.48   20.00
  11   4   0  155.48    8.20
  11   4   0  174.38   16.20
  11   4   0  174.88    8.70
 -11   4   0  191.78    7.20
  12  -4   0   80.29    9.20
  12  -4   0   71.19   12.10
  12  -4   0   96.59   13.30
 -12   4   0   66.29   10.00
  12   4   0   99.09    6.00
 -12   4   0  103.59    5.30
  13  -4   0   14.50    8.70
  13  -4   0   19.70    3.90
  13  -4   0    9.60    7.80
 -13   4   0   22.70    3.20
  13   4   0   25.40    4.00
   0  -5   0    4.00    2.40
   0  -5   0   -1.60    4.40
   0  -5   0    5.10    2.60
   0  -5   0   -2.40    4.20
   0   5   0   -0.90    3.20
   0   5   0   -3.50    2.20
  -1  -5   0   61.89    4.50
   1  -5   0   48.60    7.90
  -1  -5   0   48.30    7.70
   1  -5   0   54.79    4.70
   1  -5   0   60.59    7.30
  -1  -5   0   46.70    7.80
  -1  -5   0   45.10    4.20
  -1   5   0   45.80    5.50
   1   5   0   51.39    4.90
   1   5   0   58.89    6.00
  -1   5   0   67.39    5.70
  -1   5   0   52.69    4.50
   2  -5   0  124.89    8.90
  -2  -5   0  139.29    9.40
   2  -5   0  161.58   11.10
  -2  -5   0  139.19    6.20
   2  -5   0  146.29    9.90
  -2  -5   0  140.09    6.50
   2  -5   0  117.99   10.70
   2  -5   0  130.89    6.80
  -2   5   0  138.29   10.30
  -2   5   0  141.09    6.40
  -2   5   0  139.29    6.40
  -2   5   0  136.99    7.70
   2   5   0  133.79    7.70
   3  -5   0  253.67   13.40
  -3  -5   0  250.27    9.20
  -3  -5   0  246.28    9.50
   3  -5   0  236.98   12.20
  -3  -5   0  255.27   12.60
   3  -5   0  256.67   10.90
   3  -5   0  258.37   10.00
  -3   5   0  242.78   10.70
  -3   5   0  254.17    8.50
  -3   5   0  249.68    9.80
   3   5   0  247.08   10.30
  -3   5   0  249.88    9.30
  -3   5   0  250.57    8.70
  -4  -5   0  220.28    8.60
  -4  -5   0  221.78    8.90
  -4  -5   0  205.28   15.20
   4  -5   0  212.08   12.90
   4  -5   0  213.88   10.90
  -4  -5   0  193.98   12.10
   4   5   0  215.08    9.40
   4   5   0  210.48   27.60
  -4   5   0  208.88    7.80
  -4   5   0  210.78   10.10
  -4   5   0  222.48    8.70
   4   5   0  193.38   18.50
  -4   5   0  194.58   12.70
  -4   5   0  211.78    7.50
  -4   5   0  210.48    8.90
  -5  -5   0  381.36   16.60
  -5  -5   0  381.66   12.90
  -5  -5   0  386.06   13.30
   5  -5   0  338.97   18.50
  -5  -5   0  374.56   19.30
   5  -5   0  371.56   18.10
  -5   5   0  379.46   12.00
  -5   5   0  373.36   11.90
   5   5   0  389.56   13.20
  -5   5   0  381.86   12.70
  -5   5   0  388.46   13.30
  -5   5   0  365.46   14.80
   5   5   0  359.36   18.10
   5   5   0  410.96   22.20
  -6  -5   0   78.39   11.30
  -6  -5   0   61.59    6.00
   6  -5   0   60.99    9.50
  -6  -5   0   63.59    7.40
   6  -5   0   72.89   12.80
   6  -5   0   77.79   13.70
   6   5   0   49.70    7.20
  -6   5   0   78.09    8.50
  -6   5   0   66.39    6.00
  -6   5   0   63.59    4.40
  -6   5   0   54.59    4.40
  -6   5   0   51.79    5.60
   6   5   0   76.29   11.50
   6   5   0   68.39   10.70
   7  -5   0  189.28   27.70
  -7  -5   0  218.78   14.60
   7  -5   0  239.08   23.60
  -7  -5   0  208.18    9.90
  -7  -5   0  198.58   11.90
   7  -5   0  210.48   16.00
  -7   5   0  221.18   10.10
   7   5   0  235.18   16.40
   7   5   0  201.18   12.10
  -7   5   0  217.98    8.20
  -7   5   0  208.18   10.30
  -7   5   0  224.48    8.90
  -8  -5   0  104.59    9.10
   8  -5   0   85.29   13.00
   8  -5   0  105.89   12.70
   8  -5   0  132.49   27.20
  -8  -5   0   96.49   12.20
   8  -5   0  127.89   18.60
  -8  -5   0  103.99   14.10
  -8   5   0  108.19    8.10
  -8   5   0   98.79    7.00
   8   5   0  107.79    8.40
  -8   5   0  106.09    5.50
   8   5   0  128.89   13.80
  -8   5   0  108.59    6.40
   9  -5   0  112.69   11.00
  -9  -5   0   93.19   10.50
   9  -5   0  102.89   17.80
  -9  -5   0   77.29   10.50
   9  -5   0  100.99   13.30
   9   5   0  100.49   11.00
  -9   5   0  100.49    5.00
  -9   5   0   83.89    8.20
  -9   5   0   88.59    6.20
  -9   5   0  101.89    9.10
   9   5   0   87.79    7.80
  10  -5   0   57.59   14.30
  10  -5   0   41.20    6.80
  10  -5   0   59.19   11.00
 -10  -5   0   45.30    9.90
 -10   5   0   60.59    4.10
 -10   5   0   69.09   11.90
  10   5   0   41.80    6.30
  10   5   0   49.70    6.10
 -11  -5   0   21.10   14.00
  11  -5   0   50.69   13.80
  11  -5   0   30.30    6.10
  11  -5   0   45.60   12.20
 -11   5   0   44.20    6.60
  11   5   0   40.70    5.20
 -11   5   0   41.80    3.70
  12  -5   0   91.49    7.80
  12  -5   0   83.09   11.20
  12  -5   0  109.09   15.00
 -12   5   0   99.39    7.50
  12   5   0   98.69    5.60
 -12   5   0  102.49    5.10
   0  -6   0  303.97   12.00
   0  -6   0  308.27   12.00
   0  -6   0  313.17   13.50
   0  -6   0  312.37   12.70
   0   6   0  301.57   13.40
   0   6   0  311.67   11.70
   0   6   0  317.17   11.70
  -1  -6   0  264.57   12.20
  -1  -6   0  256.27   10.80
  -1  -6   0  254.47   10.80
  -1  -6   0  271.87   11.80
   1  -6   0  249.48   11.10
   1  -6   0  245.88   12.80
   1  -6   0  240.28   11.90
   1  -6   0  243.18   11.10
   1   6   0  252.47   12.10
   1   6   0  239.28   11.20
  -1   6   0  253.67   10.00
  -1   6   0  245.08   10.60
  -1   6   0  261.67   16.70
   1   6   0  237.08   10.20
  -1   6   0  271.27   10.70
  -2  -6   0   39.70    6.40
   2  -6   0   38.50    6.60
  -2  -6   0   36.10    5.80
   2  -6   0   42.80    6.90
  -2  -6   0   35.80    6.00
   2  -6   0   46.30    6.60
   2  -6   0   47.00    6.50
  -2   6   0   39.80    6.30
   2   6   0   48.40    6.20
  -2   6   0   59.99    8.60
  -2   6   0   39.60    4.30
  -2   6   0   43.90    6.30
  -3  -6   0   91.29    8.10
   3  -6   0   91.79   10.40
  -3  -6   0   91.09    9.70
  -3  -6   0   93.19    7.00
   3  -6   0   95.09    8.10
  -3  -6   0   86.59    9.80
  -3   6   0   90.09    5.40
   3   6   0   96.69    7.30
  -3   6   0   87.39    6.40
  -3   6   0   98.49    9.90
  -3   6   0  109.39    7.30
  -3   6   0   97.39    7.70
  -4  -6   0  339.27   15.20
  -4  -6   0  332.27   14.30
   4  -6   0  350.96   15.00
  -4  -6   0  337.87   15.60
  -4  -6   0  333.07   13.00
   4  -6   0  339.87   17.70
  -4   6   0  327.97   16.00
  -4   6   0  349.37   13.10
   4   6   0  307.87   23.00
  -4   6   0  339.47   11.10
  -4   6   0  347.47   13.70
  -4   6   0  328.27   11.80
  -5  -6   0   68.39   10.50
  -5  -6   0   72.19    7.90
  -5  -6   0   53.09    7.80
   5  -6   0   60.99    8.80
  -5  -6   0   90.29   11.70
   5   6   0   86.29   12.60
   5   6   0   48.70   10.50
   5   6   0   61.79    6.40
  -5   6   0   74.99    7.20
  -5   6   0   68.19    9.90
  -5   6   0   74.09   10.30
  -5   6   0   64.69    5.30
  -5   6   0   68.69    4.80
   6  -6   0  109.19   16.10
   6  -6   0  129.89   24.60
   6  -6   0  117.99   13.40
  -6  -6   0  105.99   12.30
  -6  -6   0   98.19   13.00
  -6  -6   0   96.79   11.70
  -6  -6   0  107.29    9.70
  -6   6   0  122.29    5.80
  -6   6   0  140.69   17.30
  -6   6   0  114.89    6.10
   6   6   0  129.29   14.20
  -6   6   0  117.69    8.30
   6   6   0  112.99   10.60
   6   6   0  141.09    7.10
  -6   6   0  110.49    9.10
   7  -6   0  169.38   19.80
  -7  -6   0  137.69   11.50
   7  -6   0  150.28   13.30
  -7   6   0  135.59    9.90
  -7   6   0  151.88    9.40
  -7   6   0  152.48    7.00
   7   6   0  163.88   13.60
   7   6   0  135.89   10.30
   8  -6   0   88.39   12.50
   8  -6   0   85.69   11.70
   8  -6   0  111.39   18.30
  -8  -6   0  127.89   12.80
  -8   6   0  125.39    6.30
   8   6   0  110.89    8.80
   8   6   0  109.29   11.20
  -8   6   0  114.99    9.40
  -8   6   0  116.19    5.50
   9  -6   0   68.19   16.30
  -9  -6   0   48.00    8.60
   9  -6   0   60.09    8.10
  -9   6   0   56.49    7.70
  -9   6   0   56.49    4.20
   9   6   0   45.40    6.90
   9   6   0   53.49    6.50
  -9   6   0   53.09    4.90
  10  -6   0   -0.30    5.80
  10  -6   0   -3.80   13.10
 -10  -6   0   16.40   10.50
  10  -6   0   13.60    9.80
  10   6   0    9.70    5.00
 -10   6   0    8.30    2.10
  10   6   0    8.20    3.30
 -10   6   0    9.20    2.70
  11  -6   0  126.49   16.00
  11  -6   0  132.09   14.90
  11  -6   0  109.19    9.90
 -11   6   0  132.09    5.80
 -11   6   0  135.29    6.00
  11   6   0  131.39    6.30
   0  -7   0   -2.10    3.50
   0  -7   0   -0.20    5.50
   0  -7   0    2.70    8.70
   0  -7   0    3.10    5.30
   0   7   0    6.90    9.60
   0   7   0   -6.30    3.90
   0   7   0   -2.80    2.90
   1  -7   0   20.00    6.20
   1  -7   0   19.60   10.80
  -1  -7   0   21.50    8.90
  -1  -7   0   11.50    4.20
  -1  -7   0    1.00    7.10
  -1  -7   0   14.40    5.60
   1  -7   0   21.70    6.20
   1  -7   0   19.30    4.10
   1   7   0   15.40    3.40
  -1   7   0   24.30    3.70
  -1   7   0   17.30    9.40
  -1   7   0   19.10    3.50
   2  -7   0   49.80    7.50
  -2  -7   0   71.99   11.30
  -2  -7   0   69.99    9.30
  -2  -7   0   72.39   10.30
   2  -7   0   64.19    6.70
  -2  -7   0   61.39    7.80
  -2   7   0   60.09    7.10
  -2   7   0   65.19    6.20
  -2   7   0   67.69    5.50
  -2   7   0   74.89   11.10
   2   7   0   73.09    5.90
  -3  -7   0    9.90    7.40
  -3  -7   0   12.10    6.30
   3  -7   0    5.70    3.70
  -3  -7   0    9.00    9.10
  -3  -7   0    0.80    4.70
   3  -7   0    2.70    7.00
  -3   7   0    3.50    3.30
  -3   7   0    0.50   10.20
   3   7   0   10.80    8.30
   3   7   0    2.60    3.00
  -3   7   0   -0.30    5.10
  -3   7   0    6.50    2.80
  -4  -7   0  499.05   18.00
  -4  -7   0  485.75   19.40
   4  -7   0  468.85   24.20
  -4  -7   0  502.95   20.50
  -4   7   0  511.75   18.10
   4   7   0  504.95   23.30
  -4   7   0  495.65   15.70
   4   7   0  524.45   15.60
  -4   7   0  489.95   16.50
  -5  -7   0  -16.00    7.80
  -5  -7   0    1.00    6.20
   5  -7   0  -14.80    7.30
   5  -7   0   -2.80    8.50
  -5  -7   0    5.50    5.20
  -5   7   0    2.20    4.10
  -5   7   0   -3.10    5.10
  -5   7   0    1.60    2.40
   5   7   0    0.20    7.70
  -5   7   0   -1.00    3.50
   5   7   0    7.40    2.90
  -6  -7   0   20.70    6.80
  -6  -7   0   35.40    6.20
   6  -7   0   29.60    8.30
  -6   7   0   31.90    5.20
  -6   7   0   35.80    6.60
   6   7   0   46.40    5.40
  -6   7   0   31.80    4.40
   6   7   0   36.90    7.40
   7  -7   0    9.30    8.10
  -7  -7   0   -1.90    6.60
  -7  -7   0    8.90    6.50
   7  -7   0   -1.10    7.30
   7  -7   0   29.70   17.90
  -7   7   0    3.60    2.40
  -7   7   0    6.40    6.80
   7   7   0   -1.80    6.00
  -7   7   0    2.20    2.90
   7   7   0   -5.90    6.00
   8  -7   0  143.49   15.80
   8  -7   0  143.19   14.00
   8  -7   0  148.09   21.10
  -8   7   0  137.69    6.70
  -8   7   0  151.68    6.20
   8   7   0  158.08   10.60
   8   7   0  138.99    8.80
  -9  -7   0   33.70    7.00
   9  -7   0   39.30    9.80
   9  -7   0   17.50   18.40
  -9   7   0   43.50    3.60
   9   7   0   36.20    5.00
  -9   7   0   40.80    4.00
   9   7   0   36.50    4.60
   0  -8   0   44.10    6.40
   0  -8   0   36.90    7.10
   0  -8   0   50.29    8.10
   0   8   0   55.09    5.30
  -1  -8   0   11.10    6.00
   1  -8   0   10.20    6.80
  -1  -8   0    8.40    6.70
  -1  -8   0   11.70    3.90
   1  -8   0   10.20    3.60
  -1   8   0   11.10    3.00
   1   8   0   10.20    2.90
  -2  -8   0    7.20    6.40
   2  -8   0   14.70    7.90
  -2  -8   0    1.70    5.60
  -2  -8   0   -0.20    3.80
   2  -8   0    0.50    3.10
   2   8   0    7.10    7.80
  -2   8   0    4.80    3.00
   2   8   0    3.90    2.70
  -2   8   0    7.10    3.00
  -3  -8   0   53.49    6.80
  -3  -8   0   33.40    7.50
  -3  -8   0   45.30    6.70
   3  -8   0   56.59    9.00
  -3   8   0   52.09   10.00
  -3   8   0   52.49    5.50
   3   8   0   47.70    8.80
   3   8   0   54.59    4.80
  -3   8   0   49.70    5.60
  -4  -8   0   15.60    4.70
  -4  -8   0   32.60    6.50
   4  -8   0   23.80    8.90
  -4   8   0   17.30    3.50
  -4   8   0    6.50    8.80
   4   8   0   23.00    9.70
  -4   8   0   23.60    3.10
   4   8   0   20.80    2.90
  -5  -8   0  141.69   10.60
  -5  -8   0  147.79    9.10
   5   8   0  160.78   12.80
  -5   8   0  142.39    7.70
   5   8   0  155.58    6.00
  -5   8   0  158.18    6.40
  -6  -8   0   -2.60    4.50
   6  -8   0   -9.90    6.40
  -6  -8   0   -4.50    5.40
  -6   8   0    3.90    4.30
   6   8   0   -7.70    5.50
   7  -8   0   31.00    7.40
  -7  -8   0   38.60    6.40
  -7  -8   0   29.80    6.00
  -7   8   0   40.80    3.60
   7   8   0   33.20    5.10
   0   9   0   -1.50    6.50
   0   9   0   -1.20    1.90
   1  -9   0   13.10    8.40
  -1  -9   0   41.40   14.80
  -1  -9   0   19.70    3.50
  -1   9   0   20.20    2.60
   1   9   0   13.90    7.20
   1   9   0   16.80    2.30
  -1   9   0   18.50    7.40
  -2  -9   0   -3.10   11.50
   2  -9   0   27.80   10.00
  -2  -9   0    2.80    3.30
  -2  -9   0   11.20   10.30
   2   9   0   -1.10    6.40
  -2   9   0    9.50    2.30
  -2   9   0  -13.30   27.20
   2   9   0    4.50    1.90
  -2   9   0   -2.10    6.70
  -3  -9   0   27.70    9.10
   3  -9   0   37.70   20.00
  -3  -9   0   31.20    7.60
  -3  -9   0   23.10    3.90
   3   9   0   20.70    3.10
   3   9   0   27.40    6.30
  -3   9   0   26.40    5.40
  -3   9   0   30.00    4.00
  -4  -9   0    1.90    9.10
  -4  -9   0   15.70    7.00
  -4  -9   0    8.10    3.30
  -4   9   0   11.60    6.70
   4   9   0    1.70    4.70
   4   9   0    8.50    2.20
  -4   9   0   11.60    3.00
  -4   9   0    8.20    2.60
  14   0  -1   94.39   12.70
  14   0  -1   91.79    6.50
  14   0  -1  123.49   11.30
  13   0  -1  251.77   17.40
  13   0  -1  216.18   12.00
  13   0  -1  216.88   11.00
  13   0  -1  231.58   16.80
  12   0  -1    6.70    8.60
  12   0  -1   -0.80    3.00
  12   0  -1    0.50    4.20
  12   0  -1    3.80    4.80
  12   0  -1   -3.80    9.60
  12   0  -1   -4.80    5.40
  11   0  -1  330.07   13.00
  11   0  -1  311.97   37.50
  11   0  -1  347.27   25.60
  11   0  -1  309.67   14.80
  11   0  -1  300.17   17.00
  11   0  -1  314.87   13.20
  11   0  -1  318.37   21.90
  10   0  -1  157.08   10.50
 -10   0   1  132.09    6.90
  10   0  -1  161.38   10.20
  10   0  -1  160.58    9.70
  10   0  -1  217.88   32.70
  10   0  -1  183.68   13.60
  10   0  -1  115.19   18.10
  10   0  -1  200.78   23.70
   9   0  -1   19.60    5.70
   9   0  -1   17.40    5.10
   9   0  -1   18.00    6.20
   9   0  -1   20.60    6.00
  -9   0   1   21.30    2.90
   9   0  -1   35.00   12.70
   9   0  -1   29.80    9.60
   9   0  -1   20.50    4.40
   9   0  -1   25.80    6.20
   9   0  -1   26.40    5.60
   9   0  -1   14.10    9.50
   9   0  -1   25.70   15.40
   8   0  -1  489.55   23.20
   8   0  -1  493.25   16.70
   8   0  -1  484.05   17.50
   8   0  -1  462.25   27.80
   8   0  -1  428.26   34.60
   8   0  -1  483.05   29.40
  -8   0   1  487.85   13.70
   8   0  -1  466.05   20.10
   8   0  -1  520.65   19.50
   7   0  -1   99.49   10.90
  -7   0   1   91.69    5.00
   7   0  -1  108.49    7.30
   6   0  -1   20.90    5.60
  -6   0   1   15.70    2.00
   6   0  -1   19.40    3.50
  -5   0   1   91.69    3.40
   5   0  -1   93.69    8.00
   5   0  -1   91.39    5.10
   4   0  -1  461.35   16.20
  -4   0   1  454.45   12.40
   4   0  -1  461.85   13.90
   3   0  -1 3719.73   97.29
   3   0  -1 3613.44   95.59
   2   0  -1 3070.39   79.19
   2   0  -1 2937.41   77.99
   1   0  -1  281.47    8.70
   1   0  -1  311.67    8.00
  -1   0   1  286.47    8.10
   0   0  -1 1188.38   31.10
   0   0   1 1187.18   31.20
   0   0   1 1235.48   31.20
   0   0  -1 1208.68   31.20
   1   0   1 1894.61   50.09
  -1   0  -1 1959.70   49.80
   1   0   1 1937.71   49.90
   2   0   1 1486.25   39.10
  -2   0  -1 1454.25   37.90
   2   0   1 1471.45   38.50
   2   0   1 1442.66   38.50
   3   0   1  139.69    6.60
  -3   0  -1  139.09    4.00
   4   0   1   88.29    6.30
  -4   0  -1   84.29    3.30
   4   0   1   86.29    4.30
  -4   0  -1   86.89    2.90
  -5   0  -1   83.29    3.80
   5   0   1   79.79    7.30
   5   0   1   83.39    4.80
  -5   0  -1   88.99    3.10
   6   0   1   22.20    5.40
  -6   0  -1   25.80    2.00
   6   0   1   26.50    3.80
  -6   0  -1   26.00    3.60
   7   0   1  736.33   27.20
  -7   0  -1  717.03   19.70
   7   0   1  682.03   22.00
   8   0   1   80.29    7.60
   8   0   1   83.59   16.70
   8   0   1   72.39    9.20
  -8   0  -1   78.59    4.30
   8   0   1   79.49   11.60
   9   0   1    4.50   11.60
   9   0   1    0.50    5.80
   9   0   1   25.30   14.70
  -9   0  -1    8.00    2.70
   9   0   1    5.30    4.50
   9   0   1    4.50    6.80
   9   0   1   16.10    9.30
   9   0   1   10.00   11.70
  10   0   1  565.74   31.50
  10   0   1  577.44   34.40
  10   0   1  564.54   22.90
 -10   0  -1  576.34   17.60
  10   0   1  586.74   21.20
  10   0   1  563.14   34.10
  10   0   1  579.04   18.60
  10   0   1  532.55   29.20
 -10   0  -1  562.04   18.90
 -11   0  -1   18.70    5.50
  11   0   1   27.10    9.70
 -11   0  -1   16.00    5.80
  11   0   1    2.40   22.80
  11   0   1   21.30    4.90
  11   0   1   14.60    6.80
  11   0   1   26.00   11.40
 -12   0  -1   45.80    6.30
  12   0   1   17.60   10.20
  12   0   1   22.50   10.60
  12   0   1   32.00    6.40
  12   0   1   33.80    5.30
 -13   0  -1    7.70    5.70
  13   0   1    3.80    7.80
  13   0   1   12.30    8.80
  13   0   1    6.50    3.70
 -14   0  -1   14.70    6.80
  14   0   1   28.10    7.90
  14   0   1   36.10    6.90
  14   0   1   30.00    4.80
  14  -1  -1  100.89    6.80
  14  -1  -1   97.19   12.60
  14  -1  -1  109.19   11.30
  14   1  -1  104.59    8.00
  14   1  -1  103.99   10.20
  14   1  -1  112.19   10.50
  14   1  -1   97.69    6.20
  13  -1  -1    3.80    8.70
  13  -1  -1   -7.60    5.90
  13  -1  -1    3.30    8.70
  13  -1  -1    5.80    4.20
  13   1  -1   -4.40    7.20
  13   1  -1    4.40    3.70
  13   1  -1    7.10    7.10
  13   1  -1   -1.40    3.60
 -13   1   1   -1.20    6.80
  13   1  -1    7.30    5.00
  12  -1  -1   32.90    9.50
  12  -1  -1   45.70   12.00
  12  -1  -1   64.09    6.70
  12  -1  -1   57.89    8.50
  12  -1  -1   59.09    8.30
  12   1  -1   42.00    8.80
  12   1  -1   61.19   10.00
  12   1  -1   59.39    9.00
  12   1  -1   64.49    7.40
  12   1  -1   71.59    8.00
  11  -1  -1  109.69    8.10
  11  -1  -1   85.79   12.70
  11  -1  -1   91.99   13.60
  11  -1  -1   63.39   22.50
  11  -1  -1   83.89   10.30
  11  -1  -1  101.29   15.30
  11  -1  -1   83.59   10.10
  11   1  -1  112.29   17.50
  11   1  -1  113.39   22.20
 -11   1   1   84.79    7.70
  11   1  -1  101.79   16.50
  11   1  -1  101.19   10.90
  11   1  -1   97.59    7.40
  11   1  -1   90.39    9.90
  11   1  -1   92.09    7.50
  10  -1  -1   72.89   10.20
  10  -1  -1   58.69   16.60
  10  -1  -1   54.09    6.10
  10  -1  -1   42.60   11.30
  10  -1  -1   59.19    9.70
  10  -1  -1   63.89    9.80
  10  -1  -1   53.69   11.30
  10  -1  -1   49.99   15.70
  10   1  -1   49.99    7.60
  10   1  -1   49.60    8.40
  10   1  -1   43.60    7.40
  10   1  -1   61.49   13.90
  10   1  -1   35.20    6.60
  10   1  -1   46.90   11.50
  10   1  -1   58.39    6.80
 -10   1   1   47.80    5.30
  10   1  -1   57.09   15.50
  10   1  -1   72.59    9.40
  10   1  -1   54.69    9.20
   9  -1  -1   81.39   17.20
   9  -1  -1   53.99   14.20
   9  -1  -1   59.99    7.10
   9  -1  -1   61.59   12.00
   9  -1  -1   47.00    7.40
   9  -1  -1   70.79    9.40
   9  -1  -1   67.29    6.90
   9  -1  -1   73.29   13.80
   9   1  -1   77.19   11.50
   9   1  -1   64.89    8.80
  -9   1   1   68.59    4.50
   9   1  -1   51.89   11.10
   9   1  -1   60.49   14.50
   9   1  -1   79.09   13.50
   9   1  -1   63.59    7.70
   9   1  -1   77.79   10.30
  -9   1   1   52.89    6.40
   9   1  -1   60.59    8.80
   9   1  -1   52.89    9.80
   9   1  -1   74.19    7.40
   8  -1  -1  361.96   19.90
   8  -1  -1  376.36   15.10
   8  -1  -1  326.77   30.40
   8  -1  -1  337.97   13.10
   8  -1  -1  359.46   32.50
   8  -1  -1  366.56   17.50
   8   1  -1  363.16   15.90
   8   1  -1  339.77   25.80
   8   1  -1  342.97   13.60
   8   1  -1  354.86   14.50
   8   1  -1  381.56   19.80
   8   1  -1  356.06   17.40
  -8   1   1  332.97   11.50
   8   1  -1  318.47   29.80
   8   1  -1  370.96   14.10
   8   1  -1  348.07   20.60
  -8   1   1  362.06   10.60
   7  -1  -1  129.49   11.20
   7  -1  -1  121.89    8.50
  -7   1   1  130.49    4.40
   7   1  -1  128.29    7.70
  -7   1   1  115.19    5.10
  -6  -1   1  351.36   10.70
   6  -1  -1  391.06   13.60
   6  -1  -1  399.76   16.40
  -6   1   1  391.26   11.30
   6   1  -1  393.86   16.70
  -6   1   1  388.36   10.50
  -6   1   1  373.76   11.30
   6   1  -1  383.06   13.00
   5  -1  -1  405.76   13.40
   5  -1  -1  409.16   15.40
   5   1  -1  403.56   12.90
  -5   1   1  398.86   11.70
  -5   1   1  429.46   11.00
   5   1  -1  412.76   16.40
   4  -1  -1  524.25   17.10
   4  -1  -1  519.25   15.40
   4   1  -1  503.05   17.70
   4   1  -1  506.35   15.10
  -4   1   1  533.15   13.70
  -4   1   1  511.45   14.20
   3  -1  -1  373.76   11.80
   3  -1  -1  360.96   10.80
   3  -1  -1  346.47    9.90
  -3   1   1  366.16    9.60
   3   1  -1  347.87   10.60
  -3   1   1  363.96   10.10
   3   1  -1  352.36   12.70
   2  -1  -1  841.02   22.40
   2  -1  -1  903.31   23.30
   2   1  -1  849.41   24.50
  -2   1   1  826.12   22.60
  -2   1   1  846.22   22.40
   2   1  -1  877.71   23.00
  -2   1   1  882.31   22.80
  -1  -1   1 2464.55   65.39
  -1  -1   1 2468.35   65.69
   1  -1  -1 2543.65   65.99
   1  -1  -1 2593.24   65.59
   1   1  -1 2573.34   66.49
  -1   1   1 2520.45   65.49
  -1   1   1 2602.54   65.79
   0  -1   1 3004.00   77.89
   0  -1   1 3091.09   77.89
   0   1   1 2973.90   77.99
   0   1  -1 3040.00   77.79
   0   1  -1 2974.50   78.09
   1  -1   1 5125.89  126.99
   1  -1   1 5086.29  127.09
   1   1   1 4564.34  128.09
   2  -1   1 3552.14   89.89
   2  -1   1 3386.16   89.69
  -2  -1  -1 3720.63   90.09
  -2  -1  -1 3455.65   89.49
   2  -1   1 3462.25   90.29
   2   1   1 3485.55   89.49
  -2   1  -1 3351.86   89.79
   2   1   1 3459.95   91.49
  -2   1  -1 3361.56   89.69
   3  -1   1  466.55   13.70
   3  -1   1  470.85   13.10
  -3  -1  -1  467.95   12.60
  -3   1  -1  460.35   12.70
   3   1   1  471.75   15.60
  -3   1  -1  460.85   12.90
  -3   1  -1  478.45   12.50
  -4  -1  -1   89.89    3.00
   4  -1   1   90.19    4.10
   4  -1   1   88.09    4.70
  -4   1  -1   86.49    3.30
  -4   1  -1   91.69    3.00
   4   1   1   88.89    7.20
  -4   1  -1   88.39    3.50
  -5  -1  -1  209.58    6.30
   5  -1   1  224.38    8.70
   5  -1   1  219.78   10.30
  -5   1  -1  192.98    6.70
  -5   1  -1  218.58    7.00
   5   1   1  213.08   11.70
  -5   1  -1  219.28    6.40
   6  -1   1  207.48    9.10
  -6  -1  -1  197.08    6.30
   6  -1   1  206.88   11.30
   6   1   1  196.28   13.00
  -6   1  -1  208.18    6.50
  -6   1  -1  199.78    7.00
   7  -1   1  124.99   10.80
   7  -1   1  107.59    7.70
  -7  -1  -1  115.39    4.60
  -7   1  -1  103.99    5.40
   7   1   1  114.19   12.00
  -7   1  -1  113.19    7.70
  -7   1  -1  120.59    4.60
  -8  -1  -1   96.09    4.70
   8  -1   1   94.89    9.00
   8  -1   1   75.09   13.20
   8  -1   1   99.69   19.50
   8  -1   1   52.49   14.40
   8  -1   1   87.99   12.40
   8   1   1   70.79   16.60
  -8   1  -1   77.09    6.30
   8   1   1   96.09   11.00
  -8   1  -1   82.49    6.70
   8   1   1  109.89   12.40
   8   1   1   99.69   13.80
   8   1   1  112.79    8.90
   8   1   1  112.49   14.20
  -8   1  -1   96.79    4.80
   8   1   1  112.29   14.10
   9  -1   1  146.59   11.10
   9  -1   1  156.58   23.40
   9  -1   1  131.59   18.60
   9  -1   1  169.38   12.30
  -9  -1  -1  137.99    6.90
   9  -1   1  172.28   13.40
   9  -1   1  186.08   23.90
   9  -1   1  133.39   20.20
   9   1   1  172.58   24.60
   9   1   1  139.89   12.00
   9   1   1  151.78   11.60
   9   1   1  174.38   13.60
  -9   1  -1  158.18    7.00
  -9   1  -1  122.49    8.00
   9   1   1  155.08   18.40
   9   1   1  177.98   19.70
   9   1   1  154.38    9.10
  10  -1   1  743.73   23.50
  10  -1   1  756.52   26.40
  10  -1   1  777.02   39.90
  10  -1   1  781.42   30.70
 -10  -1  -1  687.83   22.90
  10  -1   1  752.42   38.60
  10  -1   1  784.32   34.50
  10   1   1  808.52   40.00
  10   1   1  784.92   26.50
  10   1   1  762.12   25.20
  10   1   1  762.42   32.30
  10   1   1  792.52   24.80
 -10   1  -1  687.73   22.70
  10   1   1  766.12   35.70
  11  -1   1   14.80    9.80
  11  -1   1    2.70    4.80
  11  -1   1   -8.40    7.50
  11  -1   1   12.90   12.70
 -11  -1  -1    1.40    5.20
  11   1   1    8.40   10.20
 -11   1  -1    5.10    4.70
  11   1   1    5.60    4.40
 -11   1  -1    9.70    5.30
  11   1   1   -4.70    5.10
  11   1   1   -8.40    8.20
  11   1   1    1.50    4.30
  12  -1   1   75.59    8.20
  12  -1   1   66.29    8.20
  12  -1   1   76.89   12.50
  12  -1   1   68.29   11.10
 -12  -1  -1   65.59   11.00
  12   1   1   66.29    8.10
  12   1   1   70.89    7.20
  12   1   1   68.39   11.00
 -12   1  -1   54.89    8.10
  12   1   1   56.69    9.40
  13  -1   1   28.50   10.80
 -13  -1  -1   34.80   10.00
  13  -1   1   41.30   10.20
  13  -1   1   18.20    4.60
  13   1   1   31.50    8.50
  13   1   1   24.80    4.20
 -13   1  -1   24.70    5.10
  13   1   1   22.90    7.90
  13   1   1   32.30    4.70
  14  -1   1   12.60    8.70
  14  -1   1   12.70    5.90
  14  -1   1    6.70    2.90
  14   1   1    8.60    6.00
  14   1   1    2.90    2.60
 -14   1  -1    7.80    5.60
  14  -2  -1   45.80    5.90
  14  -2  -1   43.50    8.70
  14  -2  -1   55.69    9.70
  14   2  -1   60.79    5.90
  14   2  -1   58.19    8.90
  14   2  -1   54.59    4.60
  13  -2  -1   87.49   11.40
  13  -2  -1   67.39   11.00
  13  -2  -1   85.99    7.60
  13  -2  -1   69.69   10.30
  13   2  -1   72.69    6.30
  13   2  -1   91.19   11.10
  13   2  -1   80.99   11.00
 -13   2   1   55.89    5.90
  13   2  -1   82.39    6.60
  12  -2  -1   13.90    7.50
  12  -2  -1   13.50    5.00
  12  -2  -1   21.60   10.40
  12  -2  -1   15.40    9.30
  12   2  -1   16.50    3.80
 -12   2   1   12.50    4.30
  12   2  -1   10.30    7.00
  12   2  -1   10.00    4.30
  12   2  -1    9.60    6.90
  11  -2  -1  107.29    8.60
  11  -2  -1  125.79   15.30
  11  -2  -1  108.39   10.00
  11  -2  -1   82.49   12.70
  11  -2  -1   98.99   15.30
  11   2  -1  108.79    8.60
  11   2  -1  117.09   15.60
  11   2  -1  117.19    9.80
 -11   2   1   92.49    8.30
 -11   2   1   95.79    8.80
  11   2  -1  136.19   15.00
  11   2  -1  117.09    7.70
  10  -2  -1   33.30   13.60
  10  -2  -1   59.49    9.30
  10  -2  -1   61.69    8.20
  10  -2  -1   70.79   11.30
  10  -2  -1   63.39   20.00
  10  -2  -1   68.89   16.00
  10  -2  -1   45.40   11.40
  10   2  -1   61.59    7.70
  10   2  -1   55.69   16.60
 -10   2   1   53.09    5.60
  10   2  -1   62.79    9.60
  10   2  -1   74.09   11.00
  10   2  -1   46.50    7.10
 -10   2   1   43.20    7.30
 -10   2   1   48.50    5.90
  10   2  -1   48.30   10.90
  10   2  -1   48.50    7.10
  10   2  -1   69.79    8.90
  10   2  -1   48.20    7.10
   9  -2  -1  101.59   11.60
   9  -2  -1   93.69   17.70
   9  -2  -1  113.89   16.00
   9  -2  -1   97.39    7.80
   9  -2  -1   99.59   12.80
   9  -2  -1  128.09   14.10
   9  -2  -1  131.49   12.00
   9  -2  -1  124.59   19.60
   9   2  -1   92.39   12.00
   9   2  -1  124.19   10.60
   9   2  -1   91.69    8.80
  -9   2   1   94.19    5.20
   9   2  -1   78.89   11.70
   9   2  -1   99.49    8.80
   9   2  -1   78.99   12.50
   9   2  -1  100.19   12.00
   9   2  -1   96.89    8.00
   9   2  -1  140.69   17.90
  -9   2   1   95.69    6.80
   9   2  -1   84.09   12.40
  -9   2   1   95.89    7.30
   8  -2  -1  184.88   21.80
   8  -2  -1  140.49   20.30
   8  -2  -1  164.38   10.30
  -8  -2   1  162.08    6.00
   8  -2  -1  151.28   24.20
   8  -2  -1  181.58   14.90
   8  -2  -1  169.88   14.70
   8  -2  -1  182.68   12.10
   8  -2  -1  172.78   16.40
   8   2  -1  191.78   21.80
  -8   2   1  171.08    7.20
   8   2  -1  183.78   11.50
   8   2  -1  176.48   17.60
   8   2  -1  167.98   14.20
  -8   2   1  174.38    6.20
   8   2  -1  168.78   10.60
   8   2  -1  164.58   13.40
   8   2  -1  172.48   10.30
   8   2  -1  180.08   13.60
   8   2  -1  185.68   15.30
   8   2  -1  169.68   21.70
  -8   2   1  174.38    8.10
   7  -2  -1  125.09   11.60
   7  -2  -1  136.69    9.40
  -7   2   1  133.69    7.90
  -7   2   1  137.09    4.80
  -7   2   1  128.89    5.60
  -7   2   1  123.09    6.50
   7   2  -1  168.78   12.50
   6  -2  -1 1003.30   31.60
   6  -2  -1  978.90   29.20
   6   2  -1 1015.90   32.20
  -6   2   1  956.90   26.80
  -6   2   1  967.70   26.60
  -6   2   1  918.41   26.80
   5  -2  -1 2337.97   61.99
   5  -2  -1 2229.18   65.79
  -5  -2   1 2278.77   59.49
  -5   2   1 2255.07   60.59
   5   2  -1 2351.36   64.69
  -5   2   1 2226.88   60.39
  -5   2   1 2383.86   59.69
   4  -2  -1  449.76   14.90
  -4  -2   1  442.06   11.90
   4  -2  -1  438.16   12.50
   4  -2  -1  437.26   13.80
  -4   2   1  435.86   13.00
  -4   2   1  449.66   12.70
  -4   2   1  477.75   12.10
   4   2  -1  427.96   15.60
  -3  -2   1   44.60    2.30
   3  -2  -1   44.70    2.10
   3  -2  -1   47.30    3.40
  -3  -2   1   50.19    1.90
  -3   2   1   45.00    2.80
  -3   2   1   45.90    1.80
   3   2  -1   40.40    4.50
   2  -2  -1 1104.09   28.60
   2  -2  -1 1121.19   28.90
   2  -2  -1 1071.69   29.50
  -2  -2   1 1106.29   28.60
   2   2  -1 1068.09   28.90
  -2   2   1 1061.39   29.30
  -2   2   1 1117.59   28.60
   1  -2  -1  327.37    9.10
   1  -2  -1  317.87    8.70
  -1  -2   1  319.37    8.80
   1  -2  -1  308.87    9.60
  -1  -2   1  318.77    8.90
   1   2  -1  313.47    9.10
   1   2  -1  320.97    9.40
  -1   2   1  321.37    9.40
  -1   2   1  320.77    8.70
   0  -2  -1  757.32   19.80
   0  -2   1  749.03   19.80
   0  -2   1  768.72   19.80
   0   2  -1  718.73   20.20
   0   2   1  712.43   20.10
   0   2  -1  730.73   19.50
   0   2  -1  736.33   20.00
   0   2   1  747.83   19.80
   0   2   1  758.02   19.60
   1  -2   1 1082.89   28.60
  -1  -2  -1 1088.79   28.40
   1  -2   1 1087.29   28.60
   1  -2   1 1056.19   28.50
   1   2   1 1122.09   28.20
  -1   2  -1 1068.49   28.90
   1   2   1 1087.69   28.80
  -1   2  -1 1050.59   28.70
  -2  -2  -1  398.06   10.60
   2  -2   1  378.46   10.80
   2  -2   1  385.96   11.30
   2  -2   1  385.96   11.00
  -2   2  -1  389.66   11.00
  -2   2  -1  376.06   11.10
  -2   2  -1  398.86   10.60
   2   2   1  393.26   10.90
   2   2   1  374.76   12.10
   3  -2   1  438.46   12.70
  -3  -2  -1  462.55   12.30
   3  -2   1  446.26   12.60
   3  -2   1  451.45   13.40
  -3   2  -1  470.35   12.30
  -3   2  -1  431.76   12.70
  -3   2  -1  437.26   12.70
   3   2   1  428.36   14.60
   3   2   1  459.75   12.50
   4  -2   1  125.59    5.00
  -4  -2  -1  133.49    4.30
   4  -2   1  130.19    6.20
  -4   2  -1  130.19    4.80
  -4   2  -1  135.69    4.20
   4   2   1  125.59    8.40
  -4   2  -1  136.09    4.90
  -5  -2  -1  152.98    5.10
   5  -2   1  150.68    6.30
  -5   2  -1  148.69    5.70
  -5   2  -1  151.48    5.60
  -5   2  -1  155.68    5.00
   6  -2   1   53.19    5.70
  -6  -2  -1   46.70    4.50
   6  -2   1   49.00    7.10
   6  -2   1   52.49    6.80
   6   2   1   57.29    9.60
  -6   2  -1   49.50    2.70
  -6   2  -1   51.09    3.40
  -6   2  -1   41.60    4.60
   7  -2   1    7.00    4.60
   7  -2   1   -1.80    5.40
  -7  -2  -1    3.80    1.80
   7   2   1   -0.30    7.00
  -7   2  -1    1.30    2.50
  -7   2  -1    2.10    1.90
  -7   2  -1    2.10    1.50
   8  -2   1  258.97   25.90
   8  -2   1  292.17   16.50
   8  -2   1  304.87   14.00
  -8  -2  -1  295.27    9.50
   8  -2   1  302.07   29.00
   8  -2   1  290.77   17.80
   8  -2   1  282.67   30.10
   8   2   1  275.77   27.10
  -8   2  -1  301.67    9.70
  -8   2  -1  274.07   10.70
   8   2   1  279.47   15.30
   8   2   1  277.67   15.50
   8   2   1  305.87   21.80
   8   2   1  299.57   20.00
   8   2   1  281.87   13.90
   9  -2   1   21.20    6.70
  -9  -2  -1   24.40    3.40
   9  -2   1   14.90    7.70
   9  -2   1   26.50   11.90
   9  -2   1    5.40   12.70
   9  -2   1    1.30   14.80
   9  -2   1   15.30   12.60
   9  -2   1   29.00    6.80
   9   2   1   23.30    6.60
   9   2   1   15.40    5.80
   9   2   1   21.00    6.20
  -9   2  -1   17.90    3.40
   9   2   1   23.00   11.60
  -9   2  -1   25.50    5.70
   9   2   1   10.00    9.20
  -9   2  -1   18.10    3.20
   9   2   1    1.40   12.10
  10  -2   1   68.29   10.50
 -10  -2  -1   35.10    5.90
  10  -2   1   85.19   14.80
  10  -2   1   61.59   19.00
  10  -2   1   73.19   13.40
  10   2   1   41.70    5.60
  10   2   1   36.40    6.30
  10   2   1   47.90    6.40
  10   2   1   37.40    9.70
  10   2   1   47.30   18.00
 -10   2  -1   58.49    5.60
 -10   2  -1   54.99    6.10
  10   2   1   31.80   10.60
  11  -2   1   41.70   11.40
  11  -2   1   64.79    9.60
  11  -2   1   69.69   13.50
  11  -2   1   57.89   10.70
 -11  -2  -1   48.70    6.30
  11   2   1   63.39    7.30
  11   2   1   42.20    9.60
 -11   2  -1   47.90    6.60
  11   2   1   60.59    9.40
  11   2   1   60.09    7.40
  12  -2   1   22.30    4.80
  12  -2   1   30.10   10.10
  12  -2   1   25.90   11.80
  12  -2   1   22.70   12.50
  12   2   1   24.00    8.10
 -12   2  -1   27.00    4.40
  12   2   1   24.50    4.00
  12   2   1   21.10    6.80
  12   2   1   24.70    4.10
  13  -2   1   25.70   10.00
  13  -2   1   45.00   11.10
  13  -2   1   30.40    4.90
  13   2   1   34.90    5.20
 -13   2  -1   34.60    4.80
  13   2   1   37.80    7.60
  13   2   1   33.60    4.30
  14  -2   1   48.90    5.20
  14  -2   1   47.30    7.10
  14  -2   1   57.59    9.70
 -14   2  -1   36.00    5.00
  14   2   1   58.29    7.20
  14   2   1   64.19    6.10
  14   2   1   43.10    4.20
  13  -3  -1   50.39    6.60
  13  -3  -1   56.09    9.80
  13  -3  -1   41.80    7.80
  13  -3  -1   39.30    9.50
  13   3  -1   50.89    5.20
 -13   3   1   27.00    5.90
  13   3  -1   42.30    6.40
  13   3  -1   35.50    5.60
  12  -3  -1  106.59   11.70
  12  -3  -1   85.49   15.50
 -12   3   1   93.29    6.20
  12   3  -1  113.39    7.10
  11  -3  -1   17.00    5.50
  11  -3  -1   23.10   11.00
  11  -3  -1   10.80   12.30
  11  -3  -1   13.50    9.70
  11   3  -1   11.60    3.60
 -11   3   1   10.20    5.60
  11   3  -1   10.10    6.80
 -11   3   1   15.80    3.50
  11   3  -1   10.60    6.30
  11   3  -1    7.70    4.90
  11   3  -1   13.00    4.10
  10  -3  -1   22.70   12.30
  10  -3  -1  -11.80   10.40
  10  -3  -1   -3.90    5.30
 -10  -3   1   -0.30    8.90
  10  -3  -1   -1.00   12.30
  10  -3  -1    4.40   10.70
  10  -3  -1    1.40   22.60
  10   3  -1    0.60    3.70
  10   3  -1    8.70    7.70
  10   3  -1   -0.70    4.20
  10   3  -1   -0.90    7.10
  10   3  -1   -1.00    6.70
 -10   3   1    2.40    5.10
 -10   3   1    2.20    3.40
 -10   3   1    1.10    2.80
  10   3  -1    1.90    4.90
  10   3  -1   -0.40   16.60
   9  -3  -1   -4.00   12.40
   9  -3  -1    9.00    6.40
   9  -3  -1   16.70   15.40
   9  -3  -1    7.80   17.20
   9  -3  -1    6.50    9.70
   9  -3  -1   17.40   12.40
  -9  -3   1   13.20    3.40
   9   3  -1   11.50    5.80
  -9   3   1   13.40    4.30
   9   3  -1    7.50    8.30
   9   3  -1    4.50    4.40
   9   3  -1    8.90    8.10
  -9   3   1    8.90    2.60
   9   3  -1   25.30   12.30
   9   3  -1   -0.60    7.70
   9   3  -1    7.30    6.00
   8  -3  -1  188.78   18.50
   8  -3  -1  214.88   13.40
   8  -3  -1  203.78   23.70
  -8  -3   1  170.38    6.90
   8  -3  -1  198.88   23.80
   8  -3  -1  200.08   14.90
   8  -3  -1  153.68   17.40
   8   3  -1  173.68   11.50
   8   3  -1  196.58   18.30
   8   3  -1  181.38   10.10
  -8   3   1  180.48    7.50
   8   3  -1  162.28   12.40
   8   3  -1  190.68   18.10
  -8   3   1  201.38    8.40
   8   3  -1  179.78   10.90
  -8   3   1  190.48    6.80
   8   3  -1  176.38   12.00
   8   3  -1  170.38   14.70
   8   3  -1  190.68   17.00
   8   3  -1  190.68   17.60
   7  -3  -1   73.79    9.10
   7  -3  -1   70.29   10.10
  -7  -3   1   77.39    4.10
   7  -3  -1   89.59   11.80
   7  -3  -1   91.09   13.40
   7  -3  -1   79.59   13.00
   7  -3  -1   69.29   20.40
   7   3  -1   81.49   11.70
   7   3  -1   98.99   11.20
   7   3  -1   90.69   10.60
   7   3  -1   75.49   11.70
  -7   3   1   82.19    3.70
   7   3  -1   80.29   11.30
   7   3  -1   85.59   10.70
  -7   3   1   70.59    4.50
  -7   3   1   75.29    5.20
   7   3  -1   77.19   10.60
  -7   3   1   74.89    6.90
   7   3  -1   68.19    9.00
   6  -3  -1   53.79    9.20
   6  -3  -1   68.39    8.10
   6  -3  -1   75.39   11.00
  -6  -3   1   72.59    3.60
  -6   3   1   72.79    5.20
  -6   3   1   63.69    4.00
  -6   3   1   65.39    5.00
   6   3  -1   75.79    9.30
  -6   3   1   73.59    3.10
   5  -3  -1  777.52   23.50
  -5  -3   1  734.13   20.80
   5  -3  -1  780.72   24.80
  -5   3   1  747.33   21.80
  -5   3   1  743.63   21.40
  -5   3   1  747.03   21.80
   5   3  -1  781.12   25.20
  -5   3   1  773.22   20.60
  -4  -3   1   48.00    2.60
   4  -3  -1   48.50    4.90
   4  -3  -1   42.40    3.10
  -4   3   1   47.70    3.70
  -4   3   1   47.60    2.20
  -4   3   1   46.20    2.90
   3  -3  -1   13.70    2.30
   3  -3  -1   11.80    2.60
  -3  -3   1   10.20    1.70
   3  -3  -1   12.20    1.50
  -3   3   1   13.60    2.40
  -3   3   1   11.80    1.20
  -3   3   1   16.10    2.10
   2  -3  -1   39.50    2.20
  -2  -3   1   37.80    2.20
  -2  -3   1   39.70    2.30
   2  -3  -1   40.90    3.40
   2  -3  -1   41.80    3.00
   2   3  -1   35.10    3.10
  -2   3   1   39.60    2.60
  -2   3   1   38.90    3.10
  -2   3   1   41.30    1.90
   2   3  -1   45.10    3.20
   1  -3  -1  783.12   22.50
  -1  -3   1  809.62   21.70
   1  -3  -1  835.22   21.90
   1  -3  -1  818.52   21.50
  -1  -3   1  816.02   21.70
  -1   3   1  774.92   21.80
   1   3  -1  753.82   21.30
   1   3  -1  806.82   22.40
  -1   3   1  801.62   21.30
   1   3  -1  823.82   21.90
  -1   3   1  797.82   22.30
   0  -3   1 1572.24   43.00
   0  -3   1 1546.65   43.10
   0  -3  -1 1607.14   42.80
   0  -3  -1 1639.54   43.10
   0  -3   1 1678.53   43.10
   0   3  -1 1641.94   43.70
   0   3   1 1707.23   43.00
   0   3  -1 1657.93   43.30
   0   3  -1 1587.34   42.70
   0   3   1 1706.83   42.70
   0   3   1 1618.04   43.50
   1  -3   1 1660.43   42.30
  -1  -3  -1 1626.34   42.10
   1  -3   1 1566.04   42.20
   1  -3   1 1599.04   42.10
   1   3   1 1600.14   41.60
   1   3   1 1606.54   41.90
  -1   3  -1 1490.75   42.60
  -1   3  -1 1608.94   42.70
   1   3   1 1630.54   42.50
  -1   3  -1 1557.94   41.70
  -2  -3  -1  503.45   13.70
   2  -3   1  506.35   14.00
   2  -3   1  484.55   13.80
   2  -3   1  493.05   14.20
  -2   3  -1  485.15   13.40
  -2   3  -1  492.75   14.00
   2   3   1  491.25   14.20
   2   3   1  451.65   13.50
  -2   3  -1  483.55   14.30
   3  -3   1   23.70    3.60
  -3  -3  -1   25.60    2.00
   3  -3   1   21.70    3.30
   3  -3   1   25.00    2.50
   3   3   1   22.20    3.00
  -3   3  -1   21.90    2.30
  -3   3  -1   24.10    1.60
  -3   3  -1   20.10    2.80
   4  -3   1   90.39    4.60
  -4  -3  -1   98.49    3.90
   4  -3   1  101.59    6.10
  -4   3  -1   96.59    4.80
  -4   3  -1   98.39    4.90
  -4   3  -1   97.29    4.40
   4   3   1   90.59    7.30
  -4   3  -1   99.29    3.70
   5  -3   1  447.76   18.90
   5  -3   1  454.55   14.00
   5  -3   1  440.46   15.70
  -5  -3  -1  445.26   12.80
  -5   3  -1  448.26   12.80
  -5   3  -1  450.15   13.90
   5   3   1  450.15   17.40
  -5   3  -1  425.46   13.50
   6  -3   1   49.40    6.80
   6  -3   1   39.60    7.30
  -6  -3  -1   48.10    3.20
   6  -3   1   49.40    6.40
   6  -3   1   43.10    8.40
  -6   3  -1   48.90    6.00
  -6   3  -1   51.39    2.90
  -6   3  -1   52.89    3.80
  -6   3  -1   48.10    3.70
   6   3   1   40.80    7.70
  -7  -3  -1   14.30    2.40
   7  -3   1   21.20    6.60
   7  -3   1   -3.40    8.70
   7  -3   1   10.70    6.70
   7  -3   1    9.80   11.20
   7   3   1   19.20    7.60
  -7   3  -1   13.90    2.20
   7   3   1   14.70    8.40
  -7   3  -1   23.20    5.30
   7   3   1   29.10    6.10
   7   3   1    1.20    8.40
  -7   3  -1   12.50    2.60
   7   3   1   21.90   11.80
   8  -3   1  123.59   15.90
   8  -3   1  117.29   12.40
   8  -3   1   93.89   17.60
  -8  -3  -1  109.19    5.60
   8  -3   1   97.39   18.40
   8  -3   1  142.19   13.50
  -8   3  -1  122.89    7.50
   8   3   1  110.69   11.20
   8   3   1  121.89   18.20
   8   3   1  105.49   15.60
  -8   3  -1   86.39    9.40
   8   3   1  114.69   10.00
   8   3   1  119.89   20.40
  -8   3  -1  115.19    5.60
  -8   3  -1  114.79    5.50
   9  -3   1   63.99   10.90
  -9  -3  -1   54.29    6.20
   9  -3   1   78.39   16.90
   9  -3   1   66.59    8.90
   9  -3   1   72.79   13.80
   9  -3   1   71.29   16.20
  -9   3  -1   65.79    4.80
   9   3   1   60.19    9.80
   9   3   1   48.90    8.60
   9   3   1   94.29   16.30
   9   3   1   59.59   11.40
   9   3   1   62.39    8.40
  -9   3  -1   59.19    8.00
  10  -3   1   97.69   11.40
  10  -3   1   74.59   13.50
 -10  -3  -1   88.69    8.10
  10  -3   1   68.79   23.20
  10  -3   1   84.09   16.00
 -10  -3  -1   67.89   10.80
  10  -3   1   91.99   15.10
 -10   3  -1   68.69    7.20
  10   3   1   82.59   12.30
  10   3   1  102.19   15.40
  10   3   1   93.49   26.20
 -10   3  -1   83.39    7.80
  10   3   1   90.49    8.40
 -10   3  -1   76.39   12.10
  10   3   1   85.69    7.90
 -10   3  -1   83.39    5.50
  11  -3   1  197.38   23.30
  11  -3   1  170.18   20.60
  11  -3   1  146.09   11.00
 -11  -3  -1  119.09   13.80
  11   3   1  135.69   14.50
 -11   3  -1  157.58    7.20
  11   3   1  157.28    8.60
  11   3   1  178.88    9.00
  12  -3   1   -2.30   11.10
  12  -3   1   14.40    5.20
 -12  -3  -1    9.60    9.30
  12  -3   1   25.90   11.90
 -12   3  -1   10.60    3.10
  12   3   1   17.40    3.80
  12   3   1    9.70    7.10
  12   3   1    8.40    3.40
  13  -3   1   70.49   11.40
  13  -3   1   39.20    9.90
  13  -3   1   53.69    7.00
  13   3   1   56.59    5.00
  13   3   1   64.79   10.20
 -13   3  -1   40.50    6.00
  13   3   1   46.70    5.20
  13  -4  -1   78.29    9.90
  13  -4  -1   62.79    9.60
  13  -4  -1   77.79    6.50
 -13   4   1   68.19    5.60
  13   4  -1   77.99    4.70
  12  -4  -1   50.99    7.80
  12  -4  -1   49.00   10.60
  12  -4  -1   48.90   11.20
 -12   4   1   44.30    4.50
  12   4  -1   47.40    5.30
  11  -4  -1   27.50   12.70
  11  -4  -1   49.40   11.90
  11  -4  -1   55.39   12.70
  11  -4  -1   59.29    9.20
 -11   4   1   53.89   10.80
  11   4  -1   49.80    5.70
 -11   4   1   57.89    4.30
  11   4  -1   59.09    7.90
  11   4  -1   49.00    7.10
 -11   4   1   39.90    5.80
  11   4  -1   47.90    6.70
 -10  -4   1   29.50    6.70
  10  -4  -1   24.00   12.40
  10  -4  -1   26.10    6.10
  10  -4  -1   29.20   13.20
  10  -4  -1   33.50   10.60
  10   4  -1   23.90    7.40
 -10   4   1   23.50    5.00
 -10   4   1   35.10    5.20
  10   4  -1   26.60    5.20
  10   4  -1   29.50    4.60
  10   4  -1   27.90    4.50
 -10   4   1   24.00    4.00
 -10   4   1   44.50    6.90
  -9  -4   1  102.29   12.80
  -9  -4   1   97.19    8.30
   9  -4  -1  156.88   27.10
   9  -4  -1  134.59   15.30
   9  -4  -1  113.69   12.20
   9  -4  -1   85.49   16.10
   9  -4  -1   99.59   13.60
   9  -4  -1  112.89   19.30
   9   4  -1  118.69    8.30
  -9   4   1  120.49    6.40
   9   4  -1  118.59   13.60
  -9   4   1  120.59    8.10
  -9   4   1  119.99    5.80
   9   4  -1  128.29    8.40
  -9   4   1   97.29    8.00
   9   4  -1  108.09   11.40
   8  -4  -1   20.20   16.20
   8  -4  -1   24.00    8.70
   8  -4  -1   35.00   13.50
   8  -4  -1   33.40   10.20
  -8  -4   1   31.50    4.30
  -8  -4   1   33.10    5.60
   8  -4  -1   33.40   11.20
  -8   4   1   34.00    4.60
   8   4  -1   32.20    5.60
  -8   4   1   30.30    3.60
  -8   4   1   33.70    5.20
  -7  -4   1    6.10    3.60
  -7  -4   1   -0.10    3.00
   7  -4  -1    8.80   17.70
   7  -4  -1   11.60    7.80
   7  -4  -1    2.10    6.40
   7  -4  -1   -2.90    9.30
   7  -4  -1    5.40   12.40
   7   4  -1   -5.20    4.90
  -7   4   1   -0.50    2.20
   7   4  -1    1.10    5.30
   7   4  -1  -10.20   13.40
  -7   4   1   -0.70    3.60
  -7   4   1    2.90    1.70
   7   4  -1    3.10    8.20
  -7   4   1    0.20    2.70
  -7   4   1    6.90    6.00
   7   4  -1  -15.00    8.00
   6  -4  -1   89.19   13.70
  -6  -4   1  114.09    5.90
  -6  -4   1  113.09    6.50
   6  -4  -1  120.39   10.90
   6  -4  -1  109.99   12.70
   6  -4  -1  111.49   12.30
  -6   4   1  120.79    6.00
  -6   4   1  116.39    4.70
  -6   4   1  112.69    5.80
   6   4  -1  112.29   11.30
  -6   4   1  106.09    7.60
   6   4  -1  121.19   10.70
   6   4  -1  112.19   16.50
   6   4  -1  127.29   15.70
  -6   4   1  114.29    7.20
  -5  -4   1  386.96   11.80
  -5  -4   1  352.96   17.00
   5  -4  -1  361.26   18.60
  -5  -4   1  383.86   12.20
   5  -4  -1  399.36   15.50
  -5   4   1  371.86   12.10
  -5   4   1  377.66   11.10
  -5   4   1  379.86   12.90
  -5   4   1  368.66   12.10
   4  -4  -1  188.48   13.50
   4  -4  -1  178.78    9.20
  -4  -4   1  184.78    6.70
  -4  -4   1  183.38    6.90
  -4  -4   1  163.98   12.70
  -4   4   1  168.88    6.70
  -4   4   1  184.18    6.00
  -4   4   1  172.68    7.20
  -4   4   1  176.48    7.50
  -3  -4   1   96.79    4.40
   3  -4  -1   88.09    4.50
   3  -4  -1   99.49    6.70
  -3  -4   1   95.99    4.60
  -3  -4   1   91.19   10.20
  -3   4   1   96.39    4.50
  -3   4   1  101.09    5.30
  -3   4   1   89.49    5.20
  -3   4   1   90.99    3.70
  -2  -4   1  261.37    8.50
   2  -4  -1  247.78    8.70
   2  -4  -1  255.57    8.20
  -2  -4   1  256.87   12.00
   2  -4  -1  273.67    9.80
  -2  -4   1  249.38    8.30
   2   4  -1  261.97    9.30
  -2   4   1  255.37    8.90
   2   4  -1  260.37    9.30
  -2   4   1  256.47    7.80
  -2   4   1  259.17    8.50
  -2   4   1  263.77    9.20
   1  -4  -1 1283.77   34.70
  -1  -4   1 1186.78   31.80
   1  -4  -1 1160.18   31.90
   1  -4  -1 1126.19   31.50
  -1  -4   1 1171.18   33.50
   1  -4  -1 1132.79   32.70
  -1  -4   1 1168.48   31.80
  -1   4   1 1138.99   31.80
   1   4  -1 1169.98   31.90
  -1   4   1 1177.68   32.50
   1   4  -1 1222.28   32.80
  -1   4   1 1145.49   31.20
   0  -4   1  865.91   23.70
   0  -4  -1  859.81   23.70
   0  -4  -1  837.52   23.90
   0  -4   1  843.02   25.30
   0  -4   1  874.81   23.70
   0  -4   1  813.52   23.80
   0  -4  -1  857.11   25.50
   0   4   1  848.82   23.10
   0   4   1  865.21   23.60
   0   4  -1  884.11   23.90
   0   4  -1  887.41   24.80
   0   4   1  857.51   24.40
  -1  -4  -1 1009.40   28.50
   1  -4   1  945.51   26.70
   1  -4   1  904.71   26.80
   1  -4   1  987.70   26.70
   1  -4   1  990.50   28.20
  -1  -4  -1  983.90   26.70
  -1  -4  -1  996.70   26.40
   1   4   1 1031.60   27.50
  -1   4  -1  980.30   27.70
   1   4   1  875.71   26.80
  -1   4  -1  963.60   26.20
  -1   4  -1 1007.60   27.10
  -2  -4  -1  371.86   13.60
   2  -4   1  370.86   14.90
  -2  -4  -1  354.56   11.10
   2  -4   1  365.76   13.70
   2  -4   1  334.97   11.80
   2  -4   1  379.06   11.40
   2  -4   1  355.26   11.40
  -2   4  -1  361.46   11.40
  -2   4  -1  352.96   10.60
  -2   4  -1  369.16   11.30
   2   4   1  375.76   11.90
  -2   4  -1  385.46   12.20
  -3  -4  -1  131.19    5.30
   3  -4   1   97.39    6.70
  -3  -4  -1  124.89    9.10
   3  -4   1  122.09    9.80
   3  -4   1  122.29    5.70
  -3   4  -1  114.59    4.50
  -3   4  -1  119.69    6.10
  -3   4  -1  116.79    5.30
  -3   4  -1  120.39    5.30
   3   4   1  118.49    6.30
  -4  -4  -1  417.26   12.80
  -4  -4  -1  401.06   15.20
   4  -4   1  432.06   17.70
   4  -4   1  433.56   13.40
   4  -4   1  411.66   15.20
  -4   4  -1  425.66   12.70
  -4   4  -1  412.76   13.90
  -4   4  -1  427.76   12.30
  -4   4  -1  406.96   13.10
   5  -4   1   83.49    6.80
  -5  -4  -1   70.49    8.90
   5  -4   1   77.39   11.50
  -5  -4  -1   84.79    4.70
   5  -4   1   61.09    9.70
  -5   4  -1   79.59    6.60
  -5   4  -1   78.19    3.80
  -5   4  -1   77.19    6.60
  -5   4  -1   78.29    4.80
  -5   4  -1   78.89    4.60
  -6  -4  -1   10.70    5.80
   6  -4   1   11.80    7.00
  -6  -4  -1    5.90    2.70
   6  -4   1    1.20    5.80
   6  -4   1    7.90   13.50
   6  -4   1    7.70    8.60
  -6   4  -1   11.30    2.30
  -6   4  -1    2.70    3.60
  -6   4  -1    7.20    1.90
   6   4   1   24.80   11.20
  -6   4  -1   18.60    5.30
   6   4   1    1.60    4.80
  -6   4  -1    5.90    2.60
   6   4   1    6.20    7.60
   6   4   1   18.40   11.80
   6   4   1    8.10    4.80
  -7  -4  -1   57.79    7.20
   7  -4   1   64.19   10.10
   7  -4   1   47.20    9.50
   7  -4   1   75.19   17.00
   7  -4   1   44.30   11.00
  -7  -4  -1   64.09    5.20
   7   4   1   72.69   11.90
   7   4   1   70.19   10.00
  -7   4  -1   56.79    4.10
   7   4   1   60.49    8.10
  -7   4  -1   49.70    6.50
   7   4   1   58.79   11.50
   7   4   1   58.19    8.10
  -7   4  -1   61.19    4.30
  -7   4  -1   56.49    6.00
   8  -4   1  117.79   13.50
  -8  -4  -1  119.49    7.30
   8  -4   1  107.49   13.90
  -8  -4  -1  130.29   11.50
   8  -4   1  117.89   21.30
   8  -4   1  136.19   19.80
  -8   4  -1  115.49    7.90
   8   4   1  115.59    8.70
  -8   4  -1  119.09    8.20
  -8   4  -1  124.59    5.90
   8   4   1  117.19   11.40
  -8   4  -1  121.29    6.10
   9  -4   1  126.39   12.60
   9  -4   1   98.49   13.90
  -9  -4  -1   98.29    8.50
  -9  -4  -1  101.79   12.80
   9  -4   1  127.99   23.40
   9  -4   1  132.19   18.70
   9  -4   1  102.09   17.20
   9   4   1   99.79   11.40
  -9   4  -1  129.89    9.10
   9   4   1  108.79    9.30
  -9   4  -1  113.19    5.50
  -9   4  -1  111.79    7.20
   9   4   1  117.69    8.20
  -9   4  -1   91.89    7.60
  10  -4   1   -2.40   12.00
 -10  -4  -1    9.10    6.60
  10  -4   1    2.10   10.30
 -10  -4  -1    8.20    8.00
  10  -4   1   -2.80    5.50
  10   4   1   -0.30    3.60
 -10   4  -1   20.20    7.70
 -10   4  -1    8.20    5.50
 -10   4  -1    3.50    2.40
  10   4   1    1.10    3.50
 -10   4  -1    0.40    3.90
  10   4   1    3.10    7.10
  11  -4   1   81.59   12.60
  11  -4   1   70.99   12.90
 -11  -4  -1   64.09   10.30
 -11   4  -1   85.69    4.70
 -11   4  -1   67.19    8.00
  11   4   1   60.99    8.70
  11   4   1   66.79    6.40
 -12  -4  -1   52.49   11.70
  12  -4   1   71.69    8.40
  12  -4   1   96.29   13.70
  12  -4   1   71.69   12.90
 -12   4  -1   86.59    5.00
  12   4   1   97.39    5.90
 -12   4  -1   72.19    8.70
  13  -4   1   55.19    8.80
  13  -4   1   56.09    7.00
  13  -4   1   78.59   11.40
 -13   4  -1   61.09    5.50
  13   4   1   72.59    4.50
  12  -5  -1   32.00   11.70
  12  -5  -1   18.00    9.10
  12  -5  -1   23.50    4.70
 -12   5   1   26.40    3.60
 -12   5   1   17.60    4.80
  12   5  -1   19.80    2.90
  11  -5  -1   42.70   11.90
  11  -5  -1   55.09   14.50
  11  -5  -1   41.00    6.60
  11   5  -1   50.49    7.20
 -11   5   1   42.90    6.30
  11   5  -1   46.30    5.30
 -11   5   1   52.49    3.70
 -10  -5   1  200.58   19.30
  10  -5  -1  222.38   12.50
  10  -5  -1  184.18   18.80
  10   5  -1  205.38    9.10
 -10   5   1  206.98    7.50
  10   5  -1  230.08   16.40
 -10   5   1  200.78   13.20
   9  -5  -1  140.29   11.50
  -9  -5   1  130.89   17.80
   9  -5  -1  129.69   16.10
   9  -5  -1  168.08   20.90
   9  -5  -1  118.79   17.60
  -9   5   1  162.68    9.80
  -9   5   1  147.29    7.50
  -9   5   1  156.48    6.50
   9   5  -1  150.58   11.40
   9   5  -1  139.29    8.50
  -9   5   1  135.59    8.70
  -8  -5   1  107.59   13.60
   8  -5  -1  102.59   16.70
   8  -5  -1  166.58   21.70
   8  -5  -1   94.29   11.80
  -8  -5   1  130.99   15.80
  -8  -5   1   90.19    9.30
   8  -5  -1  105.29   19.30
   8  -5  -1  113.89   28.60
   8  -5  -1  109.79   12.50
   8   5  -1  115.59    9.10
  -8   5   1  119.69    5.80
  -8   5   1  121.09    7.80
   8   5  -1  116.59   12.70
  -8   5   1  116.29    6.70
  -8   5   1  114.29    6.70
   7  -5  -1    4.60   12.90
   7  -5  -1    8.90    6.70
   7  -5  -1   15.20   12.40
  -7  -5   1    7.90    4.20
   7  -5  -1   -1.60   17.50
  -7  -5   1   -6.40    8.40
  -7  -5   1   -6.50    6.20
   7  -5  -1  -11.50   16.90
  -7   5   1    9.70    9.60
  -7   5   1    1.60    3.30
   7   5  -1    2.40    4.80
  -7   5   1    4.00    2.80
   7   5  -1   -8.90    7.00
  -7   5   1    1.60    2.10
  -6  -5   1    8.30    3.60
  -6  -5   1   16.40    7.80
   6  -5  -1   13.60   12.20
   6  -5  -1    4.90    9.80
  -6  -5   1    5.00    4.90
   6  -5  -1   18.80    9.50
   6  -5  -1    1.60   12.60
   6   5  -1   12.90   21.70
  -6   5   1    8.20    6.20
  -6   5   1    4.90    3.10
   6   5  -1   11.00    9.00
  -6   5   1    6.40    2.30
   6   5  -1    5.90    5.60
  -6   5   1    3.20    3.20
   6   5  -1    0.60    4.30
  -5  -5   1   96.69   11.70
  -5  -5   1  111.59    7.60
  -5  -5   1  101.29    6.20
   5  -5  -1   86.49   14.20
   5  -5  -1   91.49   11.70
  -5   5   1  101.09    6.30
   5   5  -1  137.59   23.00
   5   5  -1   95.09    7.60
  -5   5   1   99.49    4.80
  -5   5   1   93.89    6.20
  -5   5   1   91.29    8.40
   5   5  -1   85.39   11.40
   5   5  -1   94.39   11.50
  -4  -5   1  265.47   10.30
  -4  -5   1  266.07    9.80
  -4  -5   1  248.58   18.00
   4  -5  -1  249.08   13.40
   4  -5  -1  247.38   11.90
  -4  -5   1  249.48   16.30
   4  -5  -1  255.87   15.60
  -4   5   1  260.37    8.70
   4   5  -1  277.27   10.40
  -4   5   1  269.97    9.90
  -4   5   1  265.17   11.40
  -4   5   1  246.48    9.90
  -4   5   1  263.37    9.50
   4   5  -1  273.67   19.50
   4   5  -1  258.87   26.70
   3  -5  -1   50.89    6.60
   3  -5  -1   48.70    7.60
  -3  -5   1   54.09    4.60
  -3  -5   1   52.39    9.10
   3  -5  -1   53.89    7.20
  -3  -5   1   42.70    4.80
  -3   5   1   48.20    5.00
  -3   5   1   50.49    4.30
  -3   5   1   47.00    3.50
  -3   5   1   50.99    5.80
   3   5  -1   57.19    6.50
  -3   5   1   60.39    6.20
  -2  -5   1  238.38    9.10
   2  -5  -1  246.78   11.50
  -2  -5   1  234.08   12.10
   2  -5  -1  250.47   14.90
  -2  -5   1  248.48    8.90
   2  -5  -1  250.17    9.00
   2  -5  -1  247.38   12.20
   2  -5  -1  256.57   12.90
  -2   5   1  236.28    9.80
  -2   5   1  247.48   10.20
  -2   5   1  241.18    8.80
   2   5  -1  230.28   11.50
   1  -5  -1  105.69    8.70
   1  -5  -1   96.09    6.10
  -1  -5   1  105.29    5.70
  -1  -5   1  109.59    5.50
   1  -5  -1  103.39    8.20
   1  -5  -1  111.09    5.70
  -1  -5   1   97.69    8.50
   1   5  -1   95.29    5.80
  -1   5   1  113.29    5.40
   1   5  -1  114.69    7.10
  -1   5   1  110.09    6.00
  -1   5   1  110.69    6.80
   0  -5  -1    9.70    4.60
   0  -5  -1   12.30    2.70
   0  -5   1    9.80    2.60
   0  -5   1    5.60    2.50
   0  -5  -1    6.40    4.70
   0  -5  -1    9.80    2.60
   0  -5   1   10.40    4.40
   0  -5   1    4.70    4.60
   0   5  -1    6.80    2.70
   0   5   1   11.00    2.80
   0   5  -1    6.10    3.60
   0   5   1   16.20    3.80
  -1  -5  -1   16.10    2.90
   1  -5   1   19.70    3.20
  -1  -5  -1   19.10    3.00
  -1  -5  -1   11.90    5.10
   1  -5   1   21.60    4.30
   1  -5   1   20.30    3.20
   1  -5   1   19.90    4.80
  -1   5  -1   15.40    2.80
   1   5   1   22.90    4.20
  -1   5  -1   19.70    4.00
   2  -5   1  119.39    6.60
   2  -5   1  120.29    9.50
  -2  -5  -1  113.09    5.90
  -2  -5  -1  121.29    5.80
   2  -5   1   93.99    8.30
   2  -5   1  117.29    9.60
   2  -5   1  121.49   10.40
  -2  -5  -1  106.19    8.90
  -2   5  -1  110.09    5.90
   2   5   1  124.29    8.20
  -2   5  -1  113.19    5.70
   2   5   1  103.49    7.60
  -2   5  -1  106.19    7.00
  -2   5  -1  109.09    7.30
   3  -5   1    3.20    4.20
  -3  -5  -1    6.60    6.30
  -3  -5  -1    6.30    2.80
   3  -5   1   15.30    5.60
  -3  -5  -1   19.60    9.20
  -3  -5  -1    1.50    2.40
   3  -5   1    3.10    3.40
   3  -5   1    2.80    6.00
   3  -5   1    2.40    6.50
  -3   5  -1    6.20    2.40
   3   5   1    3.10    4.30
  -3   5  -1    6.40    3.30
  -3   5  -1    9.40    4.20
   3   5   1    7.80    4.10
  -3   5  -1    5.00    2.70
  -3   5  -1    5.50    6.30
   4  -5   1   -0.20    8.30
  -4  -5  -1    0.40    2.70
  -4  -5  -1    4.60    3.00
   4  -5   1    6.30    6.30
  -4  -5  -1   -3.10    6.80
  -4  -5  -1    7.80    5.40
   4  -5   1   -0.90    4.10
   4  -5   1    2.40    4.70
   4   5   1    0.60   10.30
  -4   5  -1    6.40    5.70
  -4   5  -1   -0.20    3.00
  -4   5  -1    2.70    2.20
  -4   5  -1    3.40    2.40
   4   5   1    2.20    4.10
  -4   5  -1    0.10    2.70
  -4   5  -1   -5.30    4.30
   5  -5   1    5.40    6.40
   5  -5   1    2.70    5.90
  -5  -5  -1    0.40    3.20
  -5  -5  -1    1.40    5.60
  -5  -5  -1    6.50    7.40
  -5  -5  -1    1.60    3.50
  -5   5  -1   -2.00    5.20
  -5   5  -1    3.50    2.50
   5   5   1    9.00    7.70
  -5   5  -1    3.80    2.90
  -5   5  -1   -0.50    2.90
   5   5   1   -2.10    4.10
   5   5   1    1.80   10.50
  -5   5  -1    1.00    2.00
  -6  -5  -1   58.49    7.90
   6  -5   1   56.89    9.70
  -6  -5  -1   63.99    6.20
   6  -5   1   74.39   12.90
  -6  -5  -1   55.99    6.90
  -6  -5  -1   59.09    9.30
   6   5   1   59.59    8.50
  -6   5  -1   61.49    4.50
   6   5   1   76.29   12.20
  -6   5  -1   70.89   10.30
  -6   5  -1   59.19    5.60
  -6   5  -1   64.19    5.10
  -6   5  -1   65.99    6.30
   6   5   1   54.69    7.20
   7  -5   1   95.19   10.40
  -7  -5  -1   61.69    9.10
   7  -5   1   89.79   16.80
  -7  -5  -1   69.49   11.00
   7  -5   1   84.09   14.50
  -7  -5  -1   84.29    7.50
   7   5   1   70.99   10.30
  -7   5  -1   79.99    5.70
  -7   5  -1   82.49    4.70
   7   5   1   74.79   10.80
  -7   5  -1   81.09    7.20
   7   5   1   73.39    7.40
  -7   5  -1   82.79    5.80
   8  -5   1  228.08   19.90
  -8  -5  -1  191.38   14.90
   8  -5   1  193.68   14.60
  -8  -5  -1  192.48   11.60
   8  -5   1  255.87   26.60
  -8   5  -1  213.68    8.00
  -8   5  -1  219.48    9.00
   8   5   1  209.38   16.30
   8   5   1  210.88   11.30
  -8   5  -1  231.78   10.90
  -8   5  -1  215.18    9.90
   9  -5   1   59.19   15.90
  -9  -5  -1   83.49   13.30
   9  -5   1   58.19   11.80
  -9  -5  -1   79.19   11.20
   9  -5   1   61.99    8.20
  -9   5  -1   71.09    4.60
  -9   5  -1   66.99    9.30
  -9   5  -1   71.39    5.90
  -9   5  -1   77.19   10.40
   9   5   1   65.69    7.50
  10  -5   1   15.80    6.60
  10  -5   1   32.70   13.60
  10  -5   1   27.80   14.70
 -10  -5  -1   17.30    8.70
 -10   5  -1   17.70    8.40
  10   5   1   18.90    3.80
 -10   5  -1   22.10    3.40
 -10   5  -1   23.40    5.00
  11  -5   1   24.50    6.40
  11  -5   1   13.50   11.10
  11  -5   1   20.50   12.60
 -11   5  -1   37.20    3.50
  11   5   1   33.10    5.00
 -11   5  -1   33.80    4.10
  12  -5   1   60.89    8.20
  12  -5   1   82.79   11.70
  12  -5   1   82.39   10.70
 -12   5  -1   77.39    4.90
  12   5   1   78.39    4.90
 -12   5  -1   69.99    6.30
  11  -6  -1   24.10    9.30
  11  -6  -1    9.60    4.60
 -11  -6   1  -13.90   12.90
 -11   6   1   18.50    3.00
  11   6  -1   11.30    4.70
 -11   6   1   14.50    2.40
  11   6  -1    8.40    2.60
  10  -6  -1   79.19   18.20
  10  -6  -1   79.29   11.80
  10  -6  -1   94.69   10.60
 -10   6   1   89.49    4.60
  10   6  -1   94.99    6.40
  10   6  -1   86.59    7.60
 -10   6   1  102.99    5.70
   9  -6  -1    2.90    5.80
   9  -6  -1   -5.10   17.70
  -9  -6   1   -1.50    8.20
  -9   6   1    5.80    2.60
  -9   6   1   -3.80    5.50
   9   6  -1   -5.00    5.20
   9   6  -1   -2.70    3.70
  -9   6   1    1.90    2.10
   8  -6  -1  129.29   12.20
   8  -6  -1  145.29   16.20
   8  -6  -1  128.69   22.10
  -8  -6   1  118.89   14.10
   8   6  -1  123.59    8.70
  -8   6   1  120.19    9.40
   8   6  -1  137.89   11.20
  -8   6   1  129.99    6.30
  -8   6   1  139.49    5.90
   7  -6  -1    2.30   13.50
   7  -6  -1   10.50    6.30
   7  -6  -1   17.60   18.10
  -7  -6   1    7.30    6.50
  -7   6   1    7.20    3.90
  -7   6   1    7.30    4.40
  -7   6   1   10.50    2.50
  -7   6   1   19.60    5.50
   7   6  -1   11.00    6.70
   7   6  -1    5.00    4.50
  -6  -6   1   18.70    7.70
  -6  -6   1   38.50    8.20
   6  -6  -1   37.90   14.00
   6  -6  -1   17.10   12.30
  -6  -6   1   37.20    6.30
  -6  -6   1   56.59    8.60
   6   6  -1   43.50    6.10
  -6   6   1   52.79    7.00
   6   6  -1   37.60    8.10
  -6   6   1   37.70    5.10
  -6   6   1   37.80   11.60
  -6   6   1   46.70    4.60
  -6   6   1   39.60    4.40
   6   6  -1   46.00    6.20
  -5  -6   1  225.18   14.90
  -5  -6   1  195.78   13.40
  -5  -6   1  228.58   14.50
  -5  -6   1  226.58   11.00
   5  -6  -1  229.98   21.30
  -5   6   1  239.48   10.80
  -5   6   1  243.18    8.70
  -5   6   1  217.18   18.30
   5   6  -1  244.48    9.40
  -5   6   1  228.58    9.10
  -5   6   1  228.18   15.20
   5   6  -1  244.78   18.10
  -4  -6   1  774.32   25.50
   4  -6  -1  777.62   24.30
  -4  -6   1  797.42   23.80
  -4  -6   1  770.62   24.70
  -4  -6   1  788.62   25.90
   4  -6  -1  779.02   28.20
  -4   6   1  794.72   23.90
   4   6  -1  754.02   31.10
  -4   6   1  743.33   24.00
  -4   6   1  771.42   22.70
  -4   6   1  749.23   26.00
   4   6  -1  658.93   34.90
  -4   6   1  796.82   22.10
  -3  -6   1  415.16   14.80
  -3  -6   1  415.96   15.60
   3  -6  -1  431.46   18.20
  -3  -6   1  437.66   16.90
  -3  -6   1  421.06   17.10
   3  -6  -1  418.96   21.60
   3  -6  -1  431.66   15.10
  -3   6   1  441.26   13.40
  -3   6   1  433.76   15.10
   3   6  -1  406.86   25.80
   3   6  -1  445.46   14.60
  -3   6   1  433.26   14.30
  -3   6   1  420.26   17.10
  -2  -6   1  111.09    7.40
   2  -6  -1  108.29   10.90
   2  -6  -1  112.29   14.20
  -2  -6   1   94.19    9.50
   2  -6  -1   87.19   11.60
   2  -6  -1  101.79    7.80
  -2  -6   1  121.59    7.90
  -2  -6   1  105.89    9.20
  -2   6   1  107.59    6.80
  -2   6   1  108.79    7.50
  -2   6   1   98.29    9.20
  -2   6   1  111.29    8.00
   2   6  -1  102.59    7.40
   1  -6  -1   48.00    8.40
  -1  -6   1   38.20    6.00
  -1  -6   1   47.50    5.80
  -1  -6   1   39.70    5.90
   1  -6  -1   51.29    5.70
  -1  -6   1   51.39    6.40
   1  -6  -1   51.39    9.40
   1  -6  -1   54.79    7.40
   1  -6  -1   41.90    6.70
   1   6  -1   40.00    6.00
  -1   6   1   39.40    6.40
  -1   6   1   44.90    6.20
  -1   6   1   44.50    6.00
   0  -6  -1  293.97   12.90
   0  -6   1  285.57   12.80
   0  -6   1  280.67   11.50
   0  -6  -1  283.07   11.40
   0  -6   1  282.57   12.00
   0  -6  -1  282.67   11.90
   0  -6   1  274.47   11.40
   0  -6  -1  297.07   12.30
   0  -6  -1  272.37   16.50
   0   6  -1  289.37   11.40
   0   6   1  292.07   11.20
   0   6   1  295.47   13.30
   0   6  -1  268.67   11.40
   0   6  -1  281.17   11.00
   0   6   1  279.07   11.30
   0   6  -1  297.27   14.00
   1  -6   1   23.80    4.90
  -1  -6  -1   24.30    4.40
   1  -6   1   25.70    4.80
  -1  -6  -1   21.40    9.60
  -1  -6  -1   31.30    4.90
  -1  -6  -1   19.50    5.50
   1  -6   1   24.30    5.80
  -1  -6  -1   30.80    5.30
   1  -6   1   23.10    5.20
  -1   6  -1   22.60    4.50
   1   6   1   24.60    6.10
   1   6   1   29.20    4.20
  -1   6  -1   27.10    4.20
  -1   6  -1   27.60    4.20
   1   6   1   25.20    4.90
  -2  -6  -1    0.80    5.10
   2  -6   1   -1.70    5.30
  -2  -6  -1    6.00    4.10
  -2  -6  -1   20.80   16.30
   2  -6   1    7.50    5.00
  -2  -6  -1    2.80    5.30
   2  -6   1    5.70    5.40
   2  -6   1    9.20    4.20
  -2   6  -1    7.00    3.70
   2   6   1    5.10    3.80
  -2   6  -1    6.60    3.30
  -2   6  -1   11.10    4.00
  -2   6  -1    9.10    5.60
  -3  -6  -1  242.28   13.00
  -3  -6  -1  241.08   11.30
   3  -6   1  245.48   11.00
   3  -6   1  242.98   13.30
  -3  -6  -1  240.68   10.60
  -3  -6  -1  246.68   12.80
   3   6   1  236.48   10.40
  -3   6  -1  246.88   12.90
  -3   6  -1  249.78   10.70
  -3   6  -1  235.98    9.60
  -3   6  -1  233.88   10.60
   4  -6   1   22.60    6.70
  -4  -6  -1    8.20    5.90
  -4  -6  -1   12.80    4.70
  -4  -6  -1    8.40    5.40
  -4   6  -1   15.80    7.60
  -4   6  -1   14.70    2.90
  -4   6  -1    4.20    5.60
   4   6   1    8.10    9.60
  -4   6  -1    8.60    3.00
  -4   6  -1    9.50    4.10
   4   6   1   11.30    3.70
  -5  -6  -1   60.99    8.10
  -5  -6  -1   64.49    8.50
   5  -6   1   69.39   11.50
  -5  -6  -1   64.89    7.60
  -5  -6  -1   70.69   10.30
   5   6   1   69.59   11.10
  -5   6  -1   67.49    5.30
  -5   6  -1   67.99    7.30
  -5   6  -1   68.69    4.90
  -5   6  -1   62.19    9.20
   5   6   1   61.99    6.30
   5   6   1   61.69    8.60
  -5   6  -1   64.09   10.60
   6  -6   1  331.17   19.60
  -6  -6  -1  331.37   16.60
  -6  -6  -1  324.07   16.20
   6  -6   1  386.76   35.10
  -6  -6  -1  345.07   17.20
  -6  -6  -1  360.36   15.00
   6  -6   1  331.67   19.10
   6   6   1  360.46   19.40
  -6   6  -1  339.77   11.90
   6   6   1  377.66   11.90
  -6   6  -1  351.66   11.50
  -6   6  -1  367.36   14.00
   6   6   1  337.57   15.00
  -7  -6  -1    4.40    7.20
  -7  -6  -1  -10.80    7.10
  -7  -6  -1    1.60    7.20
   7  -6   1   18.30    8.40
   7   6   1   -1.00    4.60
  -7   6  -1    6.20    4.90
   7   6   1   -7.60    3.70
  -7   6  -1    4.90    2.30
  -7   6  -1    0.50    2.50
   7   6   1    4.30    6.90
   8  -6   1   56.29   14.20
   8  -6   1   52.29   10.20
  -8  -6  -1   55.79    8.60
   8  -6   1   53.99    8.20
   8   6   1   50.19    7.80
  -8   6  -1   55.69    4.80
  -8   6  -1   55.19    6.90
  -8   6  -1   50.79    4.20
   8   6   1   59.99    7.80
  -9  -6  -1   14.20    7.50
   9  -6   1   14.00   10.30
   9  -6   1    0.80    7.50
   9  -6   1    8.00   13.10
   9   6   1    4.50    6.70
  -9   6  -1    5.90    7.10
   9   6   1    4.20    4.10
  -9   6  -1    9.60    2.80
  -9   6  -1   12.10    2.40
  10  -6   1   15.10    6.90
 -10  -6  -1   30.70    8.90
  10  -6   1   18.40   12.20
  10  -6   1   21.50   10.90
  10   6   1   22.00    3.70
 -10   6  -1   21.40    3.10
 -10   6  -1   17.90    2.50
  11  -6   1   32.90   10.30
 -11   6  -1   38.50    4.40
 -11   6  -1   34.10    3.40
  11   6   1   24.40    3.20
   9  -7  -1   18.30    6.60
   9  -7  -1   11.40    8.50
  -9   7   1   16.60    2.60
   9   7  -1   11.30    4.10
   9   7  -1    9.70    6.00
  -9   7   1   15.40    2.90
   8  -7  -1    7.30    7.90
   8  -7  -1   23.00    6.90
  -8  -7   1   10.50    6.40
  -8   7   1   24.90    3.60
  -8   7   1   18.10    2.90
   8   7  -1   20.90    5.40
   8   7  -1   17.50    5.00
   7  -7  -1   47.70    8.30
  -7  -7   1   33.10    8.00
   7  -7  -1   24.80    8.00
  -7  -7   1   38.80    7.60
  -7   7   1   32.50    4.20
  -7   7   1   44.10    4.70
  -7   7   1   37.30    7.20
   7   7  -1   49.40   11.00
  -6  -7   1    2.70    6.40
  -6  -7   1   13.90    5.80
   6  -7  -1   10.90    6.60
  -6   7   1    2.10    2.30
  -6   7   1    1.00    2.80
  -6   7   1   12.10    5.50
   6   7  -1   -1.20    6.00
  -5  -7   1   81.19   12.70
   5  -7  -1   79.69   14.40
  -5  -7   1   89.19   11.10
  -5  -7   1   96.19   10.00
  -5   7   1   94.19    5.50
   5   7  -1   99.59    6.00
  -5   7   1  111.49    9.40
   5   7  -1  115.79   13.40
  -5   7   1  113.69    8.70
  -5   7   1   94.79    6.40
  -4  -7   1   36.90    8.40
  -4  -7   1   20.40    6.50
  -4  -7   1   20.50    5.30
  -4   7   1   20.40    3.10
   4   7  -1   -4.20   13.30
   4   7  -1   15.80    8.30
  -4   7   1   25.10    5.70
   4   7  -1   26.70    3.50
  -4   7   1   29.20    4.50
  -3  -7   1   92.79   11.00
  -3  -7   1   60.39    9.70
  -3  -7   1   73.99    8.60
   3  -7  -1   76.39   10.10
   3  -7  -1   79.39    6.50
  -3  -7   1  127.19   15.50
   3   7  -1   89.89    6.10
  -3   7   1   81.59   13.90
  -3   7   1   81.59    6.70
   3   7  -1  100.79   15.30
  -3   7   1   79.09    9.00
  -3   7   1   84.09    5.70
  -2  -7   1   97.29    8.50
  -2  -7   1   63.19   10.80
   2  -7  -1   63.79   11.30
  -2  -7   1   98.69    9.80
   2  -7  -1  106.69    7.40
  -2  -7   1   97.39   13.80
  -2   7   1   95.99   12.10
   2   7  -1  111.69    6.50
  -2   7   1   94.49    6.10
  -2   7   1   92.09    6.70
  -2   7   1   83.39    9.70
   2   7  -1   78.89   12.40
  -1  -7   1  166.28    9.50
   1  -7  -1  165.68   12.30
  -1  -7   1  155.38   10.40
   1  -7  -1  169.98    8.90
   1  -7  -1  146.09   12.30
  -1  -7   1  148.39   13.00
  -1  -7   1  150.98   11.90
  -1  -7   1  172.58   14.60
  -1   7   1  161.68    7.60
   1   7  -1  159.88    7.80
  -1   7   1  159.18    8.10
  -1   7   1  161.68   15.60
   0  -7  -1  121.59   10.50
   0  -7  -1  107.59    8.00
   0  -7  -1  116.29   11.30
   0  -7  -1  153.38   16.60
   0  -7   1  113.29    8.00
   0  -7   1  102.29    9.40
   0  -7   1   99.39   14.50
   0  -7   1  107.79   10.80
   0  -7   1   97.99   13.60
   0   7  -1  102.89    6.90
   0   7   1  112.49   14.30
   0   7   1  112.89    7.30
   0   7   1  110.19    7.20
  -1  -7  -1  210.78   10.50
   1  -7   1  210.48   16.60
  -1  -7  -1  202.48   12.00
   1  -7   1  202.38   13.00
   1  -7   1  209.18   11.70
   1  -7   1  215.88    9.90
  -1  -7  -1  204.38   15.90
  -1  -7  -1  183.58   14.30
  -1   7  -1  214.08   12.10
   1   7   1  212.98    9.20
  -1   7  -1  195.88    8.90
   1   7   1  166.98   16.70
  -1   7  -1  203.38    9.00
  -2  -7  -1   84.99    9.80
  -2  -7  -1   66.49    9.40
  -2  -7  -1   87.89    8.30
  -2  -7  -1   71.79   10.80
   2  -7   1   73.19    6.90
   2  -7   1   90.79   11.00
  -2   7  -1   85.79    5.90
   2   7   1   86.69    6.30
  -2   7  -1   86.39    9.00
  -2   7  -1   84.19    6.50
  -3  -7  -1  180.78   13.70
  -3  -7  -1  210.08   11.00
  -3  -7  -1  196.48   12.50
   3  -7   1  211.88   14.60
  -3   7  -1  222.58    8.70
   3   7   1  225.28    9.00
  -3   7  -1  225.78   11.70
  -3   7  -1  214.78    9.40
  -4  -7  -1    7.20    6.70
  -4  -7  -1   17.60    8.10
  -4  -7  -1    9.40    5.00
   4   7   1    6.60    3.20
  -4   7  -1   10.40    5.30
  -4   7  -1    6.80    2.80
  -4   7  -1    7.60    3.50
   4   7   1   12.70    8.70
  -5  -7  -1   98.29   13.70
  -5  -7  -1  129.09   11.70
  -5  -7  -1  104.39    9.40
   5  -7   1  105.49   14.10
  -5   7  -1  121.89    8.40
  -5   7  -1  115.99    6.40
  -5   7  -1  131.19   10.00
   5   7   1  134.09    6.50
   5   7   1  129.89   15.10
  -6  -7  -1   78.79   10.50
  -6  -7  -1   76.59    9.40
   6  -7   1   57.59   10.40
  -6   7  -1   72.69    4.90
  -6   7  -1   77.59   10.00
   6   7   1   73.29   12.20
   6   7   1   75.19    5.60
   7  -7   1   10.10    8.40
  -7  -7  -1   18.90    6.60
  -7  -7  -1   28.90    6.40
   7  -7   1   33.10   14.10
   7   7   1   26.60    6.90
  -7   7  -1   19.70    4.20
  -7   7  -1   35.30    5.90
  -7   7  -1   15.60    6.90
   7   7   1   26.10    6.20
  -8  -7  -1    6.70    6.60
   8  -7   1   27.50   14.90
   8  -7   1    0.50    8.60
  -8  -7  -1    0.10    6.20
  -8   7  -1   14.40    2.50
   8   7   1   22.10    6.50
  -8   7  -1    5.50    4.30
   8   7   1    9.50    4.60
  -9  -7  -1    2.60    6.70
   9  -7   1   15.10   13.40
   9  -7   1   21.20    9.50
   9   7   1   17.70    5.30
   9   7   1   13.70    6.00
  -9   7  -1   21.10    2.60
   7  -8  -1   21.70    7.40
  -7  -8   1   16.30    5.80
   7  -8  -1   43.30    8.60
  -7  -8   1   21.90    7.50
  -7  -8   1   21.60    6.40
  -7   8   1   30.10    3.20
   7   8  -1   28.80    4.70
  -6  -8   1   26.60    5.90
   6  -8  -1    5.70    7.20
  -6  -8   1   26.10    5.50
   6  -8  -1   17.70    8.70
  -6   8   1   15.90    7.40
  -6   8   1   21.20    3.50
   6   8  -1   26.00    5.90
  -5  -8   1   22.80    5.10
  -5  -8   1   37.50    6.60
   5  -8  -1   35.60    8.80
  -5   8   1   34.00    4.00
  -5   8   1   28.60    3.90
   5   8  -1   32.00    4.00
   5   8  -1   30.90    6.80
  -4  -8   1   35.80    6.40
  -4  -8   1   21.40    5.10
  -4  -8   1   18.10    7.20
   4   8  -1   22.90    2.90
  -4   8   1   18.00   12.00
  -4   8   1   25.90    3.20
   4   8  -1   22.00   12.30
  -4   8   1   25.30    3.60
  -3  -8   1   74.59   11.30
   3  -8  -1   88.79   14.30
   3  -8  -1   68.19   15.00
  -3  -8   1   97.09    9.50
  -3  -8   1   74.89    7.40
  -3   8   1   86.19    5.30
   3   8  -1   75.39   10.10
  -3   8   1   72.99    7.70
   3   8  -1   82.29    5.30
   2  -8  -1   31.50    4.30
  -2  -8   1   39.30    6.30
   2  -8  -1   49.20    9.90
  -2  -8   1   45.80    7.90
  -2  -8   1   43.60    6.70
   2   8  -1   25.70    8.30
   2   8  -1   39.40    4.80
   2   8  -1   36.00   14.60
  -2   8   1   33.10    4.70
  -2   8   1   33.30    5.20
  -1  -8   1    2.80    6.50
  -1  -8   1   -5.60    3.50
   1  -8  -1    2.20    7.10
   1  -8  -1   -2.80    3.30
  -1  -8   1    6.00    5.60
  -1   8   1    0.70    3.40
   1   8  -1    8.80   11.80
  -1   8   1    1.30    2.70
   1   8  -1   10.90    7.60
   1   8  -1    0.40    2.70
   0  -8   1   35.00    7.60
   0  -8   1   39.70    6.70
   0  -8  -1   29.90    4.30
   0  -8   1   43.20    6.10
   0  -8  -1   21.70    7.60
   0   8   1   36.20    4.90
   0   8  -1   33.00    4.90
   1  -8   1   29.50    6.90
   1  -8   1   10.10    3.70
  -1  -8  -1   14.20    7.30
  -1  -8  -1   11.90    4.00
  -1  -8  -1   17.40    6.40
  -1   8  -1   14.70    3.20
   1   8   1   14.50    3.20
  -2  -8  -1  136.49   11.20
   2  -8   1  136.49   14.30
  -2  -8  -1  142.99    8.40
  -2  -8  -1  146.59   12.70
   2   8   1  153.58   15.00
  -2   8  -1  137.39    7.00
   2   8   1  143.69    6.70
  -3  -8  -1   11.80    6.10
   3  -8   1    7.40    6.90
  -3  -8  -1    6.50    3.70
   3   8   1    7.30    7.70
  -3   8  -1    4.70    3.90
   3   8   1    7.00    2.70
  -3   8  -1    8.50    3.90
  -3   8  -1    4.90    9.60
  -4  -8  -1   37.90    6.70
  -4  -8  -1   46.60    7.00
   4  -8   1   36.00    8.30
  -4   8  -1   39.80    4.40
   4   8   1   38.10    4.10
  -4   8  -1   43.30    9.50
  -4   8  -1   38.50    5.00
   4   8   1   29.80    8.50
  -5  -8  -1    8.10    4.10
   5  -8   1   -0.30    8.40
  -5  -8  -1    8.80    5.70
  -5   8  -1    4.40    2.30
   5   8   1    1.90    2.30
   5   8   1   -1.70    6.40
  -5   8  -1    5.60    3.30
  -6  -8  -1   23.80    5.70
   6  -8   1   22.10    7.80
   6  -8   1   21.80   18.40
  -6  -8  -1   11.20    4.40
  -6   8  -1   16.60    4.00
   6   8   1   15.50    6.40
  -6   8  -1   21.10    3.40
  -7  -8  -1   15.30    5.80
   7  -8   1   -0.30    7.00
  -7   8  -1    8.20    2.10
   7   8   1    9.90    4.70
  -4  -9   1   -1.20    8.70
  -4  -9   1    1.30    6.40
   4   9  -1    2.50    4.60
  -4   9   1    2.60    2.90
  -4   9   1   -1.20    2.90
  -3  -9   1  110.19   11.90
  -3  -9   1  132.39   13.00
   3   9  -1  127.29    9.90
   3   9  -1  122.69    5.10
  -3   9   1  121.69    5.80
  -3   9   1  144.09    7.90
  -2  -9   1   37.40   12.10
  -2  -9   1   80.29   13.60
  -2   9   1   53.79    4.30
   2   9  -1   44.20    7.40
   2   9  -1   49.99    3.70
  -1  -9   1   13.30    7.80
   1  -9  -1   14.70    9.90
  -1   9   1    3.10    6.80
   1   9  -1   11.60    6.90
   0  -9  -1   16.30    3.40
   0  -9  -1   11.20    9.80
   0  -9   1    2.60    8.30
   0   9  -1    3.60   15.80
   0   9  -1    2.00    6.90
   0   9   1   10.70    2.30
   0   9   1    9.90    7.00
   0   9  -1    7.80    2.10
   1  -9   1   10.60    9.50
  -1  -9  -1   -6.40    8.10
  -1  -9  -1   -2.40    3.10
  -1   9  -1   -1.50   15.20
   1   9   1    4.30    6.90
   1   9   1    4.40    2.00
  -1   9  -1    0.30    2.00
  -1   9  -1    7.50    7.00
  -2  -9  -1   63.19    9.30
  -2  -9  -1   65.89    5.60
   2  -9   1   62.79   10.10
   2   9   1   57.39    3.90
  -2   9  -1   65.69    4.40
   2   9   1   58.79    8.30
  -2   9  -1   40.80    8.50
  -3  -9  -1   25.10    9.60
  -3  -9  -1   27.60    9.00
  -3  -9  -1   13.10    3.40
   3  -9   1   26.10   11.90
   3   9   1   20.30    6.00
  -3   9  -1   20.30    2.70
   3   9   1   13.60    2.00
  -3   9  -1   15.00    7.60
  -4  -9  -1    1.70   10.00
  -4  -9  -1    8.70    3.10
  -4  -9  -1   -3.60    8.20
   4   9   1   -0.60    4.70
  -4   9  -1   20.20    8.00
  -4   9  -1    5.50    2.40
  -4   9  -1    8.10    3.60
  14   0  -2   39.50    7.10
  14   0  -2   43.90    5.50
  14   0  -2   51.89    6.60
  13   0  -2   34.80    5.30
  13   0  -2   23.60    8.60
  13   0  -2   15.50    5.50
  13   0  -2   28.90    8.00
  12   0  -2    9.90    8.10
  12   0  -2   -5.20    7.80
  12   0  -2    3.30    3.40
  12   0  -2    5.20    5.60
  12   0  -2   13.40    4.70
  12   0  -2   -4.90    4.40
  11   0  -2   21.40    3.80
  11   0  -2    7.10   21.50
  11   0  -2   14.80    4.70
  11   0  -2   25.80    7.50
  11   0  -2   31.00    6.00
  11   0  -2   21.60    4.60
  11   0  -2   23.80   11.90
  11   0  -2   26.40   10.20
  10   0  -2  203.18   14.70
  10   0  -2  197.38    9.80
  10   0  -2  209.48   17.20
  10   0  -2  214.78   24.40
  10   0  -2  218.18   24.80
  10   0  -2  208.68   14.90
  10   0  -2  203.18   12.00
  10   0  -2  194.88   11.00
  10   0  -2  210.78   10.90
  10   0  -2  166.38   25.80
   9   0  -2   18.90    5.40
   9   0  -2   10.50    8.90
   9   0  -2   15.60    5.10
   9   0  -2   25.20   12.90
   9   0  -2   14.50    6.10
   9   0  -2   21.30    5.60
   9   0  -2   26.20    5.00
   9   0  -2   22.00    6.50
   9   0  -2   35.30   14.00
   9   0  -2   18.80    6.00
   9   0  -2   22.50   10.40
   8   0  -2  233.08   23.50
   8   0  -2  191.18   10.60
   8   0  -2  184.18   10.90
   8   0  -2  175.38   15.10
   8   0  -2  185.58   14.40
   8   0  -2  186.58   12.30
   8   0  -2  180.18   31.40
  -8   0   2  166.48    7.50
   8   0  -2  181.18   13.30
   8   0  -2  181.68   20.30
   7   0  -2   27.10    6.40
  -7   0   2   23.50    4.00
   7   0  -2   24.20    4.60
   6   0  -2  235.78    9.60
   6   0  -2  213.88   12.70
  -6   0   2  213.18    7.00
   5   0  -2   43.70    7.20
   5   0  -2   46.30    4.10
  -5   0   2   44.20    2.50
   4   0  -2   55.19    3.80
   4   0  -2   47.40    6.20
   3   0  -2 1639.54   46.90
   3   0  -2 1749.32   45.00
   2   0  -2 5909.41  153.88
   1   0  -2 3685.23   97.59
   1   0  -2 3770.72   98.49
   1   0  -2 3921.31   97.99
   0   0   2  698.03   18.10
   0   0   2  700.93   18.10
   0   0  -2  660.53   18.00
  -1   0  -2 1778.32   47.90
   1   0   2 1885.61   48.20
   1   0   2 1884.71   48.10
   2   0   2 1343.57   36.00
  -2   0  -2 1364.46   35.40
   2   0   2 1366.76   35.60
   3   0   2 6482.35  170.28
  -3   0  -2 6312.37  169.68
   3   0   2 7057.49  171.58
   3   0   2 6458.25  170.38
   4   0   2    6.30    1.80
  -4   0  -2    8.00    1.10
  -4   0  -2   10.40    1.70
   4   0   2    8.50    3.20
   5   0   2  369.26   14.40
  -5   0  -2  337.27   10.70
  -5   0  -2  360.96   10.20
   5   0   2  353.16   11.70
   6   0   2  805.82   23.20
   6   0   2  807.52   27.00
  -6   0  -2  779.22   21.30
  -6   0  -2  717.53   21.80
  -7   0  -2  225.68    7.40
   7   0   2  234.58   14.80
  -7   0  -2  195.78    9.30
   8   0   2   77.59    8.50
   8   0   2   58.29    8.50
  -8   0  -2   59.69    4.10
   8   0   2   51.29   10.50
   8   0   2   64.19   16.20
  -8   0  -2   59.59    6.70
   8   0   2   43.20   20.30
   9   0   2   15.30   12.40
   9   0   2   48.80    9.50
  -9   0  -2   38.60    5.20
   9   0   2   32.50    7.90
   9   0   2   36.00   14.40
  -9   0  -2   41.60    4.90
   9   0   2   37.60    6.70
  10   0   2   36.10   14.50
  10   0   2   54.79    7.90
 -10   0  -2   43.90    7.40
  10   0   2   60.39   18.70
  10   0   2   22.60   11.90
  10   0   2   40.20    6.60
  10   0   2   43.00    8.60
 -10   0  -2   39.00    5.90
 -11   0  -2   80.99    9.10
  11   0   2  160.58   19.70
  11   0   2  142.39   21.40
  11   0   2  111.79    9.80
  11   0   2  109.49   11.50
 -11   0  -2  103.99    9.70
 -12   0  -2   54.79    8.60
  12   0   2   58.99    7.60
  12   0   2   65.79   12.40
  12   0   2   71.09   11.50
  13   0   2   15.80   10.30
  13   0   2   12.30    3.70
  13   0   2    8.40    8.10
 -13   0  -2   10.10    5.10
 -14   0  -2   -3.90    6.10
  14   0   2   -0.80    6.30
  14   0   2   -2.30    2.70
  14  -1  -2   13.00    3.80
  14  -1  -2   20.00    4.50
  14  -1  -2   19.00    6.80
  14  -1  -2   16.60    6.30
  14   1  -2   18.30    5.30
  14   1  -2   14.00    5.70
  14   1  -2   26.20    4.50
  14   1  -2   19.90    3.50
  13  -1  -2   59.69    7.40
  13  -1  -2   41.60    9.40
  13  -1  -2   51.09    9.50
  13  -1  -2   40.80    6.90
  13   1  -2   57.29    8.60
  13   1  -2   50.89    6.60
  13   1  -2   47.90    6.00
  13   1  -2   53.29    8.70
  13   1  -2   62.69    6.90
  12  -1  -2  400.06   14.40
  12  -1  -2  403.36   22.90
  12  -1  -2  382.06   15.80
  12  -1  -2  394.36   18.60
  12  -1  -2  401.56   24.70
  12   1  -2  388.96   16.70
  12   1  -2  400.76   20.40
  12   1  -2  394.46   15.60
  12   1  -2  385.46   13.80
  12   1  -2  398.46   21.00
  12   1  -2  391.96   14.10
  11  -1  -2   43.20    6.30
  11  -1  -2   42.60   11.70
  11  -1  -2   60.19   13.30
  11  -1  -2   57.99    5.70
  11  -1  -2   65.99    8.10
  11  -1  -2   43.60    9.00
  11  -1  -2   46.70   25.60
  11  -1  -2   50.19   11.90
  11   1  -2   69.29   11.70
  11   1  -2   43.20   10.30
  11   1  -2   42.00    6.70
  11   1  -2   66.19   22.10
  11   1  -2   29.50    7.00
  11   1  -2   51.29    5.60
 -11   1   2   42.30    5.30
  11   1  -2   55.59    7.10
  11   1  -2   49.60    6.70
  11   1  -2   39.80    6.50
  11   1  -2   55.39    7.30
  10  -1  -2   25.20    6.80
  10  -1  -2   26.30   14.50
  10  -1  -2   28.80    4.60
  10  -1  -2   29.70    5.80
  10  -1  -2   35.90   10.20
  10  -1  -2   27.80    9.10
  10  -1  -2   31.70   12.30
  10  -1  -2   31.10   15.60
  10   1  -2   32.60    6.50
  10   1  -2   39.70    7.90
  10   1  -2   32.10    8.40
  10   1  -2   28.70   11.40
  10   1  -2   33.60    5.60
  10   1  -2   20.20    9.80
  10   1  -2   40.80    6.00
  10   1  -2   31.10    4.80
  10   1  -2   33.70    4.90
  10   1  -2   38.80   15.10
 -10   1   2   28.90    3.70
   9  -1  -2   34.90    6.80
   9  -1  -2   22.90    6.70
   9  -1  -2   20.70    6.60
   9  -1  -2   25.40   14.00
   9  -1  -2   15.70   11.50
   9  -1  -2   16.20   15.70
   9  -1  -2   20.90   10.40
  -9   1   2   26.80    3.50
   9   1  -2   18.90    7.10
   9   1  -2   21.70    5.50
   9   1  -2   23.70   13.20
   9   1  -2   16.10   10.10
   9   1  -2   27.30   10.40
   9   1  -2   28.00    9.20
  -9   1   2   25.50    4.00
   9   1  -2   24.30    5.80
   9   1  -2   39.10    5.60
   9   1  -2   28.50    5.90
   9   1  -2   32.20    6.40
   9   1  -2   23.30    5.40
   8  -1  -2  126.89   13.00
   8  -1  -2  134.39    9.40
   8  -1  -2  153.08   13.10
   8  -1  -2  104.19   15.50
   8  -1  -2  169.28   14.00
   8  -1  -2  133.19   18.00
   8  -1  -2  114.89   13.60
   8  -1  -2  126.69    9.80
   8  -1  -2  141.99   10.60
   8  -1  -2  138.09   15.00
   8   1  -2  124.79    9.90
   8   1  -2  112.39   16.80
   8   1  -2  152.68   14.50
   8   1  -2  141.49   13.90
   8   1  -2  123.39   11.30
   8   1  -2  152.58   22.40
  -8   1   2  130.79    6.30
   8   1  -2  129.29   16.30
   8   1  -2  136.69   12.60
   8   1  -2  138.69   11.20
  -8   1   2  143.99    5.00
   8   1  -2  148.39    9.30
   8   1  -2  139.69   10.10
   7  -1  -2  186.08    9.90
   7  -1  -2  202.08   13.40
  -7   1   2  170.68    7.30
  -7   1   2  187.28    6.60
   7   1  -2  181.68    9.20
  -7   1   2  181.08    5.60
   7   1  -2  193.28   13.30
   6  -1  -2  241.08   13.20
   6  -1  -2  232.48   10.10
   6   1  -2  233.78   12.80
  -6   1   2  206.98    7.60
   6   1  -2  233.08    9.30
  -6   1   2  235.38    6.60
   5  -1  -2  640.04   19.30
   5  -1  -2  636.64   22.20
  -5   1   2  663.23   17.00
   5   1  -2  632.64   19.00
   5   1  -2  654.23   22.40
  -5   1   2  626.64   17.80
   4  -1  -2   84.39    6.40
   4  -1  -2   92.19    4.70
   4   1  -2   79.69    6.90
  -4   1   2   89.09    2.80
  -4   1   2   86.09    3.50
   4   1  -2   88.69    4.50
   3  -1  -2 1351.56   35.80
   3  -1  -2 1355.16   37.00
  -3   1   2 1348.17   35.20
   3   1  -2 1294.47   35.70
   3   1  -2 1312.37   37.60
  -3   1   2 1325.77   34.70
  -2  -1   2   98.69    3.10
   2  -1  -2   98.29    4.00
   2  -1  -2   93.99    4.80
   2   1  -2   99.19    3.80
   2   1  -2   95.99    5.30
  -2   1   2  102.29    3.10
  -1  -1   2 3111.19   80.49
  -1  -1   2 2996.20   80.49
   1  -1  -2 3025.80   80.29
   1  -1  -2 3257.47   80.89
   1  -1  -2 3243.08   80.49
  -1  -1   2 3125.99   80.29
  -1   1   2 3127.09   80.69
   1   1  -2 3001.90   80.39
   1   1  -2 3146.59   80.79
   0  -1   2  643.64   17.30
   0  -1   2  647.14   17.30
   0  -1  -2  670.93   17.20
   0   1  -2  628.14   17.20
   0   1  -2  644.94   17.60
   0   1   2  674.73   17.40
   0   1   2  660.43   17.30
  -1  -1  -2  909.71   24.50
   1  -1   2  956.10   24.50
   1  -1   2  937.01   24.50
   1  -1   2  886.11   24.30
  -1   1  -2  920.91   24.20
   1   1   2  950.60   24.30
   1   1   2  904.41   24.80
   1   1   2  930.51   24.30
   2  -1   2 2573.94   67.89
   2  -1   2 2596.44   67.79
   2  -1   2 2657.93   67.69
  -2  -1  -2 2629.74   67.49
   2   1   2 2649.03   69.09
   2   1   2 2710.23   67.39
  -2   1  -2 2543.25   67.49
   2   1   2 2549.65   67.39
  -2   1  -2 2527.75   67.79
   3  -1   2  515.55   14.40
   3  -1   2  520.85   15.00
  -3  -1  -2  514.35   14.10
   3  -1   2  522.65   14.70
   3   1   2  515.05   16.80
  -3   1  -2  522.65   14.50
  -3   1  -2  532.35   14.10
   4  -1   2  249.38    8.40
   4  -1   2  254.97    8.80
  -4  -1  -2  255.87    7.50
  -4   1  -2  251.87    7.90
  -4   1  -2  259.57    7.50
   4   1   2  259.17   11.40
   5  -1   2  924.81   27.30
   5  -1   2  894.61   25.20
   5  -1   2  870.51   24.90
  -5  -1  -2  868.71   23.60
   5   1   2  899.21   28.70
  -5   1  -2  902.21   23.70
  -5   1  -2  789.12   24.60
   6  -1   2  249.28   10.10
  -6  -1  -2  231.08    7.70
   6  -1   2  246.28   12.60
   6   1   2  255.17   14.60
  -6   1  -2  223.58    8.20
   7  -1   2  408.86   18.30
  -7  -1  -2  400.46   11.90
   7  -1   2  404.66   14.70
   7   1   2  424.06   20.90
  -7   1  -2  373.36   12.60
  -7   1  -2  424.66   12.10
  -7   1  -2  352.56   12.70
   8  -1   2  188.28   28.60
  -8  -1  -2  196.88   10.00
  -8  -1  -2  217.98    7.90
   8  -1   2  223.38   11.60
   8  -1   2  218.88   14.80
   8  -1   2  193.48   29.70
   8  -1   2  212.48   17.20
   8  -1   2  191.08   12.60
  -8   1  -2  226.28    8.00
   8   1   2  217.28   13.30
   8   1   2  225.58   18.20
   8   1   2  215.48   15.80
   8   1   2  196.38   23.20
   8   1   2  217.08   22.80
   8   1   2  219.18   16.00
  -8   1  -2  204.68    8.70
  -9  -1  -2  723.23   23.00
   9  -1   2  752.32   34.70
   9  -1   2  723.33   31.60
  -9  -1  -2  725.13   21.80
   9  -1   2  752.92   35.00
   9  -1   2  756.22   39.30
   9  -1   2  792.02   26.80
   9   1   2  852.81   36.80
   9   1   2  760.22   26.60
  -9   1  -2  758.52   22.20
   9   1   2  769.02   36.90
   9   1   2  755.82   25.70
   9   1   2  732.63   33.50
  -9   1  -2  701.43   22.10
  10  -1   2  142.39   24.30
 -10  -1  -2  191.08    9.00
  10  -1   2  156.78   23.80
  10  -1   2  195.28   29.20
  10  -1   2  184.98   12.20
 -10  -1  -2  192.78   10.30
  10  -1   2  195.28   18.60
 -10   1  -2  180.58    9.10
  10   1   2  239.38   24.30
  10   1   2  203.68   11.70
  10   1   2  190.88   12.20
  10   1   2  194.58   21.00
 -10   1  -2  180.78    9.10
  10   1   2  189.18   12.90
  10   1   2  244.28   30.30
 -11  -1  -2   42.30    6.50
  11  -1   2   43.10    6.20
  11  -1   2   45.70   11.70
  11  -1   2   58.59   14.10
  11  -1   2   44.10    9.10
  11   1   2   43.60    6.90
  11   1   2   47.80    6.30
 -11   1  -2   42.10    5.60
 -11   1  -2   47.90    6.90
  11   1   2   36.30   11.80
  11   1   2   43.00    9.70
 -12  -1  -2   52.69    9.10
  12  -1   2   67.99   12.60
  12  -1   2   45.40   11.40
  12  -1   2   68.29    8.30
  12   1   2   63.09    6.80
  12   1   2   47.50   10.00
 -12   1  -2   73.49    7.90
  12   1   2   68.99   10.40
  12   1   2   88.09    9.90
  13  -1   2    7.60   10.70
  13  -1   2   25.20    9.50
 -13  -1  -2   14.20    6.50
  13  -1   2   14.50    4.00
 -13   1  -2   17.70    4.60
  13   1   2   17.30    7.70
  13   1   2   11.50    7.90
  13   1   2   12.80    3.60
  13   1   2   29.00    5.00
 -14  -1  -2    8.10   12.40
  14  -1   2    6.70    2.80
  14  -1   2    5.00    6.70
  14   1   2    3.00    2.40
 -14   1  -2    9.40    4.90
  14   1   2   15.30    6.10
  14  -2  -2   39.80    8.20
  14  -2  -2   46.70    7.00
  14  -2  -2   53.99    8.70
  14  -2  -2   46.10    5.90
  14   2  -2   50.99    4.70
  14   2  -2   45.10    5.60
  14   2  -2   61.09    8.00
  13  -2  -2  333.07   19.60
  13  -2  -2  300.27   12.70
  13  -2  -2  319.97   19.50
  13  -2  -2  337.87   15.20
  13   2  -2  322.87   11.10
  13   2  -2  316.17   15.70
  13   2  -2  311.37   15.80
  13   2  -2  291.47   11.70
  12  -2  -2   19.80    9.60
  12  -2  -2   13.30   10.60
  12  -2  -2   18.20    4.20
  12  -2  -2   -0.20    7.10
  12  -2  -2   16.80    5.00
  12   2  -2   11.60    4.10
  12   2  -2   14.70    3.50
  12   2  -2   -1.80    6.30
 -12   2   2    4.40    4.00
  12   2  -2   12.70    7.30
  12   2  -2    9.70    4.70
  11  -2  -2  126.39   15.90
  11  -2  -2  124.49    9.50
  11  -2  -2  140.09   15.70
  11  -2  -2  126.29   18.30
  11  -2  -2  124.19   11.40
  11   2  -2  124.49    7.60
  11   2  -2   98.59   14.80
  11   2  -2  127.79    9.30
  11   2  -2  136.89   10.80
  11   2  -2  140.19    8.70
  11   2  -2  121.19    9.50
  11   2  -2  108.09   15.00
  11   2  -2  130.19    8.00
  10  -2  -2   60.69   11.10
  10  -2  -2   75.39   12.00
  10  -2  -2   69.49    9.90
  10  -2  -2   66.59    6.80
  10  -2  -2   73.79    8.70
  10  -2  -2   81.19   16.60
  10  -2  -2   55.09   12.80
  10  -2  -2   99.19   22.10
  10   2  -2   61.39    8.20
  10   2  -2   82.99    7.30
  10   2  -2   65.99    8.50
  10   2  -2  119.09   18.70
  10   2  -2   71.99   10.30
 -10   2   2   76.99    9.10
  10   2  -2   55.09    9.40
 -10   2   2   64.99    5.90
  10   2  -2   78.69    7.40
  10   2  -2   65.69    7.60
  10   2  -2   76.49   10.30
  10   2  -2   75.59   11.40
   9  -2  -2   54.69    8.00
   9  -2  -2   20.70   15.60
   9  -2  -2   49.10    7.40
   9  -2  -2   47.10    8.70
   9  -2  -2   51.19   14.60
   9  -2  -2   64.39   12.60
   9  -2  -2   59.19    7.50
   9  -2  -2   73.79   14.00
   9   2  -2   42.20    5.90
   9   2  -2   44.80    7.30
   9   2  -2   72.09   12.80
   9   2  -2   49.70    7.70
  -9   2   2   64.39    6.10
   9   2  -2   54.69    8.00
   9   2  -2   41.50    8.40
   9   2  -2   57.99    9.00
  -9   2   2   51.69    4.00
  -9   2   2   48.30    7.40
   9   2  -2   51.49   11.50
   9   2  -2   52.49   11.60
   9   2  -2   55.19    8.20
   8  -2  -2  226.28   12.70
   8  -2  -2  180.18   22.00
   8  -2  -2  232.58   15.40
   8  -2  -2  261.47   26.60
   8  -2  -2  238.68   18.00
   8  -2  -2  218.68   25.60
   8  -2  -2  196.38   15.90
   8  -2  -2  215.58   11.20
   8   2  -2  202.08   14.90
   8   2  -2  233.58   13.10
   8   2  -2  192.18   11.20
   8   2  -2  215.38   11.80
  -8   2   2  221.98    8.30
   8   2  -2  231.88   15.80
  -8   2   2  212.28    7.10
   8   2  -2  218.08   15.70
   8   2  -2  224.18   11.30
   8   2  -2  182.98   20.70
   8   2  -2  209.18   21.90
   8   2  -2  224.18   16.30
   7  -2  -2    6.90    6.80
   7  -2  -2   14.30    5.30
  -7   2   2   10.30    1.60
  -7   2   2   10.00    2.00
   7   2  -2    1.60    6.20
  -7   2   2   15.90    3.70
   6  -2  -2 1587.24   48.00
   6  -2  -2 1685.63   45.50
  -6   2   2 1587.04   43.00
   6   2  -2 1623.04   48.00
  -6   2   2 1457.45   43.90
  -6   2   2 1691.63   42.10
   5  -2  -2 1130.69   35.40
   5  -2  -2 1159.28   32.90
  -5   2   2 1185.88   30.30
  -5   2   2 1094.39   31.30
   5   2  -2 1182.58   35.20
   4  -2  -2  116.49    5.60
   4  -2  -2  119.99    7.30
  -4   2   2  116.69    4.80
  -4   2   2  122.59    3.80
   4   2  -2  119.49    7.50
   3  -2  -2   28.10    3.10
  -3  -2   2   24.00    2.00
  -3  -2   2   28.30    1.50
   3  -2  -2   28.60    3.60
  -3  -2   2   26.50    1.70
   3   2  -2   32.30    4.30
  -3   2   2   27.90    2.30
  -3   2   2   28.30    1.50
  -2  -2   2  292.17    8.20
   2  -2  -2  297.17    9.40
  -2  -2   2  291.57    8.40
   2  -2  -2  297.67    8.00
   2  -2  -2  299.07    8.60
   2   2  -2  293.57    8.70
  -2   2   2  298.97    8.30
  -2   2   2  288.07    8.90
  -1  -2   2  536.15   14.60
   1  -2  -2  547.65   14.70
   1  -2  -2  526.55   14.20
  -1  -2   2  550.04   14.60
  -1   2   2  519.35   15.00
   1   2  -2  547.05   14.90
   0  -2   2  477.35   12.90
   0  -2  -2  466.05   12.80
   0  -2   2  477.25   12.90
   0   2  -2  461.95   13.20
   0   2  -2  467.45   13.30
   0   2  -2  469.65   12.60
   0   2   2  456.85   13.20
   1  -2   2  296.17    8.70
   1  -2   2  306.37    8.70
  -1  -2  -2  322.47    8.60
   1  -2   2  305.67    8.80
  -1   2  -2  297.77    8.90
   1   2   2  299.97    8.90
   1   2   2  296.87    8.40
  -1   2  -2  297.27    9.10
   2  -2   2  161.98    5.50
   2  -2   2  164.98    5.40
   2  -2   2  164.98    5.80
  -2  -2  -2  170.08    5.10
   2   2   2  164.68    5.00
  -2   2  -2  161.08    5.60
  -2   2  -2  170.88    5.70
   2   2   2  165.78    5.40
   2   2   2  161.38    6.40
   3  -2   2   24.80    3.10
  -3  -2  -2   28.20    1.80
   3  -2   2   25.60    2.30
   3  -2   2   24.90    3.00
   3   2   2   27.50    2.10
  -3   2  -2   32.50    2.40
  -3   2  -2   28.40    1.70
   3   2   2   27.30    3.90
  -3   2  -2   28.70    2.50
   4  -2   2   64.39    4.90
   4  -2   2   63.39    4.70
  -4  -2  -2   62.19    2.80
   4  -2   2   67.39    3.80
  -4   2  -2   63.69    3.30
  -4   2  -2   57.69    3.50
  -4   2  -2   68.59    2.80
   4   2   2   48.70    7.30
   5  -2   2   34.60    7.20
  -5  -2  -2   24.50    2.30
   5  -2   2   29.80    3.50
  -5   2  -2   24.20    2.10
  -5   2  -2   25.00    2.70
   5   2   2   13.20    6.60
  -5   2  -2   22.60    3.10
   6  -2   2  136.19    9.60
  -6  -2  -2  157.58    5.70
   6  -2   2  148.79    8.20
   6  -2   2  154.38    8.70
   6   2   2  151.08   12.60
  -6   2  -2  145.59    6.30
  -6   2  -2  151.78    6.00
  -6   2  -2  157.88    5.50
   7  -2   2   31.10    5.70
  -7  -2  -2   37.80    5.10
  -7  -2  -2   30.60    3.40
   7  -2   2   28.20    7.10
  -7   2  -2   37.10    3.10
  -7   2  -2   33.50    3.90
  -7   2  -2   24.40    4.00
   7   2   2   46.50   10.40
   7   2   2   28.40    6.20
   7   2   2   28.40    9.60
   8  -2   2  140.19   15.20
   8  -2   2  176.38   19.00
  -8  -2  -2  161.08    6.70
   8  -2   2  171.18   20.20
   8  -2   2  167.98   11.40
  -8  -2  -2  135.59    9.60
   8  -2   2  157.98   14.10
   8   2   2  165.88   10.60
  -8   2  -2  143.69    6.60
   8   2   2  153.58   19.30
   8   2   2  146.99   19.70
   8   2   2  169.78   12.50
  -8   2  -2  111.69   12.50
  -8   2  -2  160.78    6.70
   8   2   2  155.58   18.10
  -8   2  -2  143.59    7.80
   8   2   2  174.48   14.50
   9  -2   2  123.29   21.10
   9  -2   2  150.28   18.70
   9  -2   2  143.39   21.50
   9  -2   2  142.79   13.60
  -9  -2  -2  148.99   10.10
  -9  -2  -2  153.88    7.30
   9  -2   2  160.38   13.90
   9   2   2  176.48   24.80
  -9   2  -2  147.79   12.30
  -9   2  -2  160.38    7.60
   9   2   2  157.68   12.50
   9   2   2  155.98   19.20
   9   2   2  145.59   24.30
   9   2   2  154.38   12.30
  -9   2  -2  148.59    7.00
  -9   2  -2  154.48   12.20
  10  -2   2   35.30   13.80
 -10  -2  -2   26.90    4.70
 -10  -2  -2   21.00    5.70
  10  -2   2   31.30   19.90
  10  -2   2   23.10   11.80
  10  -2   2   22.40    6.20
 -10   2  -2   26.50    5.10
  10   2   2   69.29   19.90
  10   2   2   39.70   11.00
  10   2   2   32.90    9.70
 -10   2  -2   20.30    7.00
 -10   2  -2   31.40    4.90
  10   2   2   31.10    5.90
  10   2   2   32.50    5.30
  11  -2   2  149.59   16.60
 -11  -2  -2  141.69   10.30
 -11  -2  -2  111.59   10.30
  11  -2   2  148.59   23.30
  11  -2   2  153.88   10.50
  11   2   2  152.88    9.70
  11   2   2  140.89   17.70
  11   2   2  156.08    9.10
 -11   2  -2  139.89    7.80
 -11   2  -2  132.39   11.40
  11   2   2  136.49   15.80
  12  -2   2   54.29    7.60
  12  -2   2   92.89   13.80
 -12  -2  -2   54.89    6.90
  12  -2   2   52.39   12.50
  12   2   2   48.10    8.50
 -12   2  -2   55.49    6.60
  12   2   2   52.99    6.00
  12   2   2   67.79   17.30
  13  -2   2  130.59   17.00
 -13  -2  -2   78.39   13.30
  13  -2   2   88.39    7.50
  13  -2   2  117.79   14.10
  13   2   2   84.79   12.50
  13   2   2   91.09    6.00
  13   2   2  115.09    7.00
 -13   2  -2   80.59    7.30
  13  -3  -2   90.29   10.70
  13  -3  -2   95.19   15.50
  13  -3  -2  110.99   14.80
  13  -3  -2  109.49    7.80
  13   3  -2  109.39    6.00
  13   3  -2  133.09    9.80
  13   3  -2  107.79    6.70
  12  -3  -2   40.10    9.50
  12  -3  -2   -4.50   16.80
  12  -3  -2    7.30   10.60
  12   3  -2   16.90   11.50
  12   3  -2   24.50    4.40
 -12   3   2   15.10    3.20
  12   3  -2   10.90    3.80
  11  -3  -2   41.80   11.20
  11  -3  -2   34.40    5.80
  11  -3  -2   35.90    6.40
  11  -3  -2   29.80   12.80
  11  -3  -2   39.20    9.90
  11   3  -2   35.70    4.90
 -11   3   2   30.00    3.90
  11   3  -2   29.20    6.70
 -11   3   2   49.40    9.60
  11   3  -2   31.30    4.30
  11   3  -2   37.50    5.00
  11   3  -2   38.00    7.30
 -11   3   2   30.10    5.90
  10  -3  -2   31.30   13.00
  10  -3  -2   24.10   11.20
  10  -3  -2   82.79   27.10
  10  -3  -2   15.70    6.10
  10  -3  -2   25.40    6.30
  10  -3  -2   12.70   14.20
  10  -3  -2   16.00    9.60
  10   3  -2   38.10    6.50
  10   3  -2   30.50    7.90
 -10   3   2   39.20    6.00
  10   3  -2   14.80    7.70
  10   3  -2   12.20   16.20
 -10   3   2   20.80    4.00
  10   3  -2   25.00    5.80
  10   3  -2   24.20    5.10
  10   3  -2   23.50    4.30
  10   3  -2   25.90    5.30
   9  -3  -2   59.79   18.10
   9  -3  -2   57.09   12.90
   9  -3  -2   54.79   10.90
   9  -3  -2   67.09    8.90
   9  -3  -2   62.19    8.90
   9  -3  -2   51.89   12.50
   9  -3  -2   47.60   17.70
  -9  -3   2   52.49    7.30
   9  -3  -2   50.49    8.40
   9   3  -2   59.29   10.00
  -9   3   2   61.69    5.30
   9   3  -2   64.69   10.10
   9   3  -2   55.89    7.50
   9   3  -2   59.19   13.70
   9   3  -2   58.59    8.00
   9   3  -2   54.99    7.40
   9   3  -2   53.99   10.30
  -9   3   2   60.79    6.50
   9   3  -2   57.99    9.50
  -9   3   2   64.39    4.20
   9   3  -2   60.29    8.10
   8  -3  -2  166.98   13.60
   8  -3  -2  245.18   40.20
   8  -3  -2  165.28   16.80
   8  -3  -2  171.98   17.60
   8  -3  -2  158.98   11.60
   8  -3  -2  138.69   20.60
   8  -3  -2  144.39   14.60
  -8  -3   2  139.39    8.40
   8  -3  -2  153.98   20.80
   8   3  -2  143.19   12.80
   8   3  -2  181.88   16.50
   8   3  -2  157.38   10.70
   8   3  -2  148.69   17.00
  -8   3   2  148.89    7.40
  -8   3   2  165.78    5.90
   8   3  -2  158.08   17.60
   8   3  -2  157.38   12.40
   8   3  -2  150.18    9.80
  -8   3   2  161.28    7.40
   8   3  -2  164.98   13.10
   8   3  -2  157.68   10.00
   7  -3  -2    6.30   10.30
  -7  -3   2   22.10    3.40
   7  -3  -2   -9.80   24.30
   7  -3  -2   15.50    7.10
   7  -3  -2   20.00   11.80
   7  -3  -2   19.90    8.50
   7  -3  -2   25.20    6.30
   7   3  -2   17.20    5.20
   7   3  -2   19.60    9.50
  -7   3   2   25.50    4.90
   7   3  -2   17.90    7.00
   7   3  -2    9.20    9.30
  -7   3   2   20.30    3.30
   7   3  -2   18.30    7.20
   7   3  -2   23.20    7.80
   7   3  -2   21.40    5.60
   7   3  -2   19.50   11.70
  -7   3   2   18.90    3.70
  -7   3   2   23.40    2.30
   7   3  -2   35.10   10.50
   7   3  -2   19.20    7.40
   6  -3  -2   35.70    5.30
   6  -3  -2   37.50    7.50
  -6  -3   2   34.70    3.00
  -6   3   2   32.70    3.40
   6   3  -2   48.70    8.20
  -6   3   2   29.90    4.80
  -6   3   2   39.40    5.00
  -6   3   2   38.70    2.20
  -5  -3   2  105.19    4.70
  -5  -3   2   94.69    5.60
   5  -3  -2  102.29    7.10
   5  -3  -2  100.69    8.50
  -5   3   2   91.19    4.50
   5   3  -2  103.29    8.00
  -5   3   2   96.89    6.40
  -5   3   2  104.49    5.50
  -5   3   2  104.09    3.70
   4  -3  -2  392.46   13.00
  -4  -3   2  364.56   10.80
   4  -3  -2  351.46   13.70
  -4  -3   2  398.16   11.30
  -4   3   2  376.06   10.60
  -4   3   2  367.46   11.30
  -4   3   2  373.36   12.00
  -3  -3   2   59.19    3.00
  -3  -3   2   53.69    2.70
   3  -3  -2   48.80    2.70
  -3   3   2   57.39    3.90
  -3   3   2   54.29    2.40
  -3   3   2   55.49    3.00
  -2  -3   2  664.53   18.50
   2  -3  -2  688.73   19.80
  -2  -3   2  668.03   18.70
   2  -3  -2  679.43   18.20
  -2   3   2  672.63   19.40
   2   3  -2  690.13   18.90
  -2   3   2  685.33   18.30
   1  -3  -2  197.18    7.50
  -1  -3   2  194.58    6.30
  -1  -3   2  201.38    6.30
   1  -3  -2  197.88    6.40
   1  -3  -2  196.78    5.90
  -1   3   2  176.18    6.70
   1   3  -2  202.08    6.70
   1   3  -2  189.78    7.00
  -1   3   2  216.88    6.00
  -1   3   2  194.98    6.90
   0  -3   2  700.53   19.00
   0  -3   2  680.23   18.50
   0  -3  -2  731.23   19.00
   0  -3   2  673.43   19.00
   0   3  -2  659.53   18.60
   0   3  -2  671.33   19.70
   0   3  -2  682.73   19.60
   0   3   2  679.93   19.40
   0   3   2  706.33   18.80
   0   3   2  712.73   18.60
   1  -3   2  714.23   19.10
   1  -3   2  676.23   18.80
   1  -3   2  691.83   19.00
  -1  -3  -2  715.53   18.90
   1   3   2  685.93   19.30
  -1   3  -2  692.03   19.20
   1   3   2  690.33   18.60
  -1   3  -2  701.53   18.60
  -1   3  -2  675.43   19.50
   1   3   2  619.04   19.50
   2  -3   2  856.01   23.80
  -2  -3  -2  891.21   23.40
   2  -3   2  851.51   23.60
   2  -3   2  895.41   23.70
   2   3   2  821.12   22.90
  -2   3  -2  845.82   23.10
  -2   3  -2  828.22   24.10
  -2   3  -2  887.41   23.90
   2   3   2  871.11   23.70
   3  -3   2  303.17   11.50
  -3  -3  -2  309.37    9.20
   3  -3   2  309.07    9.90
   3  -3   2  305.27   10.50
  -3   3  -2  302.07   10.00
  -3   3  -2  315.37    9.80
  -3   3  -2  306.77    9.00
   3   3   2  298.27    9.60
   4  -3   2   13.90    2.70
  -4  -3  -2   10.40    1.60
   4  -3   2   15.00    3.40
   4  -3   2   12.20    5.90
   4   3   2   12.40    2.70
  -4   3  -2   10.70    1.90
  -4   3  -2   11.60    1.80
  -4   3  -2   12.60    2.70
  -4   3  -2   18.40    3.10
   4   3   2    7.40    4.30
  -5  -3  -2    8.20    1.70
  -5  -3  -2    5.20    3.80
   5  -3   2    3.10    3.00
   5  -3   2   12.30    4.60
   5  -3   2   15.40    6.60
  -5   3  -2    7.00    2.00
  -5   3  -2    7.60    1.60
  -5   3  -2    9.70    2.20
  -5   3  -2    7.50    3.30
   5   3   2    4.90    5.20
  -6  -3  -2   99.29    4.70
   6  -3   2   96.39    9.00
   6  -3   2  109.49   13.90
   6  -3   2  109.59    8.30
  -6  -3  -2   96.39    7.40
  -6   3  -2   92.79    5.40
  -6   3  -2  111.99    4.60
   6   3   2  112.59   11.60
   6   3   2   97.79   12.20
   6   3   2  133.39   21.70
  -6   3  -2   99.99    4.90
   7  -3   2   26.60    7.30
   7  -3   2   34.80    8.60
   7  -3   2   30.60    6.80
  -7  -3  -2   32.40    3.80
  -7  -3  -2   30.00    5.40
   7  -3   2   26.50   11.90
   7  -3   2   35.00    6.70
   7   3   2   35.60    5.60
   7   3   2   49.40   10.30
   7   3   2   38.50    9.20
   7   3   2   18.70   13.70
   7   3   2   33.90    8.90
  -7   3  -2   36.90    3.50
  -7   3  -2   37.40    3.80
  -7   3  -2   39.80    5.20
  -8  -3  -2  128.69    8.90
   8  -3   2  106.49   14.20
   8  -3   2   99.89   16.50
   8  -3   2  131.19   17.80
  -8  -3  -2  133.39    6.30
   8  -3   2  140.79   17.00
   8  -3   2  128.59   14.30
  -8   3  -2  132.09    6.20
   8   3   2  140.59   10.00
  -8   3  -2  114.29    9.10
   8   3   2  123.29   15.40
  -8   3  -2  129.29    5.70
   8   3   2  101.99   13.00
   8   3   2   96.19   14.30
   8   3   2  138.59   20.20
  -8   3  -2  122.09    7.90
  -9  -3  -2  105.69    9.20
   9  -3   2   99.89   13.30
   9  -3   2   90.19   15.20
   9  -3   2  132.89   18.90
   9  -3   2   89.59   15.90
  -9  -3  -2  102.99    6.80
   9  -3   2  100.29   15.60
   9   3   2  166.68   29.10
   9   3   2  110.09    8.70
  -9   3  -2   78.69    8.90
  -9   3  -2  112.89    7.00
   9   3   2   97.69   14.00
   9   3   2  106.79   10.20
  -9   3  -2   97.99    9.90
  -9   3  -2  108.99    5.60
   9   3   2   88.89   12.40
 -10  -3  -2  202.88   11.70
  10  -3   2  208.68   24.90
  10  -3   2  196.58   12.90
 -10  -3  -2  185.08   10.50
  10  -3   2  210.88   26.80
  10   3   2  232.48   18.10
  10   3   2  228.38   11.60
  10   3   2  200.28   10.00
 -10   3  -2  210.08    8.30
 -10   3  -2  213.98   10.80
 -10   3  -2  186.78   11.50
  11  -3   2   18.70   11.60
 -11  -3  -2   18.40    6.90
  11  -3   2   16.50    5.30
  11  -3   2   19.40   12.00
 -11   3  -2    4.60    5.60
  11   3   2   10.50    3.70
  11   3   2   18.40    7.80
  11   3   2   16.00    3.80
 -11   3  -2   14.30    3.10
  12  -3   2    8.60   12.70
 -12  -3  -2    8.30    7.60
  12  -3   2    6.80    4.90
  12  -3   2   10.40   11.80
  12   3   2   24.90    8.10
  12   3   2   16.40    3.70
 -12   3  -2   12.80    3.10
  12   3   2   12.20    3.70
 -12   3  -2    2.90    6.30
  13  -3   2    9.70   13.50
  13  -3   2   17.70    4.10
 -13  -3  -2   20.50   10.60
  13  -3   2    0.50    7.80
 -13   3  -2    9.60    3.10
  13   3   2   12.40    3.00
  13   3   2   13.60    8.20
  13  -4  -2  138.39   13.80
  13  -4  -2  128.49   14.40
  13  -4  -2  137.39    7.60
  13   4  -2  143.09    6.00
 -13   4   2  124.59    6.60
  12  -4  -2  198.18   10.50
  12  -4  -2  161.98   20.20
  12  -4  -2  209.28   18.60
  12  -4  -2  205.48   15.40
 -12   4   2  195.98    7.60
  12   4  -2  203.48    9.00
  12   4  -2  210.48    8.70
  11  -4  -2   63.79   25.40
  11  -4  -2   45.00   12.00
  11  -4  -2   54.49    7.10
  11  -4  -2   41.30   11.40
 -11   4   2   42.00    9.20
 -11   4   2   29.90    8.70
  11   4  -2   45.70    6.40
  11   4  -2   44.50    5.80
  11   4  -2   55.39    8.50
  11   4  -2   56.29    7.70
 -11   4   2   52.99    4.50
  10  -4  -2  167.78   19.40
  10  -4  -2  165.78   11.90
  10  -4  -2  151.48   25.80
  10  -4  -2  169.78   19.40
 -10   4   2  163.48    9.20
  10   4  -2  153.78    8.60
  10   4  -2  163.58    9.50
 -10   4   2  184.68    7.30
 -10   4   2  182.98   10.10
  10   4  -2  162.88    9.90
  10   4  -2  157.98   13.10
   9  -4  -2   85.39   17.40
   9  -4  -2   54.99   26.30
   9  -4  -2   45.50   12.10
   9  -4  -2   76.09   15.30
   9  -4  -2   67.69    8.80
  -9  -4   2   60.79   10.50
  -9  -4   2   56.19    7.90
   9  -4  -2   68.99   12.70
  -9   4   2   85.79    7.20
   9   4  -2   86.39   12.20
  -9   4   2   65.99    8.00
   9   4  -2   77.59    9.60
  -9   4   2   75.29    5.30
   9   4  -2   65.49    7.40
   9   4  -2   70.59    9.70
   9   4  -2   70.29    8.30
   8  -4  -2  199.48   25.30
   8  -4  -2  146.69   23.40
   8  -4  -2  167.78   17.50
   8  -4  -2  145.49   20.30
  -8  -4   2  152.88    7.80
  -8  -4   2  145.59   11.60
   8  -4  -2  154.58   14.20
   8   4  -2  163.98   10.30
   8   4  -2  173.78   22.00
  -8   4   2  160.68    8.30
   8   4  -2  160.48   13.20
  -8   4   2  162.28    7.00
   8   4  -2  152.18   15.50
  -8   4   2  168.28    6.40
   7  -4  -2   35.40   11.60
   7  -4  -2   32.90   11.90
   7  -4  -2   30.30    9.10
   7  -4  -2   12.70   22.50
  -7  -4   2   37.30    5.20
   7  -4  -2   20.90   12.20
  -7  -4   2   32.90    4.70
   7   4  -2   44.30   11.40
  -7   4   2   33.80    4.70
  -7   4   2   33.90    4.40
  -7   4   2   38.30    6.20
   7   4  -2   37.20    6.40
   7   4  -2   35.00    8.90
  -7   4   2   33.90    4.30
   7   4  -2   34.60    5.60
  -7   4   2   34.60    3.00
   7   4  -2   33.20    8.10
  -6  -4   2   31.10    4.10
   6  -4  -2   33.90    6.70
   6  -4  -2   28.40    9.00
   6  -4  -2   32.50   11.50
   6  -4  -2   -2.40   25.90
  -6  -4   2   31.10    4.40
  -6   4   2   30.10    4.00
   6   4  -2   34.90    8.90
   6   4  -2   33.10    5.90
  -6   4   2   35.30    4.40
  -6   4   2   28.90    4.40
   6   4  -2   15.90    8.30
  -6   4   2   29.50    2.70
  -6   4   2   33.50    4.70
   6   4  -2   34.70   12.50
   6   4  -2   30.20    7.20
  -5  -4   2   78.79    5.50
  -5  -4   2   79.49    4.50
   5  -4  -2   64.29    8.10
   5  -4  -2   69.09    9.80
  -5   4   2   70.29    3.40
   5   4  -2   53.79   10.20
  -5   4   2   72.59    5.30
  -5   4   2   69.69    4.40
  -5   4   2   74.59    5.80
   5   4  -2   51.19    9.70
  -4  -4   2   91.39    4.50
   4  -4  -2   99.79    7.60
  -4  -4   2   86.89    5.20
  -4  -4   2   91.39   12.40
  -4   4   2   88.99    4.60
  -4   4   2   91.39    3.70
  -4   4   2   92.49    5.90
  -4   4   2   91.59    5.80
  -3  -4   2  173.58    6.10
  -3  -4   2  167.88   11.90
  -3  -4   2  171.88    6.50
   3  -4  -2  163.38    8.50
  -3   4   2  156.88    7.20
  -3   4   2  153.18    6.20
  -3   4   2  161.88    7.30
  -3   4   2  153.98    5.40
   2  -4  -2   84.99    5.40
   2  -4  -2  105.59    4.40
  -2  -4   2   98.49    9.00
  -2  -4   2  112.69    5.00
   2  -4  -2  109.39    6.70
   2   4  -2  108.09    5.20
  -2   4   2  105.49    4.00
  -2   4   2  102.89    4.70
  -2   4   2  116.69    6.00
  -2   4   2  117.79    5.80
  -1  -4   2   70.69    4.60
  -1  -4   2   69.19    3.80
  -1  -4   2   75.59    4.10
  -1  -4   2   61.69    7.80
   1  -4  -2   80.79    6.00
   1  -4  -2   74.79    4.20
   1  -4  -2   74.49    3.50
   1  -4  -2   87.89    8.10
   1   4  -2   82.79    5.10
   1   4  -2   77.49    4.30
  -1   4   2   78.69    4.60
  -1   4   2   76.99    3.30
  -1   4   2   79.39    5.70
  -1   4   2   76.59    3.80
   0  -4   2 1052.69   29.20
   0  -4  -2 1050.49   29.20
   0  -4   2 1067.79   29.30
   0  -4   2 1071.89   30.60
   0  -4  -2 1077.79   30.80
   0  -4   2 1009.50   28.80
   0   4   2 1100.89   29.80
   0   4  -2 1090.39   30.10
   0   4   2 1048.80   28.90
   0   4   2 1069.59   28.50
   0   4  -2 1122.89   29.60
   1  -4   2  126.59    6.40
  -1  -4  -2  160.48    5.40
   1  -4   2  155.78    8.60
   1  -4   2  154.58    6.00
  -1  -4  -2  153.08    8.70
  -1  -4  -2  153.88    5.90
   1  -4   2  143.79    5.90
   1  -4   2  157.08   10.20
  -1   4  -2  141.99    5.60
  -1   4  -2  148.49    6.00
  -1   4  -2  163.48    7.00
   1   4   2  135.79    5.90
   1   4   2  161.88    6.50
  -2  -4  -2  188.78    6.70
   2  -4   2  168.28    7.80
   2  -4   2  188.28    7.20
   2  -4   2  182.58   10.60
  -2  -4  -2  193.58    9.60
   2  -4   2  183.58    7.10
   2  -4   2  195.68    9.70
   2   4   2  181.58    7.40
  -2   4  -2  179.68    6.80
  -2   4  -2  185.28    7.80
  -2   4  -2  186.58    7.00
  -2   4  -2  177.88    6.30
  -3  -4  -2   54.99    3.80
   3  -4   2   63.19    4.80
   3  -4   2   64.69    8.90
   3  -4   2   75.19    9.30
   3  -4   2   45.80    6.70
  -3  -4  -2   45.50    7.10
  -3   4  -2   53.99    4.20
  -3   4  -2   53.49    5.10
  -3   4  -2   54.59    3.30
  -3   4  -2   56.59    4.00
   3   4   2   57.29    5.00
  -4  -4  -2  238.58    8.30
   4  -4   2  234.58   13.60
   4  -4   2  243.28    9.30
   4  -4   2  223.38   11.30
  -4  -4  -2  234.18   10.80
  -4   4  -2  229.38    8.10
  -4   4  -2  224.88    9.50
  -4   4  -2  218.98    8.60
   5  -4   2   72.19    8.20
  -5  -4  -2   87.69    4.90
  -5  -4  -2   85.79    8.00
   5  -4   2   69.19   11.80
   5  -4   2   78.09    7.30
  -5   4  -2   70.99    6.50
  -5   4  -2   84.09    4.40
  -5   4  -2   77.09    5.10
  -5   4  -2   73.99    7.20
   5   4   2   86.39    8.00
  -5   4  -2   81.99    6.90
   5   4   2   92.69    8.30
   5   4   2   77.29   11.80
   6  -4   2   82.69    9.70
   6  -4   2   59.49   11.80
  -6  -4  -2   66.99    8.70
   6  -4   2   72.89    9.60
  -6  -4  -2   70.99    5.00
   6  -4   2   93.99   14.50
   6  -4   2   71.09    9.70
   6   4   2   94.99   15.00
   6   4   2   68.89    8.10
   6   4   2   74.89    8.00
  -6   4  -2   76.29    5.80
  -6   4  -2   74.09    4.50
  -6   4  -2   67.99    6.10
   6   4   2   65.29   10.10
  -6   4  -2   72.79    4.30
  -7  -4  -2  114.89    6.50
   7  -4   2  100.39   15.90
   7  -4   2  128.39   20.20
   7  -4   2  113.99   16.90
   7  -4   2  134.89   14.90
  -7  -4  -2  101.39    9.40
   7   4   2  124.49    8.80
  -7   4  -2  114.39    7.50
   7   4   2  109.09   14.40
  -7   4  -2  114.09    7.50
  -7   4  -2  118.09    5.40
  -7   4  -2  124.99    5.90
   7   4   2  109.39   14.10
   7   4   2  104.49    8.90
   8  -4   2   66.69   13.70
  -8  -4  -2   58.59    6.50
  -8  -4  -2   64.39    9.50
   8  -4   2   49.50    9.20
   8  -4   2   54.69   15.20
   8   4   2   52.19    7.50
   8   4   2   55.89   11.80
   8   4   2   61.19    9.90
  -8   4  -2   61.79    4.40
  -8   4  -2   59.79    5.80
  -8   4  -2   77.89    7.50
  -8   4  -2   52.59    6.30
   9  -4   2   94.59   14.40
   9  -4   2  125.29   16.90
  -9  -4  -2  117.49   11.90
   9  -4   2  106.79   12.00
  -9  -4  -2   97.49    9.30
   9   4   2  106.49    9.90
  -9   4  -2  114.39    5.60
  -9   4  -2  118.79   10.30
   9   4   2  118.09    8.00
  -9   4  -2  115.49    8.30
  -9   4  -2  100.99    7.50
   9   4   2   98.49   11.40
  10  -4   2   50.99   14.30
  10  -4   2   54.89    7.20
  10  -4   2   64.49   13.80
 -10  -4  -2   62.69    8.50
  10   4   2   46.40    8.90
  10   4   2   69.59    7.40
 -10   4  -2   44.10    7.00
  10   4   2   64.49    6.50
 -10   4  -2   69.49    4.40
 -10   4  -2   67.59   10.20
  11  -4   2   72.49   14.90
 -11  -4  -2   43.40    8.80
  11  -4   2   52.59    6.80
 -11   4  -2   47.40    5.50
 -11   4  -2   49.80    4.20
  11   4   2   36.00    8.60
  12  -4   2   -6.60   10.20
 -12  -4  -2   14.90    9.40
  12  -4   2    6.20   12.20
  12  -4   2    5.40    4.90
  12   4   2   10.70    3.20
 -12   4  -2    2.70    4.40
  12  -5  -2   55.29    6.90
  12  -5  -2   26.60    8.90
  12  -5  -2   50.39   13.70
  12   5  -2   54.29    4.40
 -12   5   2   53.19    4.00
  12   5  -2   53.79    6.30
  11  -5  -2   15.00   10.30
  11  -5  -2   24.90    5.80
  11  -5  -2   33.40   13.60
  11  -5  -2   32.10   12.00
 -11   5   2   12.90    4.00
  11   5  -2   20.40    4.40
 -11   5   2   19.70    2.50
  11   5  -2   22.20    3.70
  10  -5  -2   50.39   18.40
  10  -5  -2   71.79    9.10
  10  -5  -2   55.19   11.40
  10  -5  -2   48.90   13.10
 -10   5   2   77.19   10.20
  10   5  -2   69.99    6.20
 -10   5   2   66.39    4.40
  10   5  -2   63.59    9.50
 -10   5   2   56.39    6.80
   9  -5  -2   12.10   12.20
   9  -5  -2   10.30   17.40
   9  -5  -2   14.30    6.40
  -9  -5   2   16.10   12.60
  -9  -5   2    9.50    7.50
   9  -5  -2   20.10    9.50
   9   5  -2   18.50    5.50
  -9   5   2   22.00    3.60
  -9   5   2   18.80    2.90
   9   5  -2   -3.70    8.90
  -9   5   2   18.60    4.50
   9   5  -2   20.50    4.00
  -9   5   2   10.20    4.60
   8  -5  -2   70.99   12.80
   8  -5  -2  101.49   21.80
  -8  -5   2   84.39   11.10
  -8  -5   2   65.79   11.10
   8  -5  -2   69.79    8.30
   8  -5  -2   64.19   16.50
   8  -5  -2   64.69   10.80
  -8  -5   2   49.30    8.40
  -8   5   2   74.89    5.80
  -8   5   2   71.79    4.80
   8   5  -2   74.69    7.50
   8   5  -2   73.79   10.40
  -8   5   2   71.89    5.70
  -8   5   2   75.89    6.70
  -7  -5   2    8.00    7.00
   7  -5  -2   28.50   22.80
  -7  -5   2   -2.60    9.40
  -7  -5   2    8.80    4.40
   7  -5  -2   -6.50   11.00
   7  -5  -2    6.20   12.50
  -7   5   2    9.70    9.30
  -7   5   2    2.60    2.50
  -7   5   2    6.90    2.50
  -7   5   2    4.10    2.90
  -7   5   2   10.10    3.60
   7   5  -2   -5.10   10.10
   7   5  -2   14.90    7.10
   7   5  -2    8.80    4.70
  -6  -5   2   69.59    8.60
  -6  -5   2   55.09    9.40
  -6  -5   2   57.89    6.00
   6  -5  -2   81.09   10.40
   6  -5  -2   66.69   12.60
  -6   5   2   53.09    4.80
   6   5  -2   47.00    9.00
   6   5  -2   61.29   13.00
  -6   5   2   53.99    5.80
  -6   5   2   71.99    9.40
  -6   5   2   52.79    4.00
  -6   5   2   55.99    5.30
   6   5  -2   57.29    7.10
  -5  -5   2  390.56   17.80
  -5  -5   2  424.26   15.40
  -5  -5   2  404.86   13.40
   5  -5  -2  405.46   18.10
  -5   5   2  407.76   15.00
  -5   5   2  398.86   13.20
   5   5  -2  401.56   13.40
   5   5  -2  384.76   20.90
  -5   5   2  381.06   12.80
   5   5  -2  368.06   17.10
   5   5  -2  341.67   24.80
  -5   5   2  407.76   13.70
  -5   5   2  394.56   12.10
  -4  -5   2 1217.88   33.70
  -4  -5   2 1240.78   33.20
  -4  -5   2 1194.38   35.70
   4  -5  -2 1201.18   33.90
   4  -5  -2 1162.28   35.60
   4   5  -2 1146.39   39.70
  -4   5   2 1214.08   33.30
  -4   5   2 1116.09   32.90
  -4   5   2 1180.08   32.80
  -4   5   2 1181.68   32.20
   4   5  -2 1207.48   32.80
  -4   5   2 1166.58   34.20
   4   5  -2 1105.69   41.60
   3  -5  -2   91.49    8.10
  -3  -5   2   85.89    5.50
  -3  -5   2  105.99    6.20
   3  -5  -2   97.59    9.50
  -3  -5   2   89.69   10.00
   3  -5  -2   83.99    8.70
  -3   5   2   85.89    6.30
   3   5  -2   95.79   14.30
   3   5  -2   99.19    7.10
  -3   5   2   92.39    6.70
  -3   5   2   89.69    5.30
  -3   5   2   98.99    4.50
   2  -5  -2  273.17   13.40
  -2  -5   2  264.87    9.40
  -2  -5   2  256.87    9.50
  -2  -5   2  266.57   12.40
   2  -5  -2  251.07   14.00
   2  -5  -2  253.07   11.10
   2  -5  -2  263.87   11.90
  -2   5   2  252.57    9.30
  -2   5   2  252.07   10.30
   2   5  -2  244.28   10.30
  -2   5   2  258.07    8.40
  -2   5   2  247.58    9.80
  -2   5   2  248.68    9.20
   1  -5  -2  154.18   10.40
   1  -5  -2  176.88   10.50
  -1  -5   2  175.48    7.20
   1  -5  -2  172.58    7.10
  -1  -5   2  174.68    7.50
   1  -5  -2  177.48   10.20
  -1  -5   2  162.38    9.80
  -1   5   2  161.68    6.80
   1   5  -2  172.88    7.40
  -1   5   2  176.48    8.20
   1   5  -2  158.78    9.00
  -1   5   2  176.88    7.70
   0  -5  -2   11.20    5.10
   0  -5  -2    9.10    2.70
   0  -5   2   11.00    3.00
   0  -5   2   12.90    2.90
   0  -5   2   13.70    5.00
   0  -5  -2   17.10    5.30
   0  -5  -2   14.60    3.00
   0   5  -2   13.10    2.80
   0   5   2   10.00    2.60
   0   5  -2   15.20    4.00
   0   5   2   14.00    3.70
   1  -5   2   59.39    9.10
  -1  -5  -2   60.09    8.30
   1  -5   2   68.39    7.90
   1  -5   2   60.79    5.20
  -1  -5  -2   69.29    9.00
  -1  -5  -2   58.29    4.70
  -1  -5  -2   62.99    4.90
   1  -5   2   64.79    5.10
   1  -5   2   59.59    7.80
   1   5   2   63.99    7.90
  -1   5  -2   61.99    5.10
  -1   5  -2   67.99    6.10
  -1   5  -2   59.79    8.30
   1   5   2   63.99    6.20
  -2  -5  -2   13.90    5.30
   2  -5   2    4.80    4.30
   2  -5   2    6.50    3.20
   2  -5   2    4.30    3.70
  -2  -5  -2    5.20    2.60
  -2  -5  -2    8.20    4.90
   2  -5   2   -2.20    4.90
   2  -5   2    6.90    5.40
  -2  -5  -2    2.80    2.70
   2   5   2   -1.30    4.10
  -2   5  -2    2.70    3.30
   2   5   2    4.70    4.00
  -2   5  -2    7.70    3.80
  -2   5  -2   12.60    4.20
  -2   5  -2    5.60    3.20
  -2   5  -2    4.40    2.50
   3  -5   2   11.40    5.90
   3  -5   2   17.90    5.90
   3  -5   2   21.90    4.40
  -3  -5  -2   30.50   13.70
  -3  -5  -2   27.40    4.10
  -3  -5  -2   17.60    5.50
  -3  -5  -2   20.70    3.60
   3  -5   2   22.50    4.90
  -3  -5  -2   26.40    5.90
  -3   5  -2   22.10    4.60
   3   5   2   21.10    4.40
   3   5   2   30.50    5.50
  -3   5  -2   20.80    3.20
  -3   5  -2   28.10    3.70
  -3   5  -2   24.60    4.80
  -4  -5  -2    4.70    3.00
   4  -5   2   -7.90    8.80
  -4  -5  -2    4.80    5.50
  -4  -5  -2   10.80    6.00
   4  -5   2    6.50    4.50
   4  -5   2    8.20    6.10
  -4  -5  -2   -6.80   12.10
  -4   5  -2   -0.70    2.60
   4   5   2    6.30    4.00
   4   5   2  -15.00   11.10
  -4   5  -2   -2.50    4.40
  -4   5  -2    5.30    2.40
  -4   5  -2    2.20    3.10
  -4   5  -2    6.50    5.40
  -4   5  -2    2.80    2.80
  -5  -5  -2  368.16   15.90
   5  -5   2  400.96   18.20
  -5  -5  -2  391.16   13.60
  -5  -5  -2  380.36   16.90
   5  -5   2  385.96   21.80
  -5  -5  -2  428.46   24.10
   5  -5   2  381.56   16.00
  -5   5  -2  397.66   14.00
  -5   5  -2  368.06   12.50
  -5   5  -2  342.47   16.30
   5   5   2  375.26   20.50
   5   5   2  400.06   13.70
  -5   5  -2  384.36   13.00
  -5   5  -2  395.36   12.30
  -5   5  -2  389.06   15.50
   5   5   2  401.66   25.90
  -6  -5  -2   55.69    9.70
   6  -5   2   32.00   11.40
  -6  -5  -2   65.19   15.20
  -6  -5  -2   48.50    6.50
  -6  -5  -2   48.60    8.20
   6  -5   2   47.30    8.50
  -6   5  -2   44.00    4.00
  -6   5  -2   47.40    6.30
   6   5   2   46.60   11.10
  -6   5  -2   40.30    6.20
   6   5   2   39.00    6.30
   6   5   2   44.10   12.30
  -6   5  -2   40.20    5.10
  -7  -5  -2  438.56   18.10
  -7  -5  -2  407.36   18.90
   7  -5   2  441.66   29.60
   7  -5   2  443.36   24.20
   7  -5   2  451.05   21.90
  -7  -5  -2  433.86   15.90
   7  -5   2  442.96   21.30
   7   5   2  473.05   14.50
  -7   5  -2  465.35   14.60
  -7   5  -2  451.75   16.20
   7   5   2  431.56   18.20
   7   5   2  443.96   22.90
  -7   5  -2  466.05   14.00
  -7   5  -2  432.96   14.90
   8  -5   2  169.78   20.00
  -8  -5  -2  160.08   12.90
   8  -5   2  135.59   15.20
  -8  -5  -2  148.69   11.50
  -8   5  -2  151.48    6.60
  -8   5  -2  156.38   10.10
  -8   5  -2  157.18    7.50
   8   5   2  148.69   10.80
  -8   5  -2  144.49    9.40
   9  -5   2   39.50   12.00
  -9  -5  -2   48.70    8.50
  -9  -5  -2  100.59   22.60
   9  -5   2   59.69    8.50
   9  -5   2   65.39   14.20
   9   5   2   58.39    7.40
  -9   5  -2   62.89   10.30
  -9   5  -2   63.29    4.10
  -9   5  -2   50.69    5.40
  10  -5   2   28.50    7.50
  10  -5   2   31.50   13.30
 -10  -5  -2   44.00    8.30
  10  -5   2   23.40   14.10
 -10   5  -2   39.50    3.60
  10   5   2   37.10    6.30
 -10   5  -2   37.90    9.60
 -10   5  -2   45.30    6.10
  11  -5   2    6.90    5.60
  11  -5   2   -7.50   12.00
  11  -5   2   -5.00   10.00
  11   5   2    2.50    3.10
 -11   5  -2   11.30    3.60
  12  -5   2    9.00    8.50
  12  -5   2  -13.70   11.80
 -12  -5  -2   -1.10    9.60
 -12   5  -2    0.70    3.20
 -12   5  -2    4.80    2.50
  12   5   2    5.70    2.30
  11  -6  -2    3.20    4.20
  11  -6  -2    4.80    8.70
  11   6  -2   -0.30    2.50
  11   6  -2    1.90    3.60
 -11   6   2    1.30    2.00
  10  -6  -2   65.19   11.10
  10  -6  -2   67.99    9.20
 -10   6   2   58.89    3.90
  10   6  -2   44.10    6.50
 -10   6   2   63.89    4.90
  10   6  -2   58.19    5.90
   9  -6  -2   38.90    6.80
  -9  -6   2   45.80    9.10
   9  -6  -2   47.40   14.80
   9   6  -2   29.40    5.80
  -9   6   2   31.60    4.70
  -9   6   2   30.00    3.50
   9   6  -2   35.10    4.70
  -9   6   2   28.80    6.90
   8  -6  -2  454.25   25.80
   8  -6  -2  433.16   22.50
   8  -6  -2  408.46   17.80
  -8  -6   2  359.86   19.30
   8   6  -2  413.26   15.00
  -8   6   2  431.66   16.30
  -8   6   2  455.95   13.40
   8   6  -2  434.46   17.30
  -8   6   2  444.96   13.60
   7  -6  -2   96.79   14.80
  -7  -6   2  101.99   13.70
   7  -6  -2  101.09   10.90
  -7  -6   2   89.79   11.40
   7  -6  -2  132.19   19.50
  -7   6   2  104.09    7.90
   7   6  -2   94.09    8.90
  -7   6   2  108.69    8.00
  -7   6   2   95.49    8.00
  -7   6   2  103.59    5.80
   7   6  -2  103.69   12.00
   6  -6  -2   45.00   11.00
  -6  -6   2   31.90    8.00
  -6  -6   2   22.00    6.30
  -6  -6   2   19.30    7.90
   6   6  -2   35.20   11.80
  -6   6   2   26.90    3.40
   6   6  -2   21.80    7.60
  -6   6   2   17.20    4.60
  -6   6   2   22.80    4.40
  -6   6   2    3.10   10.40
  -6   6   2   21.80    3.00
   6   6  -2   26.00    5.70
  -5  -6   2  225.38   14.70
  -5  -6   2  222.58   14.00
  -5  -6   2  223.18   11.10
   5  -6  -2  172.78   22.20
  -5  -6   2  232.28   13.90
  -5   6   2  203.68   15.20
   5   6  -2  227.88   20.70
   5   6  -2  231.68    9.10
   5   6  -2  211.58   16.90
  -5   6   2  229.38    9.10
  -5   6   2  229.88   10.30
  -5   6   2  224.98    8.30
  -5   6   2  208.18    9.40
  -4  -6   2  464.75   15.90
  -4  -6   2  429.66   17.10
   4  -6  -2  420.46   26.90
  -4  -6   2  439.56   17.80
  -4  -6   2  444.16   21.50
   4   6  -2  445.66   14.90
  -4   6   2  448.86   18.30
  -4   6   2  426.36   14.10
  -4   6   2  449.06   15.30
   4   6  -2  410.26   21.80
  -4   6   2  422.46   16.30
  -4   6   2  433.46   13.60
   3  -6  -2  267.17   18.30
  -3  -6   2  315.47   12.00
  -3  -6   2  287.77   13.00
   3  -6  -2  286.57   12.10
  -3  -6   2  322.17   14.10
  -3  -6   2  312.47   13.90
  -3   6   2  306.17   11.80
  -3   6   2  284.07   12.80
  -3   6   2  310.87   14.40
  -3   6   2  299.67   11.10
   3   6  -2  304.97   11.30
   3   6  -2  318.77   22.40
   3   6  -2  299.17   20.30
  -3   6   2  288.57   10.20
  -2  -6   2  256.57   11.60
  -2  -6   2  265.77   10.70
  -2  -6   2  268.17   12.70
   2  -6  -2  255.97   11.10
   2  -6  -2  260.87   14.50
  -2  -6   2  263.07   12.50
   2  -6  -2  258.07   15.30
  -2   6   2  244.18   11.00
  -2   6   2  256.47   10.60
   2   6  -2  261.57   10.40
  -2   6   2  266.27   10.20
  -2   6   2  254.27    9.60
  -2   6   2  263.37   12.80
  -1  -6   2  102.79    9.00
   1  -6  -2   94.59    9.90
   1  -6  -2   95.19    7.90
  -1  -6   2  108.29    8.70
  -1  -6   2  102.19    8.50
   1  -6  -2   89.99   12.90
  -1  -6   2  102.99    7.10
  -1   6   2   93.89    7.00
  -1   6   2   98.19    8.00
  -1   6   2   96.69    9.20
  -1   6   2   96.09    7.80
   1   6  -2   91.49    7.10
   0  -6  -2  112.79    8.70
   0  -6   2  115.99    7.90
   0  -6   2  119.39    9.10
   0  -6   2  110.59    8.60
   0  -6  -2  105.49   13.10
   0  -6  -2  121.89    8.60
   0  -6   2  112.89   10.10
   0  -6  -2  122.99    9.50
   0   6   2  123.39    7.70
   0   6   2  105.29   16.10
   0   6  -2  116.79    8.00
   0   6  -2  100.69    8.70
   0   6   2  117.19    7.80
   0   6  -2  109.89    7.30
  -1  -6  -2   56.99    8.40
  -1  -6  -2   71.69    8.80
   1  -6   2   64.89    9.30
   1  -6   2   61.79    7.70
   1  -6   2   67.29    8.20
  -1  -6  -2   76.59    7.30
  -1  -6  -2   64.99    7.20
  -1  -6  -2   61.59   12.00
   1  -6   2   68.89    8.20
  -1  -6  -2   69.09    9.80
  -1   6  -2   74.99    7.00
   1   6   2   74.09    7.70
   1   6   2   76.39    7.10
  -1   6  -2   69.09    6.60
  -1   6  -2   62.79    6.50
   2  -6   2  210.78   12.40
  -2  -6  -2  212.98   10.10
   2  -6   2  204.18   11.00
   2  -6   2  203.58   10.10
  -2  -6  -2  210.88   16.90
   2  -6   2  208.28   11.10
  -2  -6  -2  204.48   11.50
  -2  -6  -2  224.38   11.70
  -2  -6  -2  154.68   25.10
  -2  -6  -2  198.58    9.90
   2   6   2  202.98   13.10
  -2   6  -2  205.98    8.80
  -2   6  -2  218.18   10.20
   2   6   2  196.88    9.70
  -2   6  -2  199.18    9.40
   3  -6   2   12.90    6.00
  -3  -6  -2    9.10    5.20
   3  -6   2   10.10    6.30
  -3  -6  -2   26.80   14.60
  -3  -6  -2   10.10    4.60
   3  -6   2    7.30    7.10
  -3  -6  -2   12.90    5.20
  -3  -6  -2   16.80    5.60
   3   6   2   21.40    8.10
  -3   6  -2   12.20    4.00
  -3   6  -2    7.00    3.20
  -3   6  -2   18.50    4.60
  -4  -6  -2    8.90    5.70
   4  -6   2   15.30    9.20
  -4  -6  -2    9.40    7.30
  -4  -6  -2   10.10    6.40
  -4  -6  -2    7.70    6.10
   4  -6   2   20.10    6.70
  -4   6  -2    8.70    3.10
   4   6   2   10.70    3.80
  -4   6  -2   12.30    3.20
  -4   6  -2    4.40    4.10
  -4   6  -2    9.80    4.50
  -5  -6  -2   92.59   10.80
   5  -6   2   93.69   12.50
  -5  -6  -2   82.49   11.50
  -5  -6  -2   94.19    9.10
  -5  -6  -2  116.89   18.00
  -5  -6  -2   92.99   10.40
  -5   6  -2  106.19    8.70
   5   6   2   88.49   11.80
  -5   6  -2   95.09    5.50
  -5   6  -2   99.69    6.10
   5   6   2   99.79   14.80
  -5   6  -2  106.49    8.40
   5   6   2   94.29    6.70
   6  -6   2   -7.30    7.20
  -6  -6  -2   -4.10    6.50
  -6  -6  -2   12.30    6.10
  -6  -6  -2    7.60    6.50
  -6   6  -2    8.70    4.70
   6   6   2    1.00    6.00
   6   6   2   15.20    8.30
  -6   6  -2   20.90    6.60
  -6   6  -2    4.70    2.70
  -6   6  -2    9.70    2.70
   6   6   2   18.40    3.40
  -7  -6  -2   39.70    6.90
  -7  -6  -2   33.90    8.00
  -7  -6  -2   33.40    7.90
   7  -6   2   34.90    9.50
   7   6   2   35.10    5.70
  -7   6  -2   42.00    4.40
  -7   6  -2   30.30    4.10
   7   6   2   21.00    8.10
  -7   6  -2   47.60    8.10
   7   6   2   29.10    5.60
   8  -6   2   18.00   11.80
  -8  -6  -2   12.90    7.90
   8  -6   2    9.70    9.60
  -8  -6  -2   -3.30    7.10
  -8   6  -2    8.40    2.80
  -8   6  -2    7.50    6.00
   8   6   2   13.20    7.80
  -8   6  -2    7.70    2.60
   8   6   2   10.20    4.30
   9  -6   2   25.80   13.20
  -9  -6  -2    9.00    7.00
   9  -6   2    7.10   11.90
   9   6   2   -0.50    3.80
  -9   6  -2    7.60    2.50
  -9   6  -2    5.00    2.60
  10  -6   2   49.60   13.30
  10  -6   2   33.90   12.00
  10   6   2   39.30    5.50
 -10   6  -2   50.09    4.60
   9  -7  -2   27.70    9.20
   9  -7  -2   26.20    5.90
  -9  -7   2   24.00    7.40
   9   7  -2   29.40    4.90
  -9   7   2   38.70    4.30
   9   7  -2   23.40    4.10
  -9   7   2   31.00    3.50
  -8  -7   2   38.90    7.30
   8  -7  -2   40.60    9.10
   8  -7  -2   43.00    7.30
  -8   7   2   47.70    4.10
   8   7  -2   51.09    6.70
   8   7  -2   41.60    5.90
  -8   7   2   41.40    4.30
   7  -7  -2   20.40    6.70
  -7  -7   2   30.00    7.00
   7  -7  -2   25.50   15.90
   7   7  -2   23.90    9.30
  -7   7   2   34.10    4.30
  -7   7   2   33.40    7.00
   6  -7  -2   20.50   11.90
  -6  -7   2    7.10    6.40
  -6   7   2    5.20    2.30
  -6   7   2    5.90    5.60
   6   7  -2   24.00   13.10
   6   7  -2   14.30    6.00
  -6   7   2    2.70    2.50
  -5  -7   2   82.39   10.50
   5  -7  -2   65.59   12.10
  -5  -7   2   67.59    9.90
  -5  -7   2   52.39    8.90
  -5   7   2   59.89    5.00
  -5   7   2   61.89    4.80
   5   7  -2   56.99    8.70
  -5   7   2   54.89    8.20
  -5   7   2   66.99    8.80
   5   7  -2   64.29    5.60
  -4  -7   2    8.50    5.30
  -4  -7   2   19.20    7.60
   4  -7  -2    6.70    4.00
   4   7  -2    0.20   10.90
  -4   7   2   19.10    5.50
   4   7  -2   12.10    3.10
   4   7  -2   13.50    7.80
  -4   7   2    8.50    2.70
  -4   7   2   14.00    4.30
  -3  -7   2  212.38   11.10
  -3  -7   2  196.78   12.20
  -3  -7   2  165.98   13.40
   3  -7  -2  184.08    9.20
  -3   7   2  177.78    9.10
   3   7  -2  199.08   18.30
   3   7  -2  198.98    8.20
   3   7  -2  209.18   16.70
  -3   7   2  184.08    8.00
  -3   7   2  211.18   11.30
  -2  -7   2  108.89   14.30
   2  -7  -2  126.59    7.80
   2  -7  -2  137.09   14.00
  -2  -7   2  132.39   10.20
  -2  -7   2  121.49    9.00
  -2  -7   2   95.49   12.40
  -2   7   2  112.79    6.70
   2   7  -2  126.89    6.90
   2   7  -2  114.69   12.90
  -2   7   2  129.29   15.50
   2   7  -2  128.19   14.90
  -2   7   2  117.09    7.60
  -2   7   2  104.09   10.80
  -1  -7   2  234.98   14.00
  -1  -7   2  246.18   11.30
  -1  -7   2  228.48   14.80
   1  -7  -2  243.18   10.50
  -1  -7   2  243.28   16.20
  -1  -7   2  224.98   12.00
   1  -7  -2  232.08   14.90
  -1   7   2  224.28   10.10
   1   7  -2  240.28    9.50
  -1   7   2  234.68    9.40
  -1   7   2  224.88   17.50
   0  -7   2   42.70    6.50
   0  -7  -2   49.50    7.10
   0  -7   2   51.99    7.40
   0  -7   2   49.80    9.80
   0  -7  -2   43.90    7.50
   0  -7   2   43.60    6.80
   0  -7  -2   46.10    6.70
   0  -7   2   56.79    9.80
   0   7  -2   52.59    5.50
   0   7   2   45.20   11.00
   0   7   2   41.70    5.90
   0   7   2   49.30    5.80
   1  -7   2  135.59   10.20
   1  -7   2  132.09   12.70
  -1  -7  -2  114.69   10.40
   1  -7   2  126.89   11.50
  -1  -7  -2  123.49    8.90
   1  -7   2  129.89    8.10
   1   7   2  120.19   16.80
  -1   7  -2  131.89    7.50
  -1   7  -2  130.89   10.80
   1   7   2  137.39    7.40
  -1   7  -2  130.89    7.10
   2  -7   2   74.69   10.50
   2  -7   2   67.89   11.70
  -2  -7  -2   59.59    7.80
  -2  -7  -2   88.49    9.70
   2  -7   2   73.39    6.80
  -2  -7  -2   57.99   10.60
  -2  -7  -2   72.29   10.00
   2   7   2   77.89    6.10
  -2   7  -2   70.19    6.20
  -2   7  -2   78.19    6.00
  -2   7  -2   83.39    8.90
  -3  -7  -2   43.10    6.90
   3  -7   2   72.39   12.10
  -3  -7  -2   45.60    9.30
  -3  -7  -2   66.09    7.70
  -3   7  -2   62.39    5.20
   3   7   2   54.69    5.50
  -3   7  -2   51.69    8.50
  -3   7  -2   47.90    5.90
  -4  -7  -2  101.79   13.90
   4  -7   2  108.99   13.30
  -4  -7  -2  109.59    8.70
  -4  -7  -2  105.09   12.00
  -4   7  -2  128.49   12.60
   4   7   2  117.89   15.40
   4   7   2  103.19    6.30
  -4   7  -2  100.99    6.80
  -4   7  -2  100.69    6.00
   5  -7   2   61.99    9.50
  -5  -7  -2   59.49    8.20
  -5  -7  -2   88.09   10.60
   5   7   2   68.59    5.50
  -5   7  -2   61.69    9.30
  -5   7  -2   61.59    8.00
   5   7   2   53.19    9.60
  -5   7  -2   72.79    5.00
  -6  -7  -2    8.70    4.90
  -6  -7  -2   28.70    6.90
   6  -7   2   17.30    8.80
  -6   7  -2   11.60    6.50
   6   7   2   17.60    3.90
   6   7   2    7.30    7.30
  -6   7  -2   15.20    2.80
  -6   7  -2   15.30    5.30
  -7  -7  -2   58.39    7.70
   7  -7   2   72.59   13.80
   7  -7   2   64.09   10.90
  -7  -7  -2   65.89    7.10
   7   7   2   61.89    7.90
  -7   7  -2   55.19    8.10
  -7   7  -2   69.39    4.60
   7   7   2   66.59   10.40
   8  -7   2   36.20   13.00
  -8  -7  -2   44.10    6.90
   8  -7   2   33.90   11.00
   8   7   2   47.90    7.20
  -8   7  -2   54.49    4.20
   8   7   2   47.10    5.10
   9  -7   2   -5.60   11.30
  -9  -7  -2   -2.70    6.20
   9  -7   2    6.10    9.90
  -9   7  -2    1.20    1.80
   9   7   2    0.00    4.30
  -7  -8   2    8.90    5.60
   7  -8  -2    7.70    6.80
  -7  -8   2   13.20    7.90
   7  -8  -2   15.90    6.50
  -7   8   2    3.40    1.90
   7   8  -2    6.60    4.10
  -6  -8   2   16.80    5.60
   6  -8  -2   28.10    7.30
  -6  -8   2   16.20    5.60
   6  -8  -2   12.70    7.00
  -6  -8   2   15.90    7.20
  -6   8   2   21.90    3.40
   6   8  -2   24.40    5.60
  -5  -8   2   79.59    9.60
  -5  -8   2   90.49   12.20
   5  -8  -2  112.39   12.10
  -5  -8   2  103.49    9.00
   5  -8  -2  146.39   22.20
  -5   8   2  106.89    5.10
   5   8  -2  113.69   10.40
  -5   8   2  103.29    7.20
   4  -8  -2   14.20   12.00
  -4  -8   2   24.90    5.30
  -4  -8   2   22.90    7.30
  -4  -8   2   22.70    5.80
   4   8  -2   -9.60   12.50
  -4   8   2   19.70    3.50
  -4   8   2   22.50    3.00
   4   8  -2   22.80    6.70
   4   8  -2   19.20    2.60
  -3  -8   2   32.10    6.00
  -3  -8   2   46.30    8.20
   3   8  -2   33.90    5.30
   3   8  -2   35.50   12.20
   3   8  -2   28.60    7.90
  -3   8   2   40.60    5.80
   2  -8  -2    3.40   10.90
   2  -8  -2   15.60    3.40
  -2  -8   2   12.90    5.80
  -2  -8   2    9.10    6.90
  -2  -8   2    6.00    4.00
   2   8  -2    8.50    7.70
   2   8  -2    9.30    2.80
  -2   8   2    7.90    2.80
  -2   8   2    9.50    3.10
   1  -8  -2   16.90    3.70
  -1  -8   2   22.30    5.90
  -1  -8   2   21.40    4.50
  -1  -8   2   20.50    7.10
   1  -8  -2   15.50    8.60
  -1   8   2   24.30    3.70
  -1   8   2   22.60    3.40
   1   8  -2   24.40    8.20
   1   8  -2   20.00   10.10
   1   8  -2   19.70    3.10
   0  -8  -2   28.80    4.30
   0  -8   2   25.00    7.10
   0  -8   2   27.90    6.20
   0  -8  -2   51.79    8.70
   0  -8   2   28.30    4.40
   0   8  -2   28.80    8.50
   0   8   2   34.80    5.10
   0   8  -2   33.30    4.80
   1  -8   2  137.39   13.20
  -1  -8  -2  149.69    8.20
  -1  -8  -2  145.59   12.70
  -1  -8  -2  142.19   13.80
   1   8   2  142.39    7.00
  -1   8  -2  147.69    7.00
  -2  -8  -2    8.20    3.90
   2  -8   2   13.50    7.30
   2  -8   2   14.50    6.90
  -2  -8  -2   16.20    6.50
  -2  -8  -2   18.60    6.90
  -2   8  -2    8.40    3.50
   2   8   2   12.00    7.70
   2   8   2    7.80    2.80
  -2   8  -2   11.70   10.20
  -2   8  -2    9.50    2.90
  -3  -8  -2    5.80    5.00
  -3  -8  -2   -2.10    6.10
   3  -8   2    1.30    7.00
   3  -8   2   13.80    9.10
  -3   8  -2    1.20    2.80
  -3   8  -2    4.70    9.10
   3   8   2   -0.30    3.70
   4  -8   2   19.20    7.90
  -4  -8  -2   22.10    4.50
  -4  -8  -2   17.70    6.00
  -4   8  -2   22.50    3.60
  -4   8  -2   21.80    3.00
   4   8   2   16.50    8.40
   4   8   2   27.90    3.80
  -5  -8  -2   12.50    5.80
   5  -8   2   18.00    8.50
  -5  -8  -2    9.20    4.10
  -5   8  -2   11.30    2.60
   5   8   2    8.00    7.10
  -5   8  -2   11.00    3.30
   5   8   2    8.10    2.40
   6  -8   2   22.50    8.00
   6  -8   2   51.89   14.10
  -6  -8  -2   44.20    6.40
  -6  -8  -2   31.40    4.60
  -6   8  -2   43.50    4.10
  -6   8  -2   40.10    5.70
   6   8   2   43.60    6.70
   7  -8   2   39.10    8.40
   7  -8   2   35.30   15.70
  -7  -8  -2   26.90    6.50
   7   8   2   33.30    6.40
  -7   8  -2   32.00    3.40
  -4  -9   2   27.00    6.50
  -4  -9   2   31.70    8.50
   4   9  -2   26.30    5.30
  -4   9   2   29.30    3.40
  -4   9   2   29.60    4.40
  -3  -9   2   84.99   12.20
   3  -9  -2   84.49   10.20
  -3  -9   2   60.19    7.30
  -3   9   2   88.89    7.40
   3   9  -2   70.19    8.10
   3   9  -2   63.59    3.90
  -3   9   2   60.09    4.70
  -2  -9   2   26.10    7.90
  -2  -9   2   25.60   12.30
  -2   9   2   18.90    2.70
   2   9  -2   17.70    5.80
   2   9  -2   28.60    3.10
  -1  -9   2   17.20    8.50
   1   9  -2    7.20    6.30
   1   9  -2   18.60    2.40
  -1   9   2   19.80    2.60
   1   9  -2   31.10   13.30
   0  -9   2    7.10   10.60
   0  -9  -2    9.90    3.30
   0  -9  -2   40.00   13.40
   0  -9   2   11.80    5.90
   0   9   2   11.40    7.10
   0   9  -2   12.50    2.30
   0   9  -2   12.00    6.90
   0   9   2    9.80    2.20
   0   9  -2   19.20   12.20
  -1  -9  -2    2.60    3.10
   1  -9   2   24.40    7.80
  -1  -9  -2   25.00   10.80
   1  -9   2   -2.30    7.90
   1   9   2    4.80    2.00
   1   9   2   -3.10    6.80
  -1   9  -2    5.90    2.20
  -1   9  -2   15.80   12.40
  -1   9  -2    3.00    7.20
  -2  -9  -2   41.60    5.10
  -2  -9  -2   61.09   10.70
   2  -9   2   49.20    9.90
   2   9   2   39.70    3.60
   2   9   2   49.50    7.80
  -2   9  -2   60.19   11.90
  -2   9  -2   50.89    8.50
  -2   9  -2   39.30    3.80
  -3  -9  -2    7.20    3.20
   3  -9   2   21.30   11.50
  -3  -9  -2    9.40   11.40
   3   9   2   16.10    5.80
  -3   9  -2   30.10   10.60
   3   9   2    5.40    1.90
  -3   9  -2   -0.30    2.10
  -4  -9  -2    3.90    3.00
  -4  -9  -2   23.80   12.20
   4   9   2    0.80    2.50
   4   9   2    6.90    5.00
  -4   9  -2   -1.70    2.20
  14   0  -3  137.79   11.30
  14   0  -3  106.19    6.40
  14   0  -3   98.59    9.60
  14   0  -3  102.19    7.30
  13   0  -3   39.30    8.40
  13   0  -3   43.20    6.30
  13   0  -3   36.60    5.20
  13   0  -3   40.30    5.70
  13   0  -3   39.00    8.80
  12   0  -3  480.35   15.70
  12   0  -3  491.65   16.70
  12   0  -3  489.15   19.90
  12   0  -3  478.65   15.90
  12   0  -3  480.95   17.70
  12   0  -3  499.75   24.00
  12   0  -3  485.95   24.50
  11   0  -3   59.59   13.00
  11   0  -3   46.10    6.10
  11   0  -3   38.00    5.10
  11   0  -3   36.50    5.80
  11   0  -3   33.70    6.60
  11   0  -3   39.50   10.40
  11   0  -3   29.60   10.30
  11   0  -3   46.80    8.90
  11   0  -3   48.50   25.50
  11   0  -3   53.89    7.20
  10   0  -3    8.70    4.50
  10   0  -3    9.10    8.20
  10   0  -3   11.00    4.30
  10   0  -3   18.80    8.50
  10   0  -3    8.10    6.20
  10   0  -3    9.20    5.20
  10   0  -3    0.70   15.40
  10   0  -3    7.00   12.90
  10   0  -3   10.50   11.60
  10   0  -3    7.50    4.40
   9   0  -3   36.30    5.90
   9   0  -3   29.80   14.40
   9   0  -3   27.50   11.40
   9   0  -3   26.00    5.00
   9   0  -3   30.30    5.30
   9   0  -3   52.39   13.80
   9   0  -3   25.40    6.90
   9   0  -3   20.00    6.30
   9   0  -3   31.70    6.60
   9   0  -3   45.50   10.90
   9   0  -3   24.80    5.10
   8   0  -3   52.39    7.00
   8   0  -3   47.10   15.20
   8   0  -3   31.00    8.20
   8   0  -3   65.29   13.40
   8   0  -3   36.60    6.00
   8   0  -3   34.30    7.30
   8   0  -3   36.40   10.80
   8   0  -3   45.00    5.60
   8   0  -3   51.19    9.00
   8   0  -3   45.00    6.60
  -7   0   3   20.30    3.10
   7   0  -3   23.40    5.00
   7   0  -3   22.80    6.80
  -6   0   3  182.68    6.60
   6   0  -3  190.78    8.80
   6   0  -3  195.68   11.70
   5   0  -3  768.02   22.60
  -5   0   3  771.22   21.10
   4   0  -3   67.99    6.20
  -4   0   3   78.59    2.50
   4   0  -3   74.89    4.20
   3   0  -3   49.20    5.00
   3   0  -3   51.79    3.20
  -3   0   3   54.19    1.90
  -2   0   3 5032.60  123.59
   2   0  -3 4911.31  125.19
  -2   0   3 4518.85  123.59
   2   0  -3 4978.10  124.19
  -2   0   3 4523.15  123.59
   1   0  -3 1358.56   35.80
  -1   0   3 1389.56   35.50
  -1   0   3 1327.97   35.40
   0   0   3 2412.16   62.89
   0   0   3 2449.75   62.89
   0   0  -3 2402.66   62.69
  -1   0  -3  224.28    6.60
   1   0   3  229.78    7.00
   1   0   3  232.78    6.90
  -2   0  -3  861.81   23.20
   2   0   3  872.01   23.40
   2   0   3  881.31   23.80
  -2   0  -3  882.61   23.50
   3   0   3 9532.55  250.27
  -3   0  -3 9499.85  249.58
   3   0   3 9999.00  249.58
   4   0   3  315.87   12.00
  -4   0  -3  294.17    9.30
  -4   0  -3  300.87    8.80
  -5   0  -3 1012.60   27.10
  -5   0  -3  998.40   27.50
  -6   0  -3  115.69    4.70
  -6   0  -3  107.49    6.20
   6   0   3  118.89   10.30
  -7   0  -3  184.68    6.90
   7   0   3  176.98   15.50
  -7   0  -3  174.18    7.90
   8   0   3  420.56   22.90
   8   0   3  458.75   33.70
   8   0   3  452.25   18.20
   8   0   3  414.56   33.90
   8   0   3  499.55   25.40
  -8   0  -3  500.15   14.70
   9   0   3  169.68   25.60
   9   0   3  224.38   25.80
  -9   0  -3  220.88    9.60
   9   0   3  209.78   15.60
  -9   0  -3  219.88    9.10
   9   0   3  231.28   17.50
   9   0   3  246.08   13.30
   9   0   3  239.28   30.00
 -10   0  -3    0.00    4.10
  10   0   3  -15.40   19.80
  10   0   3    5.80    8.00
  10   0   3    9.10    7.40
 -10   0  -3   -2.60    4.30
  10   0   3   -7.80   12.60
  10   0   3    7.40   14.10
  10   0   3   -2.90    5.00
 -11   0  -3   40.20    5.60
  11   0   3   35.80   13.00
 -11   0  -3   54.59    7.60
  11   0   3   67.79    8.10
  11   0   3   43.70   11.50
  12   0   3    6.70    3.70
  12   0   3   -5.60   12.60
 -12   0  -3   -5.00    4.30
  12   0   3    4.70    9.50
  13   0   3   -0.80    7.40
  13   0   3    2.50    3.50
 -13   0  -3   12.50    4.80
 -14   0  -3    8.10    5.80
  14   0   3   13.30   13.30
  14  -1  -3   73.69   10.80
  14  -1  -3   85.69    6.40
  14  -1  -3   58.89    8.70
  14  -1  -3   74.29    7.10
  14   1  -3   61.09    8.40
  14   1  -3   78.29    9.50
  14   1  -3   63.29    5.70
  13  -1  -3   54.19    7.30
  13  -1  -3   53.49    9.50
  13  -1  -3   48.20    8.70
  13  -1  -3   64.99    9.60
  13  -1  -3   62.09    5.60
  13   1  -3   65.29    5.80
  13   1  -3   55.19    8.10
  13   1  -3   51.89    8.40
  13   1  -3   57.69    6.80
  13   1  -3   60.69    8.00
  12  -1  -3    2.70    6.40
  12  -1  -3    9.70    8.80
  12  -1  -3   11.70    8.00
  12  -1  -3    6.90    3.90
  12  -1  -3   12.80    4.80
  12   1  -3    9.80    5.40
  12   1  -3    5.40    4.80
  12   1  -3    7.90    7.30
  12   1  -3    8.10    3.50
  12   1  -3    9.40    3.60
  12   1  -3   13.40    3.50
  12   1  -3   11.40    7.30
  11  -1  -3  169.98   22.10
  11  -1  -3  151.58    8.20
  11  -1  -3  125.39   14.50
  11  -1  -3  142.69   10.80
  11  -1  -3  149.29    9.40
  11  -1  -3  162.38   20.00
  11   1  -3  141.79    8.50
  11   1  -3  140.69   10.90
  11   1  -3  147.49   12.70
  11   1  -3  134.69    9.10
  11   1  -3  145.09    8.50
  11   1  -3  161.78   16.20
  11   1  -3  146.79    8.40
  11   1  -3  151.88    9.20
  11   1  -3  158.28   17.50
  10  -1  -3   63.59   11.50
  10  -1  -3   57.99    7.80
  10  -1  -3   67.29   14.20
  10  -1  -3   51.29   15.50
  10  -1  -3   74.69    9.90
  10  -1  -3   76.69   18.40
  10  -1  -3   60.49   10.10
  10  -1  -3   76.89    7.00
  10   1  -3   79.59   11.20
  10   1  -3   65.49   12.40
  10   1  -3   51.69    9.00
 -10   1   3   61.29    5.50
  10   1  -3   83.89   16.10
  10   1  -3   65.79   12.40
  10   1  -3   74.39    8.30
  10   1  -3   65.99    7.50
  10   1  -3   55.59    7.60
  10   1  -3   58.89    9.10
  10   1  -3   60.79    7.20
   9  -1  -3  125.19    8.90
   9  -1  -3  133.99   19.40
   9  -1  -3  133.39    9.00
   9  -1  -3  127.39   11.80
   9  -1  -3  121.69    8.20
   9  -1  -3  123.99   13.00
   9  -1  -3  139.49   17.50
   9  -1  -3  144.49   17.70
   9  -1  -3  103.99   15.30
   9   1  -3  153.18   13.50
   9   1  -3  127.29    8.90
   9   1  -3  123.29   15.00
   9   1  -3  142.39    9.80
   9   1  -3  143.69   16.30
   9   1  -3  121.19    9.50
   9   1  -3  145.59   11.00
  -9   1   3  105.69    5.20
   9   1  -3  115.69   10.90
   9   1  -3  154.48   26.20
  -9   1   3  124.19    7.80
   9   1  -3  129.09   20.10
   9   1  -3  131.69   11.00
   8  -1  -3  109.19   16.20
   8  -1  -3  162.98   10.40
   8  -1  -3  118.59   19.50
  -8  -1   3  157.68    7.40
   8  -1  -3  175.68   14.20
   8  -1  -3  147.89   10.70
   8  -1  -3  142.49   19.80
   8  -1  -3  182.18    9.40
   8  -1  -3  177.48   11.20
   8  -1  -3  171.68   16.00
   8  -1  -3  163.98   14.30
   8   1  -3  141.59   14.60
   8   1  -3  148.19   12.70
  -8   1   3  156.38    5.20
   8   1  -3  140.39   10.00
  -8   1   3  153.58    6.60
   8   1  -3  164.48   22.20
   8   1  -3  141.19   17.50
   8   1  -3  146.09   17.60
   8   1  -3  163.18   11.70
   8   1  -3  121.19   14.50
   8   1  -3  152.28    9.60
   8   1  -3  188.58   12.20
   8   1  -3  170.08   10.80
   7  -1  -3   49.50    7.30
   7  -1  -3   59.09    9.80
  -7  -1   3   38.60    4.20
   7   1  -3   40.80    7.50
  -7   1   3   40.40    4.70
  -7   1   3   49.99    2.30
   7   1  -3   53.89    6.60
   6  -1  -3  427.96   15.00
   6  -1  -3  415.86   18.30
  -6   1   3  423.96   11.50
  -6   1   3  405.16   12.70
   6   1  -3  411.76   14.30
   6   1  -3  448.26   18.10
   5  -1  -3  777.92   25.80
   5  -1  -3  795.62   23.00
   5   1  -3  747.43   22.60
  -5   1   3  755.72   20.50
   5   1  -3  809.42   25.90
  -5   1   3  767.22   21.50
  -4  -1   3  632.44   16.60
   4  -1  -3  607.84   20.20
   4  -1  -3  625.34   18.20
  -4   1   3  627.44   17.30
   4   1  -3  621.34   18.00
  -4   1   3  615.34   16.50
   4   1  -3  595.14   20.10
   3  -1  -3 1605.54   45.10
   3  -1  -3 1714.03   43.90
  -3  -1   3 1629.54   42.70
  -3   1   3 1613.84   42.70
   3   1  -3 1583.54   43.50
  -3   1   3 1683.63   43.30
   3   1  -3 1626.44   45.30
   2  -1  -3  311.67    9.70
  -2  -1   3  302.67    8.70
  -2  -1   3  337.37    8.70
   2  -1  -3  284.27   10.50
  -2  -1   3  329.87    8.90
   2   1  -3  325.07    9.30
   2   1  -3  328.77   10.60
  -2   1   3  318.37    8.90
  -1  -1   3 2748.53   73.39
  -1  -1   3 2821.52   73.29
   1  -1  -3 3093.39   73.29
   1  -1  -3 2835.02   73.39
  -1   1   3 2744.33   73.59
   1   1  -3 2764.92   73.19
  -1   1   3 2813.52   73.39
   0  -1  -3  347.27    9.30
   0  -1   3  335.67    9.50
   0  -1   3  322.07    9.40
   0   1   3  340.77    9.50
   0   1  -3  324.97    9.20
   0   1  -3  338.67    9.80
   0   1   3  341.97    9.50
  -1  -1  -3  467.15   12.60
   1  -1   3  454.25   12.90
   1  -1   3  458.45   12.80
   1   1   3  458.45   12.80
  -1   1  -3  454.45   12.60
  -1   1  -3  482.15   13.10
   1   1   3  473.55   12.70
   2  -1   3  688.53   19.00
  -2  -1  -3  706.73   18.60
   2  -1   3  672.53   18.90
   2   1   3  709.33   18.50
   2   1   3  681.83   20.10
   2   1   3  685.43   18.60
  -2   1  -3  693.53   18.60
  -2   1  -3  691.63   19.00
   3  -1   3 1424.76   38.60
   3  -1   3 1429.36   38.50
  -3  -1  -3 1403.46   38.00
   3  -1   3 1447.66   38.30
  -3   1  -3 1468.25   38.50
  -3   1  -3 1521.95   38.10
   3   1   3 1456.85   40.60
   3   1   3 1393.46   37.90
   4  -1   3 3386.06   88.99
   4  -1   3 3411.76   88.99
  -4  -1  -3 3316.87   88.09
   4  -1   3 3298.57   88.19
   4   1   3 3465.65   91.69
  -4   1  -3 3452.05   88.09
  -4   1  -3 3358.86   88.49
   5  -1   3  181.38    7.80
  -5  -1  -3  160.98    5.70
   5  -1   3  158.18    7.90
   5  -1   3  161.78    9.00
  -5   1  -3  158.18    6.40
  -5   1  -3  171.38    5.80
   5   1   3  157.98   11.50
   6  -1   3   98.59    9.20
  -6  -1  -3   79.99    6.20
  -6  -1  -3   90.39    4.20
   6  -1   3   91.79    6.60
  -6   1  -3   73.59    5.00
  -6   1  -3   80.09    5.00
  -6   1  -3   90.19    4.10
   6   1   3   98.49   11.50
   7  -1   3  359.66   18.00
  -7  -1  -3  373.76   11.30
  -7  -1  -3  340.07   12.10
  -7   1  -3  367.06   11.30
  -7   1  -3  307.87   12.30
  -7   1  -3  339.67   11.40
   7   1   3  377.56   21.10
   8  -1   3  488.55   38.70
  -8  -1  -3  642.64   18.60
   8  -1   3  619.04   36.90
   8  -1   3  609.14   23.90
   8  -1   3  648.54   28.20
  -8   1  -3  664.53   18.80
   8   1   3  630.64   40.10
   8   1   3  639.84   23.40
   8   1   3  632.84   25.50
   8   1   3  665.13   22.30
   8   1   3  549.65   34.50
  -8   1  -3  585.54   21.90
  -8   1  -3  605.84   18.60
   8   1   3  670.63   30.10
   9  -1   3  388.16   31.60
  -9  -1  -3  429.06   13.80
  -9  -1  -3  398.76   14.10
   9  -1   3  401.86   32.90
   9  -1   3  416.96   18.10
   9  -1   3  380.46   27.90
  -9   1  -3  370.06   17.70
   9   1   3  425.56   30.40
  -9   1  -3  422.06   14.00
   9   1   3  433.36   19.10
   9   1   3  438.16   28.70
   9   1   3  406.36   28.00
   9   1   3  404.06   16.70
  -9   1  -3  392.16   13.60
  10  -1   3   13.10   13.20
 -10  -1  -3   20.10    4.80
  10  -1   3   19.10    5.90
  10  -1   3   -0.40   19.00
  10  -1   3   14.20   12.30
 -10  -1  -3   11.10    4.80
  10   1   3   13.80    4.60
  10   1   3   36.20   21.50
 -10   1  -3   11.70    4.90
 -10   1  -3   20.50    4.10
  10   1   3   37.00   11.60
  10   1   3   19.90    6.10
  10   1   3    9.40   11.70
 -10   1  -3   11.70    7.40
 -11  -1  -3   16.20    5.30
  11  -1   3   -3.30   12.80
 -11  -1  -3   11.50    6.50
  11  -1   3   23.30   12.60
  11  -1   3   14.10    5.20
  11   1   3    4.40   10.40
  11   1   3    9.30    4.10
  11   1   3   12.40   10.90
  11   1   3   12.00    5.60
 -11   1  -3   10.50    4.30
 -11   1  -3   12.80    6.80
  12  -1   3   45.00   11.10
  12  -1   3   67.69   16.20
 -12  -1  -3   39.00    5.80
  12  -1   3   41.80    6.50
 -12   1  -3   44.30    7.20
  12   1   3   63.69    9.80
  12   1   3   50.09    6.30
  12   1   3   38.90   10.70
  13  -1   3   41.70    6.50
  13  -1   3   37.30   10.10
  13   1   3   51.09    8.20
 -13   1  -3   39.80    5.10
  13   1   3   45.40    9.20
  13   1   3   41.80    5.20
  14  -2  -3   46.00    5.30
  14  -2  -3   44.70    7.60
  14  -2  -3   59.19    9.50
  14  -2  -3   38.70    5.80
  14   2  -3   50.09    5.50
  14   2  -3   43.20    6.40
  14   2  -3   40.20    6.70
  13  -2  -3   33.80    8.90
  13  -2  -3   42.60    8.60
  13  -2  -3   45.20    5.30
  13  -2  -3   35.00    5.10
  13  -2  -3   56.19    7.80
  13   2  -3   44.70    6.90
  13   2  -3   37.70    5.40
  13   2  -3   48.90    7.00
  13   2  -3   45.80    6.60
  12  -2  -3  208.18   11.40
  12  -2  -3  221.68   14.70
  12  -2  -3  193.28   10.00
  12  -2  -3  184.88   20.20
  12  -2  -3  218.38   19.00
  12   2  -3  225.28   14.30
  12   2  -3  192.38   15.20
  12   2  -3  211.18   11.40
  12   2  -3  207.18   10.30
  12   2  -3  203.98    9.90
  12   2  -3  218.28    9.10
  12   2  -3  207.88    9.40
  11  -2  -3   81.29    8.20
  11  -2  -3   65.39   10.40
  11  -2  -3   79.59   10.30
  11  -2  -3   72.39    6.00
  11  -2  -3   71.69   12.60
  11  -2  -3   83.59   14.70
  11   2  -3   77.29   13.20
  11   2  -3   69.19    7.00
  11   2  -3   72.99    8.50
  11   2  -3   94.39   14.00
  11   2  -3   69.59    9.10
  11   2  -3   65.99    8.40
  11   2  -3   76.79    6.70
  11   2  -3   67.39    7.10
  11   2  -3   73.69    6.40
  10  -2  -3   40.10   22.60
  10  -2  -3   36.60   13.70
  10  -2  -3   42.10   10.30
  10  -2  -3   22.00    5.80
  10  -2  -3   31.80   12.70
  10  -2  -3   30.60    4.70
  10  -2  -3   56.89   11.80
  10  -2  -3   28.10    6.70
  10   2  -3   22.80    4.60
  10   2  -3   20.90    4.80
  10   2  -3   27.50    6.80
  10   2  -3   25.60    5.50
  10   2  -3   37.40    5.20
  10   2  -3   38.70    6.00
  10   2  -3   11.20    7.90
 -10   2   3   22.00    6.60
  10   2  -3   42.60   16.30
  10   2  -3   24.60    8.50
  10   2  -3   31.90    6.60
 -10   2   3   27.00    5.60
 -10   2   3   24.50    3.50
   9  -2  -3   52.69    8.30
   9  -2  -3   56.69    8.20
   9  -2  -3   67.79   16.50
   9  -2  -3   55.19   15.70
   9  -2  -3   62.79    7.80
   9  -2  -3   67.09   12.50
   9  -2  -3   55.39    9.60
   9  -2  -3   40.10   18.00
   9   2  -3   56.99    7.50
   9   2  -3   61.39    9.30
   9   2  -3   64.79    8.20
   9   2  -3   47.90   11.30
   9   2  -3   70.39    8.60
   9   2  -3   77.79   13.50
   9   2  -3   51.49   10.50
   9   2  -3   61.59    9.10
   9   2  -3   51.19    7.60
  -9   2   3   56.39    3.90
  -9   2   3   69.89    6.20
   9   2  -3   58.69    8.90
   8  -2  -3   20.90    8.20
  -8  -2   3   30.00    4.40
   8  -2  -3   28.30    5.90
   8  -2  -3   25.60   18.80
   8  -2  -3   25.30   11.30
   8  -2  -3   27.50    8.10
   8  -2  -3   33.40    6.90
   8  -2  -3   14.30   13.10
   8  -2  -3   30.60   11.50
  -8   2   3   35.50    9.20
   8   2  -3    7.40   10.70
   8   2  -3   30.20    7.80
   8   2  -3   32.60    6.50
   8   2  -3   23.80    8.70
   8   2  -3   24.80    6.10
  -8   2   3   31.70    2.60
   8   2  -3   30.70    8.20
   8   2  -3   18.60    8.60
   8   2  -3   29.90    6.50
   8   2  -3   32.20   10.80
   8   2  -3   28.50    5.30
   7  -2  -3  204.28   27.40
   7  -2  -3  212.68   16.40
   7  -2  -3  207.98   11.70
   7  -2  -3  245.58   26.30
   7  -2  -3  240.48   15.80
  -7  -2   3  205.58    8.00
  -7   2   3  216.58    6.50
   7   2  -3  177.68   24.00
  -7   2   3  210.18    8.90
   7   2  -3  191.68   11.60
   7   2  -3  215.28   20.50
   7   2  -3  200.98   13.80
   6  -2  -3   73.09   10.10
  -6  -2   3   79.29    4.20
   6  -2  -3   66.49    6.70
  -6   2   3   73.49    4.90
   6   2  -3   68.69    8.60
  -6   2   3   73.39    2.90
   6   2  -3   73.59    5.80
   5  -2  -3  166.68    7.80
   5  -2  -3  138.69   10.50
   5   2  -3  156.88    9.40
  -5   2   3  152.58    4.90
   5   2  -3  147.39    6.40
  -5   2   3  163.58    6.30
   4  -2  -3  908.11   24.80
  -4  -2   3  864.41   23.00
  -4  -2   3  794.02   22.50
   4  -2  -3  844.92   26.20
  -4   2   3  844.32   23.60
   4   2  -3  847.02   23.40
   4   2  -3  851.41   26.30
  -3  -2   3  150.78    4.90
   3  -2  -3  144.99    7.20
   3  -2  -3  143.39    6.00
  -3  -2   3  149.49    4.50
  -3   2   3  145.69    4.60
  -3   2   3  143.49    5.50
   2  -2  -3  166.48    6.50
   2  -2  -3  168.48    6.70
  -2  -2   3  168.28    5.40
  -2  -2   3  173.58    5.20
   2  -2  -3  167.78    5.70
  -2   2   3  163.58    5.90
  -2   2   3  177.98    5.30
   1  -2  -3   61.59    2.90
  -1  -2   3   60.59    2.70
  -1  -2   3   59.49    2.50
  -1   2   3   57.99    3.00
   1   2  -3   59.29    3.20
  -1   2   3   62.09    2.50
   0  -2   3  962.00   25.00
   0  -2  -3  939.91   24.80
   0  -2   3  919.21   25.00
   0   2   3  914.41   25.10
   0   2   3  923.11   24.70
   0   2  -3  936.51   25.30
   0   2  -3  920.41   24.60
   1  -2   3 1051.59   29.00
  -1  -2  -3 1092.79   28.70
   1  -2   3 1098.39   29.00
  -1   2  -3 1093.19   29.30
  -1   2  -3 1089.59   28.70
   1   2   3 1088.29   28.70
   1   2   3 1072.19   29.00
  -2  -2  -3  108.79    3.80
   2  -2   3  109.99    4.40
   2  -2   3  108.69    4.30
   2  -2   3  110.59    4.30
  -2   2  -3  109.69    3.80
   2   2   3  110.19    4.20
   2   2   3  104.19    5.00
  -2   2  -3  120.89    4.60
   3  -2   3  721.23   19.80
  -3  -2  -3  716.53   19.30
   3  -2   3  691.13   19.70
   3  -2   3  692.73   19.80
  -3   2  -3  717.53   19.20
   3   2   3  703.93   19.10
  -3   2  -3  712.23   19.80
   3   2   3  690.03   21.40
  -4  -2  -3  210.58    6.70
   4  -2   3  227.98    7.90
   4  -2   3  207.68    8.10
   4  -2   3  207.98    8.00
  -4   2  -3  210.08    7.30
  -4   2  -3  221.48    6.80
   4   2   3  198.88   11.20
   5  -2   3  148.89    7.30
   5  -2   3  132.19   13.00
   5  -2   3  150.38    7.00
  -5  -2  -3  129.79    6.90
   5   2   3  110.29   11.10
  -5   2  -3  141.49    5.80
  -5   2  -3  139.49    5.10
  -5   2  -3  139.29    5.60
   6  -2   3  182.78    9.30
  -6  -2  -3  161.38    8.40
   6  -2   3  182.68   11.10
  -6  -2  -3  181.68    6.60
   6  -2   3  190.28    9.60
  -6   2  -3  180.28    6.80
   6   2   3  195.18   14.30
  -6   2  -3  171.98    7.30
  -6   2  -3  183.78    6.50
  -7  -2  -3   34.90    4.80
  -7  -2  -3   33.10    3.70
   7  -2   3   51.39    6.60
   7  -2   3   28.20    7.30
  -7   2  -3   28.30    3.90
  -7   2  -3   33.10    4.90
   7   2   3   38.60    9.80
   7   2   3   35.80    6.00
  -7   2  -3   20.00    5.80
  -7   2  -3   29.60    3.60
   7   2   3   29.80   10.00
   8  -2   3   44.70   10.60
  -8  -2  -3   54.29    6.70
  -8  -2  -3   54.29    4.90
   8  -2   3   39.20   14.50
   8  -2   3   44.50    8.60
   8  -2   3   40.90   16.40
   8   2   3   63.09   17.40
  -8   2  -3   51.29    4.60
   8   2   3   59.99    6.70
   8   2   3   49.50    8.50
  -8   2  -3   59.39    6.90
   8   2   3   47.90   13.40
  -8   2  -3   55.49    4.80
   8   2   3   62.29   13.50
   9  -2   3  286.97   29.10
  -9  -2  -3  281.07   11.50
   9  -2   3  308.27   26.30
  -9  -2  -3  296.57   10.90
   9  -2   3  283.47   25.10
   9  -2   3  292.47   34.10
   9   2   3  308.87   30.90
   9   2   3  279.57   23.60
  -9   2  -3  302.27   11.30
   9   2   3  291.97   13.50
   9   2   3  290.07   16.10
  -9   2  -3  284.17   10.30
  -9   2  -3  261.17   18.50
  10  -2   3  360.56   36.20
 -10  -2  -3  340.87   13.70
  10  -2   3  343.67   28.20
  10  -2   3  364.56   28.00
  10  -2   3  350.76   15.60
 -10  -2  -3  352.26   13.50
  10   2   3  387.16   23.80
  10   2   3  311.27   21.80
  10   2   3  353.76   14.00
 -10   2  -3  348.87   12.30
 -10   2  -3  366.56   14.30
  10   2   3  370.56   15.50
 -10   2  -3  317.17   15.70
  10   2   3  378.76   43.60
 -11  -2  -3    3.40    5.20
  11  -2   3    1.00    4.90
  11  -2   3    8.90   13.00
  11  -2   3   16.50   11.80
  11   2   3    8.60    4.50
 -11   2  -3    5.60    6.30
  11   2   3   -0.20    3.40
 -11   2  -3    0.50    3.20
  11   2   3  -11.70    9.40
  11   2   3    5.20    8.00
  12  -2   3   13.60    5.10
  12  -2   3    4.40   14.90
 -12  -2  -3   22.10    5.70
  12  -2   3    3.60   11.10
  12   2   3   20.20    3.60
  12   2   3   23.50    9.10
 -12   2  -3   15.60    3.60
 -12   2  -3   10.40    6.90
  12   2   3   17.40    4.40
 -13  -2  -3   67.99   11.80
  13  -2   3   71.69    6.50
  13  -2   3   62.99   10.50
  13   2   3   75.49    7.00
  13   2   3   83.99   12.70
  13   2   3   69.49    5.50
 -13   2  -3   69.59   10.70
  13  -3  -3  102.29   10.60
  13  -3  -3   77.99    7.40
  13  -3  -3   66.59    9.30
  13  -3  -3   95.39   14.20
  13   3  -3   72.29    5.40
  13   3  -3   68.39    6.30
  13   3  -3   66.69    9.10
  12  -3  -3  136.99   19.90
  12  -3  -3  136.19   10.00
  12  -3  -3  157.88   14.80
  12  -3  -3  148.19   21.40
  12  -3  -3  125.09    8.70
  12   3  -3  124.79    8.00
 -12   3   3  108.59    6.90
  12   3  -3  149.79    8.90
  12   3  -3  139.69    7.60
  12   3  -3  165.18   13.10
  12   3  -3  122.69   11.00
  12   3  -3  146.19    7.40
  11  -3  -3  -10.10   11.80
  11  -3  -3    4.40    5.50
  11  -3  -3    8.10   10.00
  11  -3  -3    5.90    8.80
  11  -3  -3    9.90    5.30
  11   3  -3   12.70    6.20
  11   3  -3    2.60    3.30
  11   3  -3    6.20    4.00
 -11   3   3    5.70    3.30
  11   3  -3    6.30    4.60
  11   3  -3   11.90    5.10
  11   3  -3    5.20    6.10
 -11   3   3   20.60    8.00
  10  -3  -3   16.70    9.30
  10  -3  -3    0.20   10.60
  10  -3  -3   25.60   15.60
  10  -3  -3   26.60    6.40
  10  -3  -3   18.30    5.90
  10  -3  -3   18.10   14.30
  10  -3  -3   31.70   44.50
  10   3  -3   19.70    4.10
  10   3  -3   19.40    3.90
  10   3  -3   28.40    7.60
  10   3  -3   11.50    4.20
 -10   3   3   16.20    3.60
  10   3  -3   23.80    6.80
  10   3  -3   22.20    4.60
  10   3  -3   25.80    5.90
 -10   3   3   18.90    5.20
  10   3  -3   16.00    5.20
  10   3  -3   19.20    5.60
 -10   3   3   22.20    3.90
   9  -3  -3   80.79    9.60
   9  -3  -3   57.49   13.00
   9  -3  -3   81.39   10.00
  -9  -3   3   68.69    9.60
   9  -3  -3   92.89   13.00
   9  -3  -3   86.19   12.40
   9  -3  -3   89.79   22.70
   9  -3  -3   65.39   17.80
   9  -3  -3   69.69    9.10
   9   3  -3   72.89   11.30
   9   3  -3   70.19    8.40
  -9   3   3   86.09    6.60
   9   3  -3   83.69   11.20
   9   3  -3  115.89   15.60
   9   3  -3   77.19    7.40
   9   3  -3   78.79   10.60
   9   3  -3   79.29    9.70
   9   3  -3   82.99    8.20
  -9   3   3   85.19    6.30
   9   3  -3   81.09   12.60
   9   3  -3   84.39   14.30
   8  -3  -3   13.10    9.10
  -8  -3   3    8.70    5.20
   8  -3  -3   16.50   13.50
   8  -3  -3   24.10    6.20
   8  -3  -3   22.40    7.80
   8  -3  -3   33.00   10.80
   8  -3  -3    0.00   11.80
   8  -3  -3   17.40    8.20
   8  -3  -3   21.50   18.50
   8   3  -3   21.40    7.30
   8   3  -3   22.80    6.80
   8   3  -3   19.90    5.00
   8   3  -3   12.80    5.80
  -8   3   3   19.50    2.60
   8   3  -3   14.00    8.70
  -8   3   3   27.60    7.50
   8   3  -3   15.80    7.10
   8   3  -3    5.50    8.70
   8   3  -3   12.60    8.40
   8   3  -3    8.60    5.60
  -8   3   3   20.00    3.60
   8   3  -3   19.80    9.30
  -8   3   3   20.20    3.70
   7  -3  -3  190.18   22.70
   7  -3  -3  127.99   29.90
   7  -3  -3  135.59   16.90
   7  -3  -3  175.98   11.80
  -7  -3   3  148.29    7.90
   7  -3  -3  153.28   17.40
   7  -3  -3  164.78   19.40
   7   3  -3  147.29   17.40
   7   3  -3  158.28   12.70
  -7   3   3  179.38    8.90
   7   3  -3  162.98   13.10
   7   3  -3  195.78   22.40
   7   3  -3  172.98   17.40
   7   3  -3  170.18   10.30
  -7   3   3  148.59    8.30
   7   3  -3  134.49   14.40
  -7   3   3  162.98    7.00
  -7   3   3  171.28    5.60
   7   3  -3  151.78   17.70
   7   3  -3  142.39   12.50
   7   3  -3  180.88   13.40
   6  -3  -3    3.30    4.80
  -6  -3   3    6.40    2.00
  -6  -3   3    3.70    2.70
   6  -3  -3   -3.20    6.60
  -6   3   3    1.50    1.70
  -6   3   3    1.90    3.50
  -6   3   3    3.90    1.20
   6   3  -3    1.90   13.40
  -6   3   3   -2.70    3.60
  -5  -3   3   67.99    3.40
   5  -3  -3   67.69    6.60
   5  -3  -3   61.59    8.60
  -5  -3   3   71.49    4.50
  -5   3   3   64.09    2.90
  -5   3   3   64.89    5.20
  -5   3   3   61.79    6.30
   4  -3  -3   17.10    3.50
  -4  -3   3   17.90    2.30
   4  -3  -3   19.80    5.30
  -4  -3   3   16.50    2.10
  -4   3   3   22.30    4.20
  -4   3   3   21.00    3.20
  -4   3   3   18.10    1.70
   3  -3  -3  430.56   13.60
  -3  -3   3  411.66   12.10
  -3  -3   3  404.56   11.70
   3  -3  -3  400.26   14.00
  -3   3   3  392.16   12.90
  -3   3   3  412.26   11.60
  -2  -3   3  396.46   12.20
   2  -3  -3  421.66   13.70
  -2  -3   3  403.66   11.70
   2  -3  -3  411.76   11.20
   2  -3  -3  405.06   12.20
  -2   3   3  407.06   12.70
  -2   3   3  410.36   11.50
   2   3  -3  413.96   12.20
   1  -3  -3  588.74   16.10
  -1  -3   3  611.94   16.70
   1  -3  -3  599.34   16.70
  -1  -3   3  582.14   16.80
  -1   3   3  585.24   17.30
  -1   3   3  604.74   16.40
   1   3  -3  614.24   17.10
   0  -3   3  395.46   11.40
   0  -3  -3  397.96   11.40
   0   3   3  373.16   11.90
   0   3  -3  369.56   11.10
   0   3   3  394.46   11.00
   0   3  -3  399.76   11.80
   1  -3   3  533.45   15.10
  -1  -3  -3  528.05   14.90
   1   3   3  519.25   15.30
  -1   3  -3  535.65   15.40
   1   3   3  524.15   14.50
  -1   3  -3  516.15   14.60
   2  -3   3  280.97    8.80
   2  -3   3  252.17    8.50
   2  -3   3  269.67    8.70
  -2  -3  -3  266.47    8.20
   2   3   3  258.57    8.00
  -2   3  -3  266.37    8.10
  -2   3  -3  270.97    8.80
   2   3   3  259.27    8.70
  -3  -3  -3   12.80    2.10
   3  -3   3   21.40    5.90
   3  -3   3   14.20    2.30
   3  -3   3   13.00    2.90
   3  -3   3   15.80    2.80
  -3  -3  -3   17.10    3.50
  -3   3  -3   14.20    2.40
   3   3   3   13.50    2.40
  -3   3  -3   16.50    2.60
   3   3   3   12.30    5.20
  -3   3  -3   13.00    2.00
   4  -3   3  202.08    8.80
  -4  -3  -3  221.58    8.70
   4  -3   3  212.18    8.40
  -4  -3  -3  219.08    7.20
   4  -3   3  221.28   12.90
   4   3   3  202.58   10.10
  -4   3  -3  212.68    7.30
  -4   3  -3  207.48    7.00
  -4   3  -3  210.78    7.80
   4   3   3  221.78   11.60
  -5  -3  -3   61.09    5.80
   5  -3   3   58.29    6.10
  -5  -3  -3   63.19    3.70
   5  -3   3   79.29    7.50
   5  -3   3   54.39    7.80
  -5   3  -3   62.49    3.50
  -5   3  -3   54.19    4.20
  -5   3  -3   60.99    4.00
   5   3   3   63.99    9.80
   6  -3   3   42.20    6.40
  -6  -3  -3   36.30    3.70
   6  -3   3   31.30    5.60
   6  -3   3   34.20    8.30
  -6  -3  -3   38.60    6.00
   6   3   3   41.60    8.60
  -6   3  -3   43.50    4.30
   6   3   3   45.80   10.00
   6   3   3   37.00    5.80
  -6   3  -3   40.20    6.30
  -6   3  -3   39.80    3.40
   7  -3   3  112.09   13.30
   7  -3   3  111.09   11.70
   7  -3   3  145.39   17.80
   7  -3   3  114.19   18.30
   7  -3   3  114.69   11.50
  -7  -3  -3  117.49    5.90
   7  -3   3  102.59   13.90
  -7  -3  -3  110.59    7.60
  -7   3  -3  121.09    5.50
  -7   3  -3  128.09    7.40
   7   3   3  107.99   12.00
  -7   3  -3  106.99    8.30
   7   3   3  114.29    9.30
   7   3   3  121.29   17.40
  -7   3  -3  112.09    5.70
   8  -3   3   20.40   10.90
  -8  -3  -3   13.60    3.30
   8  -3   3   16.30    8.80
  -8  -3  -3   10.40    4.50
   8  -3   3   11.90    8.50
   8  -3   3   13.70   15.50
  -8   3  -3   15.20    2.60
   8   3   3   18.90    5.40
  -8   3  -3   15.60    3.50
  -8   3  -3   15.20    5.20
   8   3   3    9.10   13.50
   8   3   3   21.30   17.50
  -8   3  -3   17.70    4.80
   8   3   3   19.00    8.50
   9  -3   3   10.10   11.80
  -9  -3  -3   -1.00    4.10
   9  -3   3    1.60    6.70
  -9  -3  -3    6.00    5.00
   9  -3   3    7.90   15.50
   9  -3   3  -21.70   13.70
   9   3   3    3.30   11.00
   9   3   3    7.60    5.70
  -9   3  -3   -0.70    2.20
  -9   3  -3   -6.30    6.20
  -9   3  -3    0.70    4.00
  -9   3  -3   -7.40    4.40
   9   3   3    2.00    3.70
  10  -3   3  391.76   29.00
  10  -3   3  367.16   30.90
  10  -3   3  373.16   16.30
 -10  -3  -3  337.87   14.70
 -10  -3  -3  369.76   14.80
 -10   3  -3  336.67   14.30
  10   3   3  374.86   13.50
  10   3   3  355.26   22.00
 -10   3  -3  359.96   15.10
  10   3   3  383.66   15.50
 -11  -3  -3   44.00    7.10
  11  -3   3   41.70    6.60
  11  -3   3   45.90   12.60
  11   3   3   40.50    6.70
  11   3   3   48.00    5.90
  11   3   3   53.29   11.60
 -11   3  -3   45.70    4.60
  12  -3   3  120.09   16.40
  12  -3   3  111.49   14.50
  12  -3   3  104.69    9.30
 -12  -3  -3   89.39   12.70
  12   3   3  116.39    6.40
  12   3   3  110.39    7.50
 -12   3  -3  106.69    5.80
 -12   3  -3   92.49    9.40
  12   3   3  114.19   15.40
 -13  -3  -3  113.89   15.60
  13  -3   3  154.28   15.60
  13  -3   3  140.29    8.20
 -13   3  -3  141.79    6.90
  13   3   3  145.79    7.00
  13  -4  -3   83.89    6.50
  13  -4  -3   93.39   10.00
  13  -4  -3   86.39   12.30
 -13   4   3   78.49    5.40
  13   4  -3   87.39    4.70
  12  -4  -3   13.20   11.60
  12  -4  -3   10.80    4.50
  12  -4  -3    5.00    9.40
  12  -4  -3    1.40    8.50
  12   4  -3   16.40    3.70
  12   4  -3    9.60    2.80
 -12   4   3   11.50    2.50
  11  -4  -3   47.80   12.30
  11  -4  -3   49.40   10.90
  11  -4  -3   59.09   15.10
  11  -4  -3   60.89    9.50
  11   4  -3   45.40    7.80
  11   4  -3   52.69    6.50
  11   4  -3   45.80    7.20
 -11   4   3   49.70    8.50
  11   4  -3   40.70    5.50
 -11   4   3   49.10    4.60
  10  -4  -3   -3.60   16.00
  10  -4  -3    6.90    9.20
  10  -4  -3    4.40    9.10
  10  -4  -3   13.10    5.40
 -10   4   3   10.90    4.80
 -10   4   3   12.50    4.10
  10   4  -3    8.20    6.10
 -10   4   3    8.20    5.00
  10   4  -3   13.70    4.30
  10   4  -3   -3.10    4.60
  10   4  -3   13.80    6.40
  10   4  -3    7.90    3.60
   9  -4  -3   20.00   10.40
   9  -4  -3    1.00    6.20
   9  -4  -3   27.00   17.70
   9  -4  -3   23.00   12.90
  -9  -4   3   40.50   12.50
  -9   4   3    3.10    3.80
  -9   4   3    4.80    2.80
   9   4  -3   -5.70    4.90
   9   4  -3  -10.50    5.10
  -9   4   3    4.10    4.30
   9   4  -3    6.20    3.60
   9   4  -3    5.60    6.80
   9   4  -3   -2.20    5.90
   9   4  -3   -0.20    4.70
  -9   4   3    4.50    3.10
   8  -4  -3   51.39   22.40
   8  -4  -3   43.70    7.20
   8  -4  -3   64.19   24.10
   8  -4  -3   59.19   12.40
   8  -4  -3   34.60   11.20
  -8  -4   3   38.30    4.80
   8  -4  -3   29.30   11.00
  -8  -4   3   33.60    8.00
  -8   4   3   45.40    5.60
   8   4  -3   35.50    5.00
   8   4  -3   39.10    8.00
   8   4  -3   32.40    6.80
  -8   4   3   41.80    5.60
  -8   4   3   41.40    4.70
   8   4  -3   44.60    9.60
  -7  -4   3   96.29    6.10
   7  -4  -3  116.49   14.50
   7  -4  -3  104.49   12.80
   7  -4  -3  114.69   14.30
  -7  -4   3   94.89   10.10
   7   4  -3   99.79   16.30
  -7   4   3   93.49    8.00
  -7   4   3   97.69    6.00
  -7   4   3  104.09    6.30
   7   4  -3   88.59   14.10
   7   4  -3  102.79   12.20
  -7   4   3   97.99    4.50
  -7   4   3  101.69    9.00
   7   4  -3  101.19    8.50
  -6  -4   3   20.70    3.30
   6  -4  -3   33.90   10.10
   6  -4  -3   28.00    6.80
  -6  -4   3   18.90    4.10
   6   4  -3   13.30    5.30
   6   4  -3   18.30    8.10
  -6   4   3   24.00    2.50
   6   4  -3   29.30   11.30
   6   4  -3   22.90    7.80
  -6   4   3   20.40    3.50
  -6   4   3   26.00    4.20
  -6   4   3   23.50    4.10
  -6   4   3   28.70    5.30
  -5  -4   3   87.49    6.10
   5  -4  -3   85.99    8.80
  -5  -4   3   76.59    4.60
  -5   4   3   73.49    3.40
   5   4  -3   68.29    9.40
   5   4  -3   68.79    9.90
  -5   4   3   80.39    6.80
  -5   4   3   64.29    6.50
   5   4  -3   60.19   12.20
  -5   4   3   70.69    5.50
  -5   4   3   65.69    4.60
  -4  -4   3   42.50    8.70
  -4  -4   3   30.50    4.40
  -4  -4   3   30.80    3.30
   4  -4  -3   32.00    5.30
  -4   4   3   25.10    3.90
  -4   4   3   29.20    3.30
  -4   4   3   33.40    4.90
  -4   4   3   30.60    2.40
  -3  -4   3  595.04   16.90
  -3  -4   3  556.54   20.50
  -3  -4   3  578.24   17.20
   3  -4  -3  576.04   18.90
  -3   4   3  586.04   18.10
  -3   4   3  577.84   17.10
  -3   4   3  615.84   16.40
  -3   4   3  573.64   17.80
  -2  -4   3   19.80    2.80
  -2  -4   3   16.50    2.40
  -2  -4   3   27.80    5.50
   2  -4  -3   25.70    4.30
  -2   4   3   20.80    3.30
  -2   4   3   20.80    2.10
  -2   4   3   17.60    3.50
  -2   4   3   19.70    2.70
  -2   4   3   16.40    6.40
   2   4  -3   19.40    2.70
  -1  -4   3  281.97   11.80
   1  -4  -3  279.27    8.80
   1  -4  -3  306.17   11.50
   1  -4  -3  306.67   12.90
   1  -4  -3  279.37    9.50
  -1  -4   3  296.17    9.60
  -1   4   3  287.97    9.20
   1   4  -3  295.67    9.80
  -1   4   3  279.27   12.90
  -1   4   3  289.77    8.70
  -1   4   3  287.17   10.40
  -1   4   3  282.47   10.40
   0  -4   3   20.70    2.90
   0  -4  -3   18.00    3.10
   0  -4   3   23.00    3.30
   0  -4   3   31.70    5.10
   0  -4  -3   20.30    4.80
   0   4   3   28.70    4.10
   0   4   3   19.90    5.20
   0   4   3   21.00    2.30
   0   4   3   27.40    3.60
   0   4  -3   20.60    3.20
   0   4   3   18.70    2.90
   1  -4   3    3.50    2.00
   1  -4   3    4.20    4.50
   1  -4   3    3.80    4.00
   1  -4   3    4.00    2.30
  -1  -4  -3    6.30    4.20
  -1  -4  -3    5.00    1.90
   1   4   3   -0.10    2.20
  -1   4  -3    1.60    1.90
   1   4   3    0.90    1.70
   1   4   3    2.60    2.30
   1   4   3    0.70    4.50
  -1   4  -3    3.50    2.70
  -2  -4  -3  101.69    6.00
   2  -4   3  111.79    9.70
   2  -4   3   98.19    5.60
  -2  -4  -3  106.49    7.80
   2  -4   3   99.59    8.00
   2  -4   3  104.09    5.60
   2   4   3  100.99    8.70
   2   4   3  106.19    5.60
  -2   4  -3   99.29    5.50
  -2   4  -3   99.69    5.30
  -3  -4  -3  222.18   10.10
  -3  -4  -3  218.18    7.80
   3  -4   3  220.08    8.80
   3  -4   3  217.28   12.60
   3  -4   3  204.98   11.00
  -3   4  -3  195.68    7.40
  -3   4  -3  206.98    8.20
  -3   4  -3  215.18    7.60
   3   4   3  215.78    8.50
   4  -4   3  112.69   11.30
  -4  -4  -3  101.79    5.20
  -4  -4  -3  106.79    8.00
   4  -4   3  105.19    7.20
  -4   4  -3  100.69    5.20
  -4   4  -3   99.89    6.90
  -4   4  -3   99.39    4.80
  -4   4  -3   88.19    5.50
  -5  -4  -3  283.97   10.00
  -5  -4  -3  268.57   12.50
   5  -4   3  288.87   17.80
  -5  -4  -3  291.77   13.50
   5  -4   3  290.07   12.00
   5  -4   3  288.37   15.70
  -5   4  -3  289.87    9.50
  -5   4  -3  274.37   11.80
   5   4   3  297.27   21.50
  -5   4  -3  273.87    9.40
  -6  -4  -3   72.59    7.90
  -6  -4  -3   59.69    4.90
   6  -4   3   62.79    9.20
   6  -4   3   65.19   11.60
  -6  -4  -3   57.09    7.10
   6  -4   3   71.49    9.90
   6   4   3   50.09    9.80
  -6   4  -3   53.79    5.70
   6   4   3   53.09    7.30
  -6   4  -3   63.29    6.20
  -6   4  -3   60.99    4.70
  -6   4  -3   59.49    4.10
  -7  -4  -3  270.27   12.40
  -7  -4  -3  271.97   10.60
   7  -4   3  279.97   17.80
   7  -4   3  295.47   25.90
  -7  -4  -3  298.37   14.90
   7  -4   3  204.08   22.80
   7  -4   3  259.67   20.00
   7  -4   3  299.27   22.30
  -7   4  -3  278.17   10.20
   7   4   3  288.47   11.60
   7   4   3  261.87   27.20
  -7   4  -3  298.97   12.20
   7   4   3  262.47   15.20
  -7   4  -3  293.47    9.60
  -7   4  -3  266.37   11.10
   8  -4   3  144.49   15.90
   8  -4   3   84.39   15.00
  -8  -4  -3  106.79   14.60
  -8  -4  -3  109.89   10.10
   8  -4   3  132.49   18.90
  -8  -4  -3  108.49    8.20
   8   4   3  119.09   11.90
  -8   4  -3  132.79    9.40
  -8   4  -3  122.59    5.70
  -8   4  -3  118.19    7.60
   8   4   3  128.29    8.30
  -8   4  -3  111.49    7.50
   8   4   3  113.89    8.00
   9  -4   3    4.10   13.00
   9  -4   3   19.80    7.40
   9  -4   3    9.50   12.20
  -9  -4  -3    3.90    6.20
  -9  -4  -3   13.00    6.40
   9   4   3   14.30    5.40
  -9   4  -3   13.90    6.50
  -9   4  -3   12.50    2.50
  -9   4  -3   13.40    3.90
  -9   4  -3   15.50    5.60
   9   4   3   11.00    3.70
  10  -4   3   12.80   15.60
  10  -4   3   27.90    6.60
 -10  -4  -3   26.50    7.00
  10  -4   3   37.20   14.00
 -10   4  -3   30.90    3.80
  10   4   3   24.60    4.80
 -10   4  -3   29.10    4.40
  11  -4   3  -16.30   15.20
  11  -4   3    0.00    5.90
 -11  -4  -3   -0.60    7.20
  11  -4   3    0.70   10.90
 -11   4  -3    5.00    4.40
 -11   4  -3    1.30    2.30
  11   4   3    5.30    3.60
 -12  -4  -3   56.89   17.90
 -12  -4  -3   44.70    9.00
  12  -4   3   59.29    9.20
  12  -4   3   89.49   17.30
  12  -4   3   38.90   10.90
  12   4   3   60.69    5.40
 -12   4  -3   61.69    6.30
  12  -5  -3    4.70    9.80
  12  -5  -3   -5.20    7.60
  12  -5  -3    4.00    3.60
  12   5  -3    9.10    2.50
  11  -5  -3  110.99   16.10
  11  -5  -3   94.79   13.70
  11  -5  -3  107.99   10.10
 -11   5   3  116.89    5.20
  11   5  -3  104.49    7.00
  11   5  -3  107.39    6.20
  10  -5  -3    7.90    4.90
  10  -5  -3  -17.90   10.20
  10  -5  -3   10.80    8.80
 -10   5   3    3.60    2.20
  10   5  -3  -10.60    6.40
 -10   5   3    2.80    6.00
 -10   5   3    3.80    3.60
  10   5  -3    5.60    3.90
   9  -5  -3   69.99   10.70
   9  -5  -3   48.40   11.60
   9  -5  -3   37.70   10.10
   9   5  -3   73.09    8.80
  -9   5   3   69.49    4.70
  -9   5   3   74.99    6.30
  -9   5   3   69.09    7.50
   9   5  -3   68.49    8.80
   9   5  -3   64.49    6.60
   8  -5  -3  212.68   19.70
   8  -5  -3  236.28   19.40
  -8  -5   3  205.08   11.80
   8  -5  -3  263.67   14.30
  -8   5   3  240.18    9.20
  -8   5   3  251.57   10.90
   8   5  -3  254.37   17.40
   8   5  -3  244.88   10.90
   8   5  -3  263.67   13.70
  -8   5   3  258.17    9.50
  -8   5   3  253.77    9.50
   7  -5  -3  514.85   25.40
  -7  -5   3  495.75   20.20
   7  -5  -3  503.25   25.30
  -7  -5   3  501.95   16.90
  -7  -5   3  493.95   22.80
   7  -5  -3  503.05   27.00
  -7   5   3  508.95   15.80
  -7   5   3  521.65   16.00
   7   5  -3  513.25   22.80
  -7   5   3  480.95   21.20
  -7   5   3  517.35   15.40
  -7   5   3  497.25   17.00
   7   5  -3  503.85   21.00
   7   5  -3  513.15   17.40
  -6  -5   3  121.59    7.50
  -6  -5   3  116.09   10.30
   6  -5  -3  145.49   15.40
   6  -5  -3  120.29   18.40
  -6  -5   3  107.59   15.00
  -6   5   3  130.49    6.40
  -6   5   3  125.59    5.50
   6   5  -3  100.39   14.90
  -6   5   3  110.89    8.40
  -6   5   3  133.39    7.30
   6   5  -3  107.69   18.30
  -6   5   3  120.79   10.90
   6   5  -3  114.39    9.90
  -5  -5   3  150.28   13.70
  -5  -5   3  156.58    9.40
  -5  -5   3  165.28    7.80
   5   5  -3  125.89   15.20
  -5   5   3  152.78    7.70
  -5   5   3  159.88   12.30
  -5   5   3  168.98    6.30
   5   5  -3  143.99   11.10
  -5   5   3  162.68    7.70
   5   5  -3  156.08    8.60
  -5   5   3  164.28    7.50
   5   5  -3  153.28   19.60
  -4  -5   3  334.37   15.70
  -4  -5   3  339.67   11.70
  -4  -5   3  317.17   12.30
   4  -5  -3  324.37   13.50
   4  -5  -3  326.87   14.90
   4   5  -3  331.07   11.80
  -4   5   3  322.17   12.80
  -4   5   3  317.17   11.60
  -4   5   3  339.77   11.50
  -4   5   3  318.97   10.30
   4   5  -3  291.17   19.80
  -4   5   3  336.17   11.60
   4   5  -3  352.36   22.80
   3  -5  -3  490.35   17.10
  -3  -5   3  538.45   16.00
   3  -5  -3  508.05   18.70
  -3  -5   3  510.25   19.30
  -3  -5   3  518.55   16.40
  -3  -5   3  485.75   20.60
   3   5  -3  521.45   16.00
   3   5  -3  494.15   24.80
  -3   5   3  515.05   15.80
  -3   5   3  501.85   17.20
  -3   5   3  508.05   17.00
  -3   5   3  514.15   14.90
  -3   5   3  487.05   15.90
   3   5  -3  483.15   26.20
  -2  -5   3  119.89    6.10
  -2  -5   3  125.49    6.60
   2  -5  -3  120.29    8.10
   2  -5  -3  102.29    9.50
  -2  -5   3  118.49   10.80
  -2  -5   3  106.89    9.90
   2  -5  -3  118.59   13.40
   2   5  -3  112.79    6.40
  -2   5   3  114.69    5.00
  -2   5   3  111.59    7.00
  -2   5   3  118.99    6.60
  -2   5   3  110.89    6.80
  -2   5   3  111.09    5.60
   2   5  -3  124.89    7.30
  -1  -5   3  197.98   10.50
  -1  -5   3  205.18    8.40
   1  -5  -3  206.48   16.80
  -1  -5   3  201.78   11.20
  -1  -5   3  207.88    8.10
   1  -5  -3  197.68   10.10
   1  -5  -3  194.18   11.50
   1  -5  -3  208.18   11.30
  -1   5   3  203.88    8.90
  -1   5   3  182.68   13.10
   1   5  -3  197.18    8.90
  -1   5   3  191.88    8.30
   1   5  -3  207.18    8.40
  -1   5   3  199.38    8.70
  -1   5   3  195.58    7.70
   0  -5  -3  120.79    9.70
   0  -5  -3  112.19   17.00
   0  -5   3  124.29    6.90
   0  -5  -3  129.79    8.80
   0  -5  -3  131.09    6.60
   0  -5   3  116.39   10.40
   0  -5   3  123.79    6.40
   0  -5  -3  128.09    9.80
   0  -5   3  125.79    8.50
   0  -5  -3  122.09    6.10
   0  -5   3  126.49    9.00
   0   5   3  123.09    7.20
   0   5  -3  127.29    6.60
   0   5   3  115.69    9.10
   0   5   3  132.89    9.00
   0   5   3  129.69    7.50
   0   5  -3  111.89    7.60
   1  -5   3   59.49    5.30
  -1  -5  -3   58.79    5.00
  -1  -5  -3   73.59    8.10
   1  -5   3   59.59    5.70
   1  -5   3   55.79    7.80
  -1  -5  -3   67.29    8.70
  -1  -5  -3   58.29    5.10
  -1  -5  -3   65.69   10.90
   1  -5   3   57.89    8.20
   1   5   3   56.59    7.70
  -1   5  -3   57.49    6.60
  -1   5  -3   72.19    7.60
  -1   5  -3   48.50    4.80
   1   5   3   52.09    7.40
   1   5   3   70.49    6.60
   2  -5   3  148.39    7.80
  -2  -5  -3  157.88    7.40
  -2  -5  -3  119.29   18.70
  -2  -5  -3  130.19    9.50
   2  -5   3  137.39    8.10
   2  -5   3  141.59    9.10
   2  -5   3  148.09   10.50
  -2  -5  -3  150.28    9.90
  -2  -5  -3  153.58    6.70
   2   5   3  154.88    8.50
   2   5   3  138.79    8.80
  -2   5  -3  136.69    7.80
   2   5   3  146.99   12.00
  -2   5  -3  137.89    7.50
  -2   5  -3  145.59    8.40
   3  -5   3   21.70    6.00
  -3  -5  -3    5.90   11.00
  -3  -5  -3   22.30    3.90
  -3  -5  -3   27.30    5.50
  -3  -5  -3   17.60    5.40
   3  -5   3   22.00    4.80
   3  -5   3   25.10    8.60
   3   5   3   12.60   14.50
   3   5   3   20.60    6.00
  -3   5  -3   31.60    5.30
   3   5   3   20.20    4.60
  -3   5  -3   27.20    4.00
  -3   5  -3   25.10    3.40
  -3   5  -3   24.90    4.70
   4  -5   3   19.60    5.40
  -4  -5  -3   19.20    5.80
  -4  -5  -3   23.40    9.70
  -4  -5  -3   15.50    4.00
  -4  -5  -3   19.70    5.50
   4  -5   3   13.20    8.10
   4  -5   3   16.00    6.30
  -4   5  -3   11.80    3.40
  -4   5  -3   24.90    5.20
  -4   5  -3   17.20    2.90
   4   5   3   17.00   11.50
  -4   5  -3   16.40    3.90
   4   5   3   18.30    4.40
  -5  -5  -3  951.60   29.70
   5  -5   3  944.91   32.00
  -5  -5  -3  944.61   28.90
   5  -5   3  954.20   31.90
   5  -5   3  916.61   29.50
  -5  -5  -3  898.91   35.50
  -5  -5  -3  966.60   27.80
   5   5   3  892.91   33.90
  -5   5  -3  943.41   28.40
   5   5   3  949.11   37.70
  -5   5  -3  936.41   27.00
   5   5   3  998.30   27.60
  -5   5  -3  984.60   26.40
  -5   5  -3  876.91   29.00
  -6  -5  -3  129.39   10.70
   6  -5   3  126.29   12.80
   6  -5   3  111.79   13.70
  -6  -5  -3  128.99   11.00
   6  -5   3  128.19   14.20
  -6   5  -3  121.09    6.70
   6   5   3  104.39   14.90
   6   5   3  128.99    7.90
  -6   5  -3  128.89    8.70
  -6   5  -3  125.19    5.90
  -6   5  -3  124.59    7.90
  -7  -5  -3  250.67   12.40
   7  -5   3  232.38   25.90
   7  -5   3  241.48   21.70
  -7  -5  -3  237.38   13.60
  -7  -5  -3  231.28   13.40
   7   5   3  221.68   14.40
  -7   5  -3  251.97   11.70
  -7   5  -3  251.87   11.60
   7   5   3  253.87    9.90
  -7   5  -3  249.88    8.90
  -7   5  -3  273.47    9.90
  -8  -5  -3  271.37   19.60
  -8  -5  -3  275.57   15.00
  -8  -5  -3  289.97   15.40
   8  -5   3  351.46   24.00
   8   5   3  305.27   14.10
  -8   5  -3  325.27   11.20
  -8   5  -3  280.87   13.80
  -8   5  -3  352.16   13.90
  -9  -5  -3   -8.20    6.70
  -9  -5  -3   10.30   14.90
   9  -5   3    4.50   11.90
   9  -5   3  -12.00   12.90
  -9   5  -3    0.70    7.00
  -9   5  -3   -0.30    2.80
   9   5   3    1.50    4.20
  -9   5  -3    0.80    2.20
  10  -5   3    9.20   12.40
 -10  -5  -3    2.80   17.20
 -10  -5  -3    8.50    7.20
  10  -5   3   34.30   17.20
 -10   5  -3    8.60    2.40
 -10   5  -3   10.30    3.20
  10   5   3    3.50    3.70
  11  -5   3  -12.20    9.30
 -11  -5  -3   24.80    7.80
  11  -5   3   -3.20   14.30
 -11   5  -3   12.20    3.00
 -11   5  -3   14.70    3.50
  11   5   3   14.90    3.30
  11  -6  -3  105.49    8.00
  11  -6  -3  100.89   14.40
 -11   6   3  106.09    5.10
  11   6  -3   99.19    5.90
  11   6  -3  108.99    5.60
 -11   6   3  109.79    5.80
  10  -6  -3   42.80   11.90
 -10  -6   3    9.90   10.60
  10  -6  -3   12.40    9.30
  10  -6  -3   23.40    5.40
  10   6  -3   11.80    3.80
  10   6  -3   15.30    3.50
 -10   6   3   18.40    3.00
 -10   6   3   18.10    2.90
  -9  -6   3  110.89   14.80
   9  -6  -3  124.79   14.80
   9  -6  -3  150.08   11.40
   9  -6  -3  168.08   18.10
  -9   6   3  149.88    6.70
  -9   6   3  135.19   11.30
   9   6  -3  144.89    8.00
  -9   6   3  140.99    6.00
   9   6  -3  156.38    9.80
  -8  -6   3   12.50    8.60
   8  -6  -3   -3.60    5.20
   8  -6  -3   -5.00    7.70
   8  -6  -3   13.80   10.50
  -8   6   3    7.80    2.60
   8   6  -3   -1.60   10.00
   8   6  -3    8.40    4.00
   8   6  -3    1.30    4.70
  -8   6   3    1.80    5.00
  -8   6   3    4.60    2.30
   7  -6  -3   92.69   10.60
   7  -6  -3   96.39   12.80
  -7  -6   3  110.19   10.80
   7  -6  -3   94.09   14.20
  -7  -6   3   77.79   10.20
  -7   6   3   98.19    5.20
   7   6  -3   89.69    8.80
  -7   6   3   82.19    5.40
  -7   6   3   84.19    8.70
   7   6  -3   83.99   10.80
  -7   6   3   88.89    7.80
   7   6  -3   86.39   10.10
  -6  -6   3   40.10    6.90
   6  -6  -3   35.40    9.30
  -6  -6   3   34.60    8.30
   6   6  -3   52.89   10.30
  -6   6   3   49.60    6.50
   6   6  -3   53.29    7.70
  -6   6   3   42.30    4.80
  -6   6   3   45.60    6.40
   6   6  -3   43.90    6.30
  -5  -6   3  316.47   13.20
  -5  -6   3  315.17   15.90
   5  -6  -3  321.47   24.80
  -5  -6   3  306.47   17.00
  -5  -6   3  302.57   17.20
   5   6  -3  314.07   20.20
  -5   6   3  314.07   11.70
  -5   6   3  308.17   11.10
   5   6  -3  322.67   18.00
   5   6  -3  329.67   11.10
  -5   6   3  326.27   12.50
  -5   6   3  302.67   17.20
  -4  -6   3   -1.10    6.10
  -4  -6   3   -3.20    6.00
  -4  -6   3    7.50    6.90
   4  -6  -3   -0.90    4.40
  -4  -6   3    6.30    5.80
   4  -6  -3    8.30   11.10
   4   6  -3    7.90    8.80
   4   6  -3    8.50    3.60
   4   6  -3   10.80   10.90
  -4   6   3    5.30    3.60
  -4   6   3    3.20    3.90
  -4   6   3    3.30    3.00
  -4   6   3    8.60    7.70
  -3  -6   3   70.49   10.60
   3  -6  -3   63.89    7.60
  -3  -6   3   73.99    6.90
   3  -6  -3   54.59   10.40
  -3  -6   3   63.09    9.20
  -3  -6   3   68.19    9.30
  -3   6   3   74.29   10.00
   3   6  -3   77.09   15.20
  -3   6   3   71.19    6.60
  -3   6   3   67.69    6.80
   3   6  -3   64.19   15.50
  -3   6   3   59.39    8.40
  -2  -6   3  192.68   11.40
  -2  -6   3  181.38    9.10
  -2  -6   3  197.68   10.50
   2  -6  -3  173.88   15.70
   2  -6  -3  186.88    9.70
  -2  -6   3  189.68   11.00
   2   6  -3  181.38   17.50
   2   6  -3  175.18    8.50
  -2   6   3  170.68    8.40
  -2   6   3  186.18   11.50
  -2   6   3  172.28   10.00
  -2   6   3  169.98    7.70
  -2   6   3  192.68    9.10
   1  -6  -3   49.10    7.40
  -1  -6   3   44.30    7.40
  -1  -6   3   41.60    5.50
  -1  -6   3   35.30    6.50
   1  -6  -3   34.80    5.20
  -1  -6   3   30.50    5.60
  -1  -6   3   28.90    5.50
   1   6  -3   30.80    4.20
   1   6  -3   32.10    5.60
  -1   6   3   31.80    4.80
  -1   6   3   41.70    5.90
  -1   6   3   56.39    8.70
   0  -6  -3  116.99   11.80
   0  -6   3  120.19    8.90
   0  -6  -3  108.59    8.90
   0  -6  -3  121.19   10.00
   0  -6   3  101.69    8.20
   0  -6   3  113.79    9.00
   0  -6   3  103.89   10.00
   0  -6   3  113.99    8.60
   0   6   3  116.69    7.40
   0   6  -3  112.69    8.20
   0   6   3  108.99    8.30
   0   6   3  114.19   10.00
   0   6  -3  109.69    8.80
   0   6  -3  111.49    7.30
  -1  -6  -3   29.80    5.80
   1  -6   3   30.60    6.20
   1  -6   3   35.00    5.60
  -1  -6  -3   38.70    9.40
   1  -6   3   42.60    6.00
   1  -6   3   34.30    5.10
  -1  -6  -3   31.50   10.70
  -1  -6  -3   33.60    5.30
   1  -6   3   35.90    6.20
  -1  -6  -3   31.70   10.00
  -1  -6  -3   42.00    6.30
   1   6   3   38.70    4.80
  -1   6  -3   35.60    5.20
   1   6   3   40.50    7.50
  -1   6  -3   34.70    4.40
  -1   6  -3   37.60    4.60
   1   6   3   31.70    5.00
   2  -6   3  202.28   12.20
   2  -6   3  188.48   11.90
  -2  -6  -3  204.38   11.40
  -2  -6  -3  208.58   22.50
  -2  -6  -3  211.88   11.70
  -2  -6  -3  216.98   10.50
  -2  -6  -3  191.48   10.70
   2  -6   3  196.98    9.70
   2  -6   3  202.08   10.70
   2   6   3  190.28   10.30
   2   6   3  195.68   10.50
   2   6   3  212.38   14.30
  -2   6  -3  195.48    9.40
  -2   6  -3  198.78    9.10
  -2   6  -3  199.08   10.20
   3  -6   3   47.20    8.00
  -3  -6  -3   58.39    8.40
  -3  -6  -3   47.80    6.90
  -3  -6  -3   58.19    8.10
   3  -6   3   49.10    7.30
  -3  -6  -3   47.50    6.70
   3   6   3   61.59    7.00
  -3   6  -3   47.70    5.40
   3   6   3   39.20   10.40
  -3   6  -3   54.29    7.10
  -3   6  -3   43.30    6.50
  -4  -6  -3   28.30   12.20
  -4  -6  -3   25.60    7.30
  -4  -6  -3   24.20    6.00
  -4  -6  -3   14.90    5.40
   4  -6   3   10.70    6.70
   4  -6   3   29.70    8.10
   4  -6   3   26.40   10.00
  -4  -6  -3   15.20    6.20
  -4   6  -3    6.10    3.80
   4   6   3   17.90   10.80
   4   6   3    7.10   10.30
   4   6   3   16.00    4.00
  -4   6  -3   13.40    3.00
  -4   6  -3   13.50    4.60
  -5  -6  -3   -8.20    7.40
   5  -6   3    3.60    7.00
  -5  -6  -3  -18.30   12.00
  -5  -6  -3    2.30    5.20
   5  -6   3   14.50    8.30
   5  -6   3   17.90   17.20
  -5  -6  -3   -3.70    6.10
  -5  -6  -3   -4.00    6.00
  -5   6  -3    3.30    2.60
  -5   6  -3    0.30    4.10
   5   6   3    7.20    9.80
   5   6   3    5.10    7.30
   5   6   3    6.20    3.60
  -5   6  -3    4.40    4.70
  -5   6  -3    0.00    3.30
  -6  -6  -3   61.89    8.60
  -6  -6  -3   83.59    9.30
  -6  -6  -3  102.49   15.50
  -6  -6  -3   82.49    9.30
   6  -6   3   58.29    9.30
   6   6   3   82.19   11.10
  -6   6  -3   86.99   10.00
  -6   6  -3   80.79    8.20
   6   6   3   64.69    7.90
   6   6   3   72.89    6.00
  -6   6  -3   75.89    5.40
  -7  -6  -3  130.79   12.30
   7  -6   3  112.39   18.00
  -7  -6  -3  141.39   11.40
  -7  -6  -3  184.28   17.90
   7   6   3  114.29   10.80
  -7   6  -3  136.49    6.50
   7   6   3  142.99    7.00
  -7   6  -3  135.89    6.60
  -7   6  -3  134.99   10.40
  -8  -6  -3   58.49    7.70
  -8  -6  -3   69.09   19.10
  -8  -6  -3   67.19    8.80
   8  -6   3   58.99   13.20
   8  -6   3   54.49   17.30
  -8   6  -3   60.99    5.10
  -8   6  -3   65.99    5.00
  -8   6  -3   63.09   10.90
  -9  -6  -3   53.59    8.50
  -9  -6  -3   60.09    8.20
   9  -6   3   83.99   13.10
   9  -6   3   79.89   15.30
   9   6   3   62.89    6.90
  -9   6  -3   81.39    5.00
  -9   6  -3   73.09    5.40
  10  -6   3    7.80   10.50
  10  -6   3   38.70   14.90
 -10  -6  -3   28.10    7.40
 -10   6  -3   28.90    3.70
 -10   6  -3   31.30    4.10
  10   6   3   24.90    3.60
  -9  -7   3   23.10   10.20
   9  -7  -3   47.20    5.90
   9  -7  -3   41.90    9.40
   9   7  -3   42.90    5.80
  -9   7   3   42.70    4.80
  -9   7   3   40.40    3.70
  -8  -7   3   85.29   11.90
   8  -7  -3   87.69   11.00
   8  -7  -3  103.79   10.60
   8  -7  -3  129.79   19.70
  -8   7   3  114.59    5.20
   8   7  -3  100.49    8.50
  -8   7   3  110.39    5.40
   7  -7  -3   20.20    8.20
   7  -7  -3   15.80    6.10
  -7  -7   3   11.00    6.60
   7  -7  -3   31.60   11.30
  -7   7   3   18.90    6.50
   7   7  -3   17.00    5.40
  -7   7   3   17.80    2.60
  -7   7   3   14.90    2.70
   7   7  -3    0.20    9.70
  -6  -7   3   22.70    8.50
  -6  -7   3   21.10    6.90
   6  -7  -3   20.30   10.20
  -6   7   3   24.10    3.70
   6   7  -3   21.00   12.90
  -6   7   3   25.40    6.90
   6   7  -3   14.90    6.20
  -6   7   3   33.90    4.60
  -5  -7   3   21.50    6.60
  -5  -7   3   18.60    6.20
   5  -7  -3   13.70    8.70
  -5   7   3   33.10    6.50
  -5   7   3   21.20    3.30
   5   7  -3   24.90    7.00
   5   7  -3   15.30   10.10
  -5   7   3   27.00    4.00
  -5   7   3   15.00    6.00
   5   7  -3   20.40    3.80
  -4  -7   3   74.89   10.20
  -4  -7   3   84.79    9.70
  -4  -7   3   77.99   12.70
   4  -7  -3   64.29    8.10
   4   7  -3   85.99   12.80
  -4   7   3   81.59    9.70
   4   7  -3   94.89   12.20
  -4   7   3   61.69    7.80
  -4   7   3   76.09    5.40
   4   7  -3   86.49    5.60
  -3  -7   3   50.99    7.90
  -3  -7   3   53.19    8.90
  -3  -7   3   69.09    8.70
   3  -7  -3   54.69    6.50
  -3  -7   3   70.89    9.30
  -3   7   3   55.19    7.20
   3   7  -3   50.09    9.70
   3   7  -3   58.59    5.30
   3   7  -3   39.20    9.70
  -3   7   3   55.59    6.60
  -3   7   3   50.79    5.20
  -2  -7   3   35.80    8.40
  -2  -7   3   12.10    6.10
  -2  -7   3   28.10    5.20
   2  -7  -3   19.20    3.90
  -2  -7   3   20.60    5.70
   2   7  -3   20.80    9.40
  -2   7   3   20.60    3.90
   2   7  -3   35.20    9.30
  -2   7   3   11.60    6.80
   2   7  -3   33.30    5.10
  -2   7   3   32.00    4.80
   1  -7  -3  156.48    8.30
  -1  -7   3  150.28   14.20
  -1  -7   3  129.59   12.30
  -1  -7   3  138.29   15.60
  -1  -7   3  150.28    9.20
  -1  -7   3  143.29   10.40
  -1   7   3  116.99   16.80
  -1   7   3  145.39    7.90
   1   7  -3  144.19    7.30
   1   7  -3  126.59   16.20
  -1   7   3  132.89    7.20
   0  -7   3   41.10   10.20
   0  -7  -3   52.29    8.10
   0  -7   3   42.80    6.30
   0  -7  -3   66.89   11.30
   0  -7   3   45.30    5.60
   0  -7   3   43.90    7.50
   0  -7   3   60.99   10.20
   0  -7  -3   43.50    6.80
   0   7  -3   40.60    5.50
   0   7   3   47.90    6.10
   0   7   3   42.70   11.90
   0   7   3   42.20    5.60
   0   7  -3   63.39   10.60
  -1  -7  -3   85.69   10.70
  -1  -7  -3   95.99    8.10
   1  -7   3   90.89   11.90
   1  -7   3  105.09   11.10
   1  -7   3   92.89    9.40
   1   7   3   99.19    7.00
   1   7   3   85.69   17.10
  -1   7  -3  100.49    9.80
   1   7   3   79.29    7.20
  -1   7  -3   96.99    6.40
  -2  -7  -3  262.87   13.30
  -2  -7  -3  265.77   11.60
   2  -7   3  240.88   14.80
   2   7   3  263.17   10.40
  -2   7  -3  233.08   12.70
  -2   7  -3  261.77    9.90
  -2   7  -3  261.67   10.10
   3  -7   3  139.99   11.80
  -3  -7  -3  116.39   16.20
  -3  -7  -3  133.89    8.90
   3  -7   3  110.99   16.30
  -3  -7  -3  144.09   15.00
  -3   7  -3  133.29    6.80
   3   7   3  132.69    7.20
  -3   7  -3  131.19    7.10
  -3   7  -3  129.79   10.20
  -4  -7  -3   50.19    7.90
  -4  -7  -3   49.99    7.70
  -4  -7  -3   63.09   12.90
   4  -7   3   51.19    8.70
  -4  -7  -3   45.10   13.60
   4  -7   3   73.09    9.00
  -4   7  -3   74.69    9.40
  -4   7  -3   53.89    6.30
  -4   7  -3   46.30    5.00
   4   7   3   48.30    5.40
   4   7   3   50.79    9.90
   5  -7   3   59.89    9.20
  -5  -7  -3   61.89   10.40
  -5  -7  -3   73.69    8.10
  -5  -7  -3   75.99   23.10
   5   7   3   67.19    9.90
  -5   7  -3   63.69    7.30
   5   7   3   72.99    5.50
  -5   7  -3   70.29   10.30
  -5   7  -3   68.29    5.10
  -6  -7  -3   15.10    6.50
  -6  -7  -3   19.80    6.40
   6  -7   3   18.60    8.50
   6   7   3   16.80    7.10
  -6   7  -3   23.50    3.80
  -6   7  -3   14.20    4.40
   6   7   3    8.60    7.90
   6   7   3   13.60    3.50
  -6   7  -3   27.20    7.50
   7  -7   3  116.49   18.70
  -7  -7  -3   98.19    9.00
  -7  -7  -3   79.89   10.40
   7   7   3  105.59    9.90
   7   7   3  103.39    5.40
  -7   7  -3  112.79    9.20
  -7   7  -3  109.89    5.60
   8  -7   3  103.59   13.90
   8  -7   3   64.19   12.70
  -8  -7  -3   83.09    8.30
  -8  -7  -3  106.99   10.80
   8   7   3   89.79    7.70
  -8   7  -3  104.69    4.90
  -9  -7  -3    7.00    6.70
   9  -7   3    8.90    9.80
   9  -7   3   16.70   13.90
   9   7   3   13.50    3.90
  -9   7  -3   13.00    2.10
   7  -8  -3   60.89    9.30
   7  -8  -3   67.19    9.40
  -7  -8   3   78.99   10.60
  -7   8   3   67.69    3.90
   7   8  -3   66.49    6.60
   6  -8  -3   20.80   12.80
  -6  -8   3   12.40    5.50
  -6  -8   3    1.20    7.90
   6  -8  -3    1.10    7.50
   6  -8  -3    5.70    5.90
  -6   8   3   11.00    2.20
   6   8  -3   10.40    4.70
  -5  -8   3   -1.90    5.20
   5  -8  -3   13.80   11.50
  -5  -8   3   11.00    7.50
   5   8  -3   10.90   10.50
   5   8  -3   13.20    5.90
  -5   8   3    7.00    2.20
  -5   8   3   16.00    4.20
  -4  -8   3   11.50    5.50
  -4  -8   3   19.80    7.70
  -4  -8   3   15.40    5.10
   4  -8  -3   21.80    9.90
   4   8  -3   13.70    2.60
   4   8  -3   30.00   11.00
  -4   8   3   19.80    3.60
   4   8  -3   16.80    6.40
  -4   8   3   25.90    3.50
  -3  -8   3    8.00    5.40
  -3  -8   3    7.30    7.20
   3  -8  -3    8.40    3.70
  -3  -8   3    2.00    4.40
   3   8  -3  -11.70   10.60
   3   8  -3    0.40    9.80
   3   8  -3    4.30    2.50
  -3   8   3    8.20    3.20
  -3   8   3    1.20    2.40
  -2  -8   3  165.18   13.40
  -2  -8   3  138.39    8.30
  -2  -8   3  144.89   10.20
   2   8  -3  137.29    6.40
   2   8  -3  136.29   13.50
   2   8  -3  131.59   15.50
  -1  -8   3    8.10    6.30
  -1  -8   3    3.50    5.30
   1  -8  -3   -4.50   11.50
   1  -8  -3    8.20    3.30
  -1   8   3    8.10    3.10
  -1   8   3   11.10    4.50
   1   8  -3    9.80    2.70
   1   8  -3   29.60    8.70
   1   8  -3   15.70    9.00
   0  -8   3   35.30    7.40
   0  -8  -3   51.69   10.00
   0  -8   3   40.50    6.40
   0  -8  -3   24.30    4.00
   0   8  -3   34.40    4.70
   0   8   3   27.20    3.70
   0   8  -3   32.90    9.70
   0   8  -3   42.30    8.90
   1  -8   3   31.70    7.50
  -1  -8  -3   29.00    4.30
  -1  -8  -3   23.30    8.70
   1   8   3   32.90    4.80
  -1   8  -3   26.50   12.10
  -1   8  -3   35.20    4.60
  -2  -8  -3   11.70    7.20
   2  -8   3   11.20    6.90
  -2  -8  -3   14.20    7.20
  -2  -8  -3   11.70    3.70
   2  -8   3   10.10    6.20
   2   8   3    9.60    2.80
  -2   8  -3   15.90   10.20
  -2   8  -3    1.30    4.60
  -2   8  -3   20.40    9.90
  -2   8  -3    6.10    3.20
  -3  -8  -3   16.50    6.70
  -3  -8  -3   12.30    4.00
   3  -8   3   15.50    8.20
   3  -8   3   10.20    7.30
   3   8   3    8.80    2.50
  -3   8  -3   17.40    3.60
   3   8   3   12.40    8.80
  -3   8  -3    6.00   10.70
  -3   8  -3    3.00    2.60
   4  -8   3   -3.90   10.70
  -4  -8  -3   17.20    6.30
   4  -8   3   -1.00    7.30
  -4  -8  -3    5.90    3.60
  -4   8  -3    1.00    2.70
  -4   8  -3    2.30   12.70
   4   8   3   -7.80    7.70
   4   8   3    6.40    2.30
  -4   8  -3    6.90    3.10
  -5  -8  -3   -1.60    5.80
   5  -8   3    2.90    8.10
  -5  -8  -3    6.80    3.90
  -5   8  -3    1.20    2.80
   5   8   3   -2.20    6.80
  -5   8  -3    6.40    2.70
   5   8   3    4.00    2.10
  -6  -8  -3   35.20    6.60
  -6  -8  -3   30.00    4.30
   6  -8   3   21.60   10.60
   6  -8   3   45.30    9.80
  -6   8  -3   32.50    3.80
   7  -8   3   43.50   10.90
   7  -8   3   21.90   12.50
  -7  -8  -3   21.00    4.00
  -7  -8  -3   42.00    7.30
  -7   8  -3   30.20    3.10
  -4  -9   3  140.99   11.10
   4  -9  -3  148.59   12.90
  -4  -9   3  159.88   14.60
   4  -9  -3  156.28   13.20
  -4   9   3  140.99    6.70
   4   9  -3  141.79    8.40
   3  -9  -3   60.49   13.70
  -3  -9   3   21.30    8.90
  -3  -9   3   35.30    7.10
   3   9  -3   33.10    4.30
  -3   9   3   34.50    4.20
   3   9  -3   30.90    5.90
  -3   9   3   33.50    4.30
  -2  -9   3   76.29    9.70
  -2  -9   3   91.69   12.60
   2   9  -3   74.79   19.20
   2   9  -3   62.79    8.50
   2   9  -3   65.79    4.00
  -2   9   3   71.09    4.70
   1  -9  -3   23.00    3.50
  -1  -9   3   19.60    9.00
   1   9  -3   40.60   10.90
  -1   9   3   25.60    3.70
   1   9  -3   25.50    3.10
   1   9  -3   16.80    5.90
   0  -9   3   33.40    8.60
   0  -9   3   37.00    5.60
   0  -9  -3   22.40    3.50
   0   9  -3   12.20   10.70
   0   9  -3   23.80    6.60
   0   9  -3   22.20    3.30
   0   9   3   22.00    3.40
   0   9   3   18.90    7.00
   1  -9   3   19.90    6.50
   1  -9   3   15.50    8.40
  -1  -9  -3   11.10    3.20
  -1   9  -3    8.80    6.80
  -1   9  -3   11.30    2.20
  -1   9  -3    5.50   10.30
   1   9   3   23.30    7.00
   1   9   3   13.40    2.20
  -2  -9  -3   18.30   17.30
  -2  -9  -3   15.00    3.20
   2  -9   3   13.50    9.70
   2  -9   3   11.70   11.00
  -2   9  -3   23.60   10.00
  -2   9  -3   15.00    2.30
   2   9   3    8.50    6.50
   2   9   3   20.70    3.20
  -2   9  -3   21.70    9.50
  -3  -9  -3    3.00    2.80
   3  -9   3    4.80   12.10
   3   9   3    6.90    1.90
   3   9   3   11.60    5.70
  -3   9  -3    1.80    2.10
  -3   9  -3    7.10    8.80
  14   0  -4   51.89    5.70
  14   0  -4   36.20    5.50
  14   0  -4   32.30    6.40
  14   0  -4   49.00    7.80
  13   0  -4    4.20    5.90
  13   0  -4    3.70    2.90
  13   0  -4    2.00    6.50
  13   0  -4   -7.00    4.50
  13   0  -4    2.70    4.70
  12   0  -4  112.79    6.70
  12   0  -4  109.39    8.10
  12   0  -4  116.09    9.50
  12   0  -4  121.79   11.50
  12   0  -4  122.19    7.80
  12   0  -4  117.29   15.30
  12   0  -4  102.59   16.60
  11   0  -4  519.45   26.50
  11   0  -4  516.15   19.40
  11   0  -4  512.05   25.80
  11   0  -4  532.85   17.30
  11   0  -4  526.85   17.40
  11   0  -4  494.25   18.00
  11   0  -4  491.05   22.20
  11   0  -4  520.45   17.00
  11   0  -4  518.45   16.50
  10   0  -4  113.79   10.30
  10   0  -4  131.19   12.40
  10   0  -4  149.88   20.50
  10   0  -4  127.79    9.10
  10   0  -4  100.39   15.90
  10   0  -4  129.99    8.70
  10   0  -4  169.58   26.60
  10   0  -4  137.09    8.50
  10   0  -4  125.09   15.40
  10   0  -4  151.08   21.50
  10   0  -4  149.49    9.30
   9   0  -4   37.10    7.80
   9   0  -4   49.90   14.70
   9   0  -4   44.70   10.50
   9   0  -4   34.30    6.00
   9   0  -4   46.90   14.30
   9   0  -4   55.29    9.00
   9   0  -4   40.10    5.40
   9   0  -4   38.70   12.90
   9   0  -4   40.60    5.70
   9   0  -4   42.80    7.10
   9   0  -4   60.89   12.00
   8   0  -4  231.48   12.50
   8   0  -4  202.18   16.80
   8   0  -4  227.98   11.00
   8   0  -4  184.18   30.20
   8   0  -4  236.38   13.10
   8   0  -4  230.48   13.20
   8   0  -4  238.68   17.30
  -8   0   4  240.38   11.60
   8   0  -4  235.18   20.60
   8   0  -4  213.18   15.40
   8   0  -4  236.68   27.60
   8   0  -4  222.38   11.80
   7   0  -4   10.00    4.80
   7   0  -4   29.60    7.70
  -7   0   4   20.30    3.30
  -6   0   4    6.60    2.20
   6   0  -4    6.90    3.80
   6   0  -4   13.00    5.50
   5   0  -4 1012.40   33.40
   5   0  -4 1217.18   36.30
  -5   0   4 1218.78   31.20
   4   0  -4  150.48    8.70
  -4   0   4  172.28    5.00
   4   0  -4  166.18    6.90
   3   0  -4   96.49    5.80
   3   0  -4   99.19    4.40
  -3   0   4   96.39    3.10
  -3   0   4   98.89    3.30
  -3   0   4   83.79    3.60
  -2   0   4  583.84   15.90
   2   0  -4  595.34   17.40
  -2   0   4  611.84   16.20
   2   0  -4  604.04   16.70
  -1   0   4    8.70    1.10
   1   0  -4    7.90    1.60
  -1   0   4    9.70    1.40
   0   0   4  184.38    5.70
   0   0   4  181.78    5.70
   0   0  -4  175.08    5.40
  -1   0  -4  211.88    6.40
   1   0   4  211.08    6.80
   1   0   4  217.08    6.70
  -2   0  -4  264.17    7.80
   2   0   4  268.97    8.20
   2   0   4  261.97    8.60
  -3   0  -4 1266.17   33.50
   3   0   4 1278.27   34.50
  -3   0  -4 1208.48   33.70
   3   0   4 1276.67   33.70
   4   0   4 1145.79   33.60
  -4   0  -4 1147.99   30.70
  -4   0  -4 1136.19   31.00
   5   0   4   50.79    8.40
  -5   0  -4   47.40    3.00
  -5   0  -4   53.09    5.00
  -5   0  -4   43.70    4.20
  -6   0  -4   67.19    4.00
   6   0   4   62.79   10.40
  -6   0  -4   65.39    4.90
   7   0   4  212.48   18.90
   7   0   4  160.78   16.50
  -7   0  -4  166.78    6.90
  -7   0  -4  145.49    7.30
  -8   0  -4  286.27   10.20
   8   0   4  271.77   14.90
   8   0   4  279.77   23.30
  -8   0  -4  265.57   13.90
  -8   0  -4  285.67   10.60
   8   0   4  328.17   32.10
   8   0   4  254.37   20.40
  -9   0  -4  120.99   13.10
   9   0   4  121.49   21.30
  -9   0  -4  116.19    7.70
  -9   0  -4   93.79    6.70
   9   0   4  130.19   15.80
 -10   0  -4   16.10    5.70
  10   0   4   14.70    4.90
 -10   0  -4   16.90    4.50
  10   0   4   33.90   24.50
  10   0   4   -4.70    8.20
  10   0   4   13.40   13.40
 -10   0  -4   24.50    7.30
  11   0   4   -3.70   10.70
  11   0   4    3.90    3.90
 -11   0  -4    4.80    7.20
 -11   0  -4   -0.10    7.40
  11   0   4  -16.00   12.90
 -11   0  -4    0.90    4.00
  12   0   4   -1.80    3.80
  12   0   4    4.90   10.80
 -12   0  -4    3.20    4.20
  13   0   4   49.60    5.50
  14  -1  -4   41.00    6.70
  14  -1  -4   42.90    6.00
  14  -1  -4   45.60    6.20
  14  -1  -4   39.40    5.80
  14   1  -4   35.80    5.40
  14   1  -4   44.40    6.00
  14   1  -4   36.90    5.20
  13  -1  -4   65.59    5.90
  13  -1  -4   64.19    7.60
  13  -1  -4   61.49    9.20
  13  -1  -4   74.39    9.40
  13  -1  -4   47.20    9.90
  13   1  -4   55.39    7.50
  13   1  -4   55.89    8.20
  13   1  -4   65.89    5.90
  13   1  -4   67.99    5.20
  13   1  -4   73.59   10.20
  13   1  -4   63.09    7.40
  12  -1  -4  207.18   17.70
  12  -1  -4  205.78   10.10
  12  -1  -4  209.48   11.60
  12  -1  -4  217.08   14.50
  12  -1  -4  205.18    8.80
  12  -1  -4  218.48   18.60
  12   1  -4  206.08   11.40
  12   1  -4  211.18    9.20
  12   1  -4  211.58   15.00
  12   1  -4  209.88    8.90
  12   1  -4  212.28    9.70
  12   1  -4  220.28    8.80
  12   1  -4  220.98   16.30
  12   1  -4  208.88   12.50
  11  -1  -4  406.06   16.70
  11  -1  -4  411.66   15.80
  11  -1  -4  398.76   24.40
  11  -1  -4  406.26   25.40
  11  -1  -4  404.16   14.40
  11  -1  -4  411.76   20.00
  11   1  -4  398.76   14.80
  11   1  -4  408.56   14.70
  11   1  -4  399.66   16.50
  11   1  -4  411.26   21.90
  11   1  -4  399.56   23.10
  11   1  -4  410.46   18.40
  11   1  -4  408.86   14.20
  11   1  -4  399.46   14.10
  11   1  -4  409.76   15.30
  10  -1  -4   52.59   19.90
  10  -1  -4   40.50   10.10
  10  -1  -4   26.90   10.50
  10  -1  -4   35.30    4.90
  10  -1  -4   43.00    6.60
  10  -1  -4   43.60    7.60
  10  -1  -4   27.60   11.70
  10  -1  -4   36.80   13.80
  10   1  -4   40.30   10.90
  10   1  -4   38.70    5.90
  10   1  -4   33.60    5.70
 -10   1   4   30.10    5.00
  10   1  -4   43.80   11.60
  10   1  -4   44.80    7.00
  10   1  -4   43.70    7.00
 -10   1   4   34.20    6.80
  10   1  -4   51.19    9.60
  10   1  -4   40.80    5.30
  10   1  -4   51.19   17.60
  10   1  -4   48.50    6.80
  10   1  -4   49.00   10.70
   9  -1  -4  239.58   16.20
   9  -1  -4  274.57   27.50
   9  -1  -4  230.78   23.30
   9  -1  -4  249.68   12.60
   9  -1  -4  271.27   15.30
   9  -1  -4  259.07   11.00
   9  -1  -4  247.78   15.40
   9  -1  -4  231.78   20.40
   9  -1  -4  255.07   13.00
   9  -1  -4  234.88   31.80
   9  -1  -4  268.37   12.10
   9   1  -4  263.87   23.00
   9   1  -4  278.77   21.30
  -9   1   4  221.38    7.90
   9   1  -4  249.18   13.30
   9   1  -4  244.68   18.30
   9   1  -4  259.67   12.00
   9   1  -4  245.38   11.30
   9   1  -4  235.48   13.80
   9   1  -4  242.38   12.80
   9   1  -4  208.18   23.40
   9   1  -4  244.08   15.90
  -9   1   4  266.77   10.30
   9   1  -4  307.57   21.50
   8  -1  -4   48.50    7.10
   8  -1  -4   39.70    7.10
   8  -1  -4   60.79   15.80
   8  -1  -4   29.00    7.50
   8  -1  -4   31.20    9.80
   8  -1  -4   32.10   16.40
   8  -1  -4   19.00   10.70
   8  -1  -4   49.70    6.40
   8  -1  -4   35.00    7.40
   8  -1  -4   48.60    9.00
   8  -1  -4   51.79    7.40
  -8   1   4   41.40    2.70
  -8   1   4   63.09    7.40
   8   1  -4   46.00    6.80
   8   1  -4   34.50   11.40
   8   1  -4   58.19    9.70
   8   1  -4   43.00    7.30
   8   1  -4   50.49   12.90
   8   1  -4   38.60   10.40
   8   1  -4   51.19    9.40
   8   1  -4   41.50    6.80
   8   1  -4   51.09    6.30
   8   1  -4   34.70    7.70
   8   1  -4   38.10    5.30
  -7  -1   4  573.04   17.20
   7  -1  -4  582.84   24.10
   7  -1  -4  571.34   20.50
  -7  -1   4  560.24   16.50
   7   1  -4  585.34   19.60
  -7   1   4  582.04   17.60
  -7   1   4  602.74   15.80
   7   1  -4  591.14   23.10
   6  -1  -4   50.39    7.50
  -6  -1   4   53.79    3.40
   6  -1  -4   52.19    6.30
  -6   1   4   61.49    4.10
  -6   1   4   43.70    3.50
   6   1  -4   72.79    6.60
   6   1  -4   59.39    8.10
   5  -1  -4  134.09    7.10
   5  -1  -4  121.79    9.70
  -5  -1   4  121.49    4.50
  -5   1   4  123.99    5.20
  -5   1   4  123.29    4.10
   5   1  -4  119.09    6.40
   5   1  -4  115.89    8.60
   4  -1  -4  194.28    7.40
   4  -1  -4  176.48    9.60
  -4  -1   4  199.38    5.90
   4   1  -4  186.58    7.20
   4   1  -4  180.48    9.20
  -4   1   4  194.88    5.80
  -4   1   4  191.68    6.60
   3  -1  -4  363.56   11.30
  -3  -1   4  387.06   10.00
  -3  -1   4  373.66   10.20
   3  -1  -4  331.27   12.40
  -3  -1   4  338.27   10.10
   3   1  -4  363.16   11.00
  -3   1   4  361.96   10.70
   3   1  -4  353.16   12.40
  -3   1   4  366.36   10.20
  -2  -1   4 1210.28   32.00
   2  -1  -4 1198.18   32.90
  -2  -1   4 1274.97   32.00
   2  -1  -4 1172.38   32.80
  -2   1   4 1229.38   32.10
   2   1  -4 1193.18   32.20
  -1  -1   4 1499.95   39.70
   1  -1  -4 1501.25   39.60
  -1  -1   4 1501.25   39.70
  -1   1   4 1521.05   39.80
  -1   1   4 1526.15   40.00
   1   1  -4 1512.55   39.70
   0  -1  -4   41.80    2.20
   0  -1   4   42.60    2.30
   0  -1   4   45.20    2.40
   0   1  -4   44.80    2.30
   0   1   4   41.40    2.30
   0   1  -4   44.10    2.70
   0   1   4   43.10    2.30
  -1  -1  -4  503.95   13.50
   1  -1   4  480.65   13.80
   1  -1   4  480.95   13.90
  -1   1  -4  508.35   14.10
   1   1   4  487.65   13.60
  -1   1  -4  489.45   13.70
   1   1   4  485.85   13.70
  -2  -1  -4  413.06   11.20
   2  -1   4  370.96   11.60
   2  -1   4  386.66   11.50
  -2   1  -4  383.56   11.10
   2   1   4  400.76   11.40
  -2   1  -4  407.76   11.70
   2   1   4  408.16   11.10
   2   1   4  380.46   12.80
  -3  -1  -4 1023.60   27.40
   3  -1   4 1045.00   27.80
   3  -1   4 1026.10   28.10
   3   1   4  996.60   29.90
   3   1   4 1013.50   27.00
   3   1   4  995.30   27.40
  -3   1  -4 1012.80   27.90
  -3   1  -4 1048.90   27.40
  -4  -1  -4 1586.94   42.00
   4  -1   4 1594.54   43.10
   4  -1   4 1505.65   42.20
  -4   1  -4 1594.34   42.00
  -4   1  -4 1577.14   42.50
   4   1   4 1617.04   45.80
   5  -1   4 1620.64   44.30
   5  -1   4 1582.04   42.20
  -5  -1  -4 1521.65   40.60
  -5   1  -4 1455.25   41.00
  -5   1  -4 1525.45   40.50
   5   1   4 1276.57   47.30
  -5   1  -4 1584.64   40.50
  -6  -1  -4  161.98    6.10
  -6  -1  -4  146.29    6.80
   6  -1   4  158.28   11.70
  -6   1  -4  156.18    6.40
  -6   1  -4  131.59    7.10
   6   1   4  149.59   13.80
  -6   1  -4  152.68    6.10
  -7  -1  -4   86.29    5.10
  -7  -1  -4   83.69    6.10
   7  -1   4  103.39   18.70
   7  -1   4   91.99   12.80
  -7   1  -4   76.89   10.00
   7   1   4   93.29   10.90
   7   1   4   97.39   12.10
  -7   1  -4   77.69    7.50
  -7   1  -4   82.99    6.40
   7   1   4   88.49   13.60
  -7   1  -4   88.69    5.00
   8  -1   4  372.36   22.90
  -8  -1  -4  383.06   12.50
  -8  -1  -4  338.97   16.30
   8  -1   4  348.87   32.80
   8  -1   4  364.76   17.20
  -8  -1  -4  335.47   12.30
  -8   1  -4  387.56   12.60
  -8   1  -4  361.46   12.20
   8   1   4  383.76   20.70
  -8   1  -4  343.97   15.50
   8   1   4  289.57   37.50
   8   1   4  363.96   15.40
   8   1   4  336.27   25.60
   9  -1   4  360.66   30.70
  -9  -1  -4  343.27   12.90
  -9  -1  -4  332.97   16.70
  -9  -1  -4  337.37   12.60
   9  -1   4  361.36   31.50
   9  -1   4  321.07   16.20
  -9   1  -4  353.96   13.50
   9   1   4  339.07   14.60
   9   1   4  375.26   32.20
  -9   1  -4  343.77   12.30
   9   1   4  371.26   18.50
  10  -1   4   68.29    9.50
  10  -1   4   65.99   14.40
 -10  -1  -4   61.39    7.20
 -10  -1  -4   64.49    8.80
  10  -1   4  101.09   25.50
  10   1   4   63.19   30.40
 -10   1  -4   68.19    8.90
  10   1   4   65.39   14.00
 -10   1  -4   57.19    6.20
 -10   1  -4   64.59   10.40
  10   1   4   71.79    8.20
  10   1   4   65.79    7.90
  11  -1   4    4.70   12.50
  11  -1   4    1.60    4.20
 -11  -1  -4    4.30    4.30
  11   1   4   12.90    6.30
 -11   1  -4    5.00    3.80
  11   1   4   -1.10   10.40
  11   1   4    0.90    3.70
 -11   1  -4    2.00    6.20
  12  -1   4   66.09    7.70
  12  -1   4   68.49   12.70
 -12  -1  -4   61.59    8.20
 -12   1  -4   66.29    6.60
  12   1   4   79.19   11.90
  12   1   4   69.59    6.60
  12   1   4   89.39   10.40
  13  -1   4   14.40    8.90
 -13  -1  -4    7.80    5.90
 -13  -1  -4    9.00    5.20
  13  -1   4   11.50    3.70
  13   1   4   11.30    3.10
  13   1   4   17.20    8.00
  14  -2  -4    9.30    4.20
  14  -2  -4   18.70    6.10
  14  -2  -4   12.60    3.40
  14  -2  -4   15.00    6.20
  14   2  -4    7.40    3.90
  13  -2  -4   13.60    8.20
  13  -2  -4   18.00    7.60
  13  -2  -4   18.40    3.50
  13  -2  -4   19.80    6.60
  13  -2  -4   22.00    4.70
  13   2  -4   21.50    3.60
  13   2  -4   19.40    4.30
  13   2  -4   20.40    5.70
  13   2  -4   22.40    5.60
  12  -2  -4   72.29    8.20
  12  -2  -4   85.29   11.70
  12  -2  -4   60.99    8.30
  12  -2  -4   93.59   14.10
  12   2  -4   87.09    6.50
  12   2  -4   99.29   11.50
  12   2  -4   74.49   10.00
  12   2  -4   87.59    8.40
  12   2  -4   82.59    5.90
  12   2  -4   79.79    5.60
  12   2  -4   76.19    8.70
  11  -2  -4   87.39    8.60
  11  -2  -4   86.89    6.80
  11  -2  -4   77.79   10.70
  11  -2  -4   97.59   14.70
  11  -2  -4   86.69    9.90
  11  -2  -4   66.19   11.90
  11   2  -4   75.29    9.20
  11   2  -4   73.19    6.70
  11   2  -4  100.49   13.70
  11   2  -4   94.09   12.90
  11   2  -4   81.69    6.80
  11   2  -4   70.99    8.40
  11   2  -4   80.29    6.90
 -11   2   4   65.19    8.30
  11   2  -4   81.69    6.60
  11   2  -4   88.09   10.10
  10  -2  -4   29.10    9.40
  10  -2  -4   23.60    6.10
  10  -2  -4   78.29   24.80
  10  -2  -4   29.10   11.90
  10  -2  -4   21.20   14.20
  10  -2  -4   33.50    6.90
  10  -2  -4   30.60    4.70
  10  -2  -4   32.80   11.90
  10   2  -4   39.70    9.00
  10   2  -4   32.60    5.80
  10   2  -4   43.00    6.70
  10   2  -4   60.29   16.90
 -10   2   4   25.80    3.60
  10   2  -4   31.40    5.10
  10   2  -4   30.90    7.00
  10   2  -4   31.30    4.60
 -10   2   4   34.30    5.80
  10   2  -4   40.10    8.80
  10   2  -4   31.90    5.30
  10   2  -4   32.90    5.00
   9  -2  -4   23.10   16.20
   9  -2  -4   -6.10   21.50
   9  -2  -4   52.29   16.60
   9  -2  -4   30.60    7.50
   9  -2  -4   27.60    5.50
   9  -2  -4   21.80    8.70
   9   2  -4   24.10    7.10
   9   2  -4   35.00    8.30
   9   2  -4   26.80   12.30
   9   2  -4   26.60   11.90
  -9   2   4   23.20    3.20
  -9   2   4   25.90    4.50
   8  -2  -4   53.59   10.90
   8  -2  -4   46.70    7.10
   8  -2  -4   48.80    8.30
   8  -2  -4   48.70   12.80
   8  -2  -4   50.79    7.80
   8  -2  -4   47.90    8.50
   8  -2  -4   42.90   14.40
   8  -2  -4   11.70   20.40
   8   2  -4   37.60    9.10
  -8   2   4   61.09    8.90
   8   2  -4   52.69    7.60
   8   2  -4   52.49    6.60
   8   2  -4   41.40    5.20
   8   2  -4   46.00    8.00
   8   2  -4   47.40   10.40
  -8   2   4   54.19    4.80
   8   2  -4   37.00    6.70
  -8   2   4   45.80    2.90
   8   2  -4   28.20    9.10
   8   2  -4   51.09   11.80
   8   2  -4   53.79   10.20
   7  -2  -4  426.46   16.70
  -7  -2   4  420.36   13.10
   7  -2  -4  419.26   23.80
   7  -2  -4  380.76   21.20
   7  -2  -4  400.76   18.90
   7  -2  -4  363.66   15.20
   7  -2  -4  409.36   32.00
   7  -2  -4  400.66   21.60
   7   2  -4  370.96   24.90
   7   2  -4  367.76   20.60
   7   2  -4  375.16   14.70
  -7   2   4  432.36   11.50
   7   2  -4  392.96   23.20
   7   2  -4  408.86   17.90
   7   2  -4  397.26   18.20
  -7   2   4  413.66   13.80
   7   2  -4  393.46   22.00
   7   2  -4  400.96   18.40
   7   2  -4  412.96   16.70
   6  -2  -4  417.26   19.00
   6  -2  -4  427.96   15.90
  -6  -2   4  422.16   12.70
  -6   2   4  414.16   13.50
   6   2  -4  402.86   14.00
   6   2  -4  424.66   17.40
  -6   2   4  415.26   11.80
  -5  -2   4   27.80    3.00
   5  -2  -4   24.80    4.00
   5  -2  -4   29.40    6.50
   5   2  -4   19.60    3.10
  -5   2   4   23.10    3.50
   5   2  -4   21.60    4.40
   4  -2  -4  162.88   10.00
   4  -2  -4  180.78    7.70
  -4  -2   4  166.38    5.30
  -4  -2   4  169.48    5.90
  -4   2   4  177.08    6.60
   4   2  -4  161.08    6.30
  -4   2   4  169.48    5.50
  -3  -2   4  494.05   13.10
   3  -2  -4  438.46   15.60
  -3  -2   4  490.65   13.40
  -3   2   4  462.05   13.10
  -2  -2   4  428.46   12.40
  -2  -2   4  450.75   12.20
   2  -2  -4  426.06   13.50
   2  -2  -4  422.16   12.50
  -2   2   4  442.16   12.20
  -2   2   4  436.06   12.90
   1  -2  -4  125.09    4.70
  -1  -2   4  128.09    4.50
  -1  -2   4  130.29    4.60
   1   2  -4  126.59    5.00
  -1   2   4  126.59    4.90
  -1   2   4  131.79    4.40
   0  -2  -4  153.98    5.20
   0  -2   4  160.48    5.30
   0  -2   4  154.38    5.40
   0   2   4  157.58    5.60
   0   2  -4  155.98    5.70
   0   2   4  154.98    5.10
   0   2  -4  149.69    5.20
   1  -2   4   79.69    3.60
   1  -2   4   80.09    3.60
  -1  -2  -4   84.09    3.30
  -1   2  -4   81.89    3.40
   1   2   4   80.69    3.40
   1   2   4   78.59    3.60
   2  -2   4  180.48    6.30
   2  -2   4  175.48    6.20
  -2  -2  -4  181.28    5.70
   2   2   4  164.48    5.80
  -2   2  -4  176.18    5.70
   2   2   4  165.98    5.90
  -2   2  -4  179.08    6.40
   3  -2   4  420.96   12.60
  -3  -2  -4  411.86   11.80
   3  -2   4  406.56   12.40
   3   2   4  387.36   13.60
  -3   2  -4  408.36   12.40
  -3   2  -4  402.36   11.80
   3   2   4  407.26   11.80
  -4  -2  -4  251.17    8.80
  -4  -2  -4  251.17    8.10
   4  -2   4  268.17   14.60
   4  -2   4  262.07    9.30
  -4   2  -4  254.37    8.30
  -4   2  -4  254.07    8.80
   4   2   4  228.18   12.80
  -4   2  -4  261.67    8.10
  -5  -2  -4  154.88    5.80
   5  -2   4  166.28   13.20
   5  -2   4  153.78    8.00
  -5  -2  -4  149.49    6.80
  -5   2  -4  139.59    6.50
   5   2   4  124.99   12.60
   5   2   4  143.49   12.30
  -5   2  -4  157.58    5.80
  -5   2  -4  154.48    6.00
  -6  -2  -4   30.50    3.50
   6  -2   4   41.20    5.60
   6  -2   4   35.60    6.80
  -6  -2  -4   28.00    4.80
   6   2   4   41.80    9.50
  -6   2  -4   29.10    3.30
  -6   2  -4   24.20    3.60
   6   2   4   23.40    7.30
  -6   2  -4   31.00    4.20
   7  -2   4  153.08   15.10
   7  -2   4  220.68   21.00
  -7  -2  -4  177.78   13.00
  -7  -2  -4  170.78    7.10
  -7  -2  -4  160.28    7.90
   7   2   4  161.68   17.70
  -7   2  -4  161.08   10.70
  -7   2  -4  170.28    6.90
  -7   2  -4  147.29    8.40
  -7   2  -4  180.98    7.30
   7   2   4  150.38   10.40
   7   2   4  183.48   19.60
  -8  -2  -4  310.47   15.30
  -8  -2  -4  327.77   11.40
   8  -2   4  316.67   21.80
   8  -2   4  297.07   18.00
  -8  -2  -4  311.67   11.70
   8  -2   4  305.87   29.20
  -8   2  -4  314.57   11.50
   8   2   4  313.67   13.80
  -8   2  -4  330.97   10.80
  -8   2  -4  307.97   14.80
  -8   2  -4  292.07   13.50
   8   2   4  282.87   18.60
   8   2   4  334.37   27.90
   8   2   4  328.17   34.20
   9  -2   4  243.58   27.00
   9  -2   4  246.78   28.70
  -9  -2  -4  232.48   10.40
  -9  -2  -4  251.07   10.40
  -9  -2  -4  214.98   15.40
   9  -2   4  228.08   14.00
  -9   2  -4  237.38   12.30
   9   2   4  244.18   27.40
  -9   2  -4  241.48    9.30
  -9   2  -4  244.18   11.00
   9   2   4  254.77   11.60
   9   2   4  231.08   15.30
 -10  -2  -4  175.98    9.90
  10  -2   4  153.28   23.90
  10  -2   4  180.68   11.60
 -10  -2  -4  183.38   11.00
 -10   2  -4  193.88   12.10
  10   2   4  170.88   20.70
  10   2   4  181.48    9.50
 -10   2  -4  156.38   10.80
  10   2   4  196.18   12.20
 -10   2  -4  177.38    8.10
 -11  -2  -4   90.69    8.80
  11  -2   4   73.19    9.00
  11  -2   4   82.69   14.50
  11   2   4   93.39    6.90
 -11   2  -4   91.99    6.00
  11   2   4   88.59   12.90
 -11   2  -4   75.29    9.70
  11   2   4   97.79    9.10
 -12  -2  -4   67.59    8.70
  12  -2   4   71.89    7.80
  12  -2   4   81.69   13.50
 -12  -2  -4   55.89    6.50
 -12   2  -4   68.99    8.80
  12   2   4   75.29    6.20
  12   2   4   75.89   10.80
 -12   2  -4   75.79    5.70
  12   2   4   88.89    8.10
  13  -2   4    4.50    8.30
  13  -2   4   -0.60    4.70
 -13  -2  -4    2.40    6.60
 -13   2  -4    4.00    3.40
  13   2   4    5.60    4.00
  13  -3  -4   38.00    5.00
  13  -3  -4   20.90    7.90
  13  -3  -4   30.10   11.00
  13  -3  -4   29.30    6.90
 -13   3   4   22.30    3.90
  13   3  -4   27.20    4.50
  13   3  -4   29.30    4.40
  12  -3  -4   90.89   13.10
  12  -3  -4   63.69   11.10
  12  -3  -4   67.19    8.50
  12  -3  -4   85.39   13.00
  12  -3  -4   66.89    7.60
 -12   3   4   60.69    5.90
  12   3  -4   71.99    7.50
  12   3  -4   80.99    6.10
  12   3  -4   74.59    9.80
  12   3  -4   79.59    6.00
  11  -3  -4  109.09   15.10
  11  -3  -4  102.69   15.70
  11  -3  -4   82.69    9.30
  11  -3  -4   82.99   13.10
  11  -3  -4  110.69   10.80
  11   3  -4  100.99    6.60
  11   3  -4  105.59    7.60
  11   3  -4   90.99   11.40
  11   3  -4   84.89   10.90
 -11   3   4   98.69    7.10
  11   3  -4   97.79    6.60
  11   3  -4   87.99    9.20
  11   3  -4   93.79    9.00
 -11   3   4   80.59   12.20
  10  -3  -4  153.08   10.90
  10  -3  -4  126.99   17.00
  10  -3  -4  163.18   27.80
  10  -3  -4  144.19   11.60
  10  -3  -4  128.69    9.10
  10  -3  -4  103.29   15.30
 -10   3   4  125.09    7.70
  10   3  -4  144.49    8.50
  10   3  -4  148.49   11.00
  10   3  -4  157.98   10.90
 -10   3   4  153.68    8.90
  10   3  -4  136.29    8.90
 -10   3   4  115.59    7.30
  10   3  -4  129.39    8.50
  10   3  -4  138.19    8.40
  10   3  -4  131.59   13.70
  10   3  -4  160.48   14.30
   9  -3  -4   20.90    7.40
   9  -3  -4   10.30    9.60
   9  -3  -4   -4.80   10.40
   9  -3  -4   17.10    7.10
   9  -3  -4   11.50    5.60
   9  -3  -4   24.10   12.40
   9  -3  -4   26.90   26.50
   9  -3  -4   13.80   17.30
   9   3  -4    0.50    7.40
   9   3  -4   17.20    7.80
  -9   3   4   13.50    4.00
   9   3  -4   10.60    4.00
   9   3  -4   13.70    6.20
   9   3  -4   16.70    6.50
   9   3  -4   19.30    5.10
  -9   3   4   12.30    3.80
   9   3  -4   13.90    4.90
   9   3  -4    8.20    4.90
   9   3  -4   -6.40    6.60
  -9   3   4   14.80    2.50
   8  -3  -4    2.00   21.40
   8  -3  -4   26.50   18.00
   8  -3  -4   17.40   10.60
   8  -3  -4   -8.20    7.70
   8  -3  -4   18.80    6.50
   8  -3  -4    5.10    6.50
  -8  -3   4   11.00    6.40
   8  -3  -4    5.70    8.10
   8  -3  -4    7.20   12.90
  -8   3   4   17.20    7.20
   8   3  -4   -5.00    8.10
   8   3  -4   12.70    7.30
   8   3  -4    1.80    8.60
   8   3  -4    8.70    6.40
  -8   3   4   12.80    2.00
   8   3  -4    0.10    5.60
   8   3  -4   10.30    5.80
   8   3  -4    4.00    8.20
  -8   3   4   11.90    3.40
  -8   3   4    9.60    4.10
   8   3  -4   13.00    4.40
   7  -3  -4   19.20    6.10
   7  -3  -4   27.10   11.70
   7  -3  -4   21.20   11.20
   7  -3  -4   15.20    9.70
  -7  -3   4   12.00    4.40
   7  -3  -4    5.80   12.10
  -7   3   4   21.00    5.20
   7   3  -4    0.20    8.70
   7   3  -4   19.10    6.40
   7   3  -4   14.80    8.70
   7   3  -4    1.60    4.10
  -7   3   4    5.10    4.40
   7   3  -4   16.40    9.00
   7   3  -4    9.40    7.60
  -7   3   4   13.00    2.00
   7   3  -4   24.00    8.60
  -7   3   4    9.50    2.70
   7   3  -4   14.50    5.90
   6  -3  -4   11.60    9.70
   6  -3  -4    6.80    8.20
  -6  -3   4    6.60    3.30
   6  -3  -4    7.40    5.00
   6  -3  -4    4.30   11.60
  -6  -3   4   10.50    2.30
   6   3  -4    8.50    6.10
   6   3  -4    5.70    4.70
   6   3  -4    3.60    8.60
   6   3  -4    3.90    8.70
   6   3  -4    3.20    9.70
  -6   3   4    8.50    1.50
  -6   3   4    9.50    4.10
  -6   3   4    8.60    4.10
  -5  -3   4  325.97    9.40
  -5  -3   4  304.07   10.30
   5  -3  -4  310.17   12.60
  -5   3   4  272.17   11.40
  -5   3   4  298.97   11.00
  -5   3   4  296.77    9.00
   4  -3  -4  120.59    7.30
  -4  -3   4  106.49    5.10
  -4  -3   4  108.59    4.50
  -4   3   4  106.99    4.10
  -4   3   4  118.59    5.80
  -4   3   4   99.79    7.50
  -3  -3   4  303.87    9.50
   3  -3  -4  298.97   11.10
  -3  -3   4  292.07    8.90
  -3   3   4  283.57    8.70
  -3   3   4  288.97   10.00
  -3   3   4  283.97   11.30
   2  -3  -4  476.95   15.30
  -2  -3   4  474.25   13.80
  -2  -3   4  458.05   13.40
  -2   3   4  459.75   13.30
  -2   3   4  462.55   15.40
  -2   3   4  480.75   14.40
  -1  -3   4  181.98    6.30
   1  -3  -4  181.78    6.60
   1  -3  -4  180.78    5.40
  -1  -3   4  182.08    6.50
  -1   3   4  179.28    5.90
   1   3  -4  185.48    6.80
  -1   3   4  183.88    7.00
   0  -3   4   66.69    3.60
   0  -3  -4   68.49    3.70
   0  -3   4   71.29    3.90
   0   3  -4   70.69    4.00
   0   3   4   67.29    3.10
   0   3   4   69.09    4.20
   1  -3   4   82.69    4.20
   1  -3   4   90.19    8.20
   1  -3   4   89.79    4.40
  -1  -3  -4   79.99    3.80
  -1   3  -4   74.09    3.90
  -1   3  -4   84.59    4.30
   1   3   4   73.99    4.40
   1   3   4   73.39    8.70
   1   3   4   80.09    3.60
  -2  -3  -4  114.09    7.10
   2  -3   4  129.49    5.70
   2  -3   4  119.69    8.00
  -2  -3  -4  119.79    4.90
   2  -3   4  121.29    5.40
   2  -3   4  133.79   10.20
   2   3   4  117.39    9.10
  -2   3  -4  120.69    4.80
  -2   3  -4  123.99    5.40
   2   3   4  117.69    5.40
  -3  -3  -4  150.18    5.50
   3  -3   4  148.29    9.20
   3  -3   4  150.78    6.70
   3  -3   4  161.28   11.00
  -3  -3  -4  138.99    7.30
   3  -3   4  143.09    6.60
  -3   3  -4  135.59    5.40
  -3   3  -4  139.59    6.20
   3   3   4  151.78    9.70
   3   3   4  138.09    6.10
  -3   3  -4  148.19    5.90
   4  -3   4  341.57   12.00
   4  -3   4  353.16   16.10
  -4  -3  -4  331.77   11.80
  -4  -3  -4  354.46   10.70
   4   3   4  359.06   14.60
  -4   3  -4  331.27   11.40
  -4   3  -4  326.67   10.60
  -4   3  -4  334.67   10.60
   5  -3   4   56.49    6.60
  -5  -3  -4   50.39    3.80
  -5  -3  -4   55.09    5.50
   5  -3   4   57.29    8.60
  -5   3  -4   51.09    7.10
  -5   3  -4   59.79    4.10
  -5   3  -4   53.59    3.90
   5   3   4   56.89    8.10
   5   3   4   51.99    6.00
   5   3   4   49.99    7.00
  -5   3  -4   51.89    4.60
   6  -3   4   50.99    6.60
  -6  -3  -4   48.60    5.90
   6  -3   4   54.19   11.20
  -6  -3  -4   63.49    7.20
  -6  -3  -4   52.99    4.50
   6  -3   4   46.90    8.60
  -6  -3  -4   60.89    8.90
   6   3   4   55.09   11.00
  -6   3  -4   52.79    3.90
   6   3   4   53.69    6.00
  -6   3  -4   59.89    7.80
  -6   3  -4   46.90    6.80
  -6   3  -4   51.89    4.30
   7  -3   4   11.00   10.40
   7  -3   4   17.10    7.20
  -7  -3  -4    3.20    3.80
   7  -3   4    0.40    8.50
  -7  -3  -4    7.40    3.00
   7  -3   4   14.70   21.50
  -7  -3  -4    4.30    5.90
   7   3   4    1.70    9.10
  -7   3  -4    6.40    4.10
  -7   3  -4    6.50    2.30
   7   3   4    2.20    4.40
  -7   3  -4    6.00    2.90
  -7   3  -4   -0.60    3.90
   8  -3   4  250.97   24.10
  -8  -3  -4  261.07   11.00
   8  -3   4  267.77   23.30
   8  -3   4  278.77   28.00
  -8  -3  -4  249.48   14.20
  -8   3  -4  248.88   12.90
  -8   3  -4  255.67   10.60
  -8   3  -4  245.38   11.70
  -8   3  -4  264.37    9.30
   8   3   4  250.07   16.80
   8   3   4  258.47   11.30
  -9  -3  -4   97.49    8.30
  -9  -3  -4  101.09    9.30
   9  -3   4   96.09   16.00
   9  -3   4   63.09   19.40
  -9  -3  -4   96.09    8.60
  -9  -3  -4   91.69   11.40
   9  -3   4   99.29   13.10
   9  -3   4   97.79   21.80
  -9   3  -4  109.59    8.80
   9   3   4  100.99    7.70
  -9   3  -4   89.89   13.80
  -9   3  -4   96.59    8.10
   9   3   4   90.09   11.60
  -9   3  -4   97.29    5.50
 -10  -3  -4    6.50    7.10
  10  -3   4   -1.20   16.90
 -10  -3  -4   14.70    5.60
  10  -3   4    9.60    6.10
  10  -3   4    3.30   12.80
 -10   3  -4   18.30    3.10
  10   3   4   10.70    3.90
  10   3   4   11.20    4.90
 -10   3  -4   26.60    7.90
 -10   3  -4   16.20    4.70
 -11  -3  -4   19.80    6.10
  11  -3   4    2.50    6.00
  11  -3   4   19.30   11.20
  11   3   4   16.40    4.70
 -11   3  -4   16.00    2.80
 -11   3  -4    5.20    5.00
  12  -3   4   55.29    8.20
  12  -3   4   61.59   12.30
 -12  -3  -4   51.99    7.60
  12   3   4   55.59    6.10
 -12   3  -4   57.59    4.80
 -12   3  -4   45.30    7.20
  12  -4  -4   84.69   12.40
  12  -4  -4   74.89    8.00
  12  -4  -4   68.69   11.10
  12   4  -4   73.29    7.90
  12   4  -4   78.09    5.40
  12   4  -4   75.29    6.00
 -12   4   4   83.59    5.00
  11  -4  -4   20.40    9.30
  11  -4  -4   -8.50   16.20
 -11   4   4   39.90    4.30
  11   4  -4   53.39    9.00
  11   4  -4   33.20    4.40
 -11   4   4   33.00    7.80
  10  -4  -4   39.70    6.20
  10  -4  -4   30.00    9.20
  10  -4  -4   39.10   11.00
  10  -4  -4   40.40    7.20
  10   4  -4   32.70    4.70
  10   4  -4   32.00    4.40
 -10   4   4   46.20    6.10
  10   4  -4   34.00    6.10
  10   4  -4   39.80    6.60
 -10   4   4   38.00    4.70
   9  -4  -4   38.60   11.10
   9  -4  -4   42.40    7.20
   9  -4  -4   30.70    8.40
   9  -4  -4   41.20   11.40
   9   4  -4   49.99    6.60
   9   4  -4   38.10    5.80
  -9   4   4   29.50    4.90
  -9   4   4   33.70    5.10
  -9   4   4   35.70    4.70
   9   4  -4   50.99    8.10
   9   4  -4   31.30    6.70
  -9   4   4   43.50    6.20
   8  -4  -4   -6.00    9.50
   8  -4  -4   10.60    9.10
   8  -4  -4    6.30    6.00
   8  -4  -4   18.40   12.10
   8  -4  -4    1.80   10.30
  -8  -4   4   -1.80    8.80
  -8  -4   4    2.40    4.20
   8   4  -4    8.50    5.40
   8   4  -4   12.70    4.10
  -8   4   4   12.90    4.30
  -8   4   4   33.50   10.20
   8   4  -4    7.70    8.20
   8   4  -4   -5.90    6.40
  -8   4   4   13.20    3.20
   8   4  -4   15.30    7.00
  -8   4   4   11.30    2.30
  -8   4   4   11.30    3.60
  -7  -4   4  146.19   11.30
   7  -4  -4  133.69   18.10
   7  -4  -4  139.89   14.80
   7  -4  -4  130.49   21.40
   7  -4  -4  143.79   13.50
  -7  -4   4  143.59    7.20
  -7   4   4  154.18    7.60
  -7   4   4  150.48    7.50
  -7   4   4  141.89    8.90
   7   4  -4  153.68   12.40
  -7   4   4  130.69   11.30
   7   4  -4  150.58   16.40
   7   4  -4  167.68    9.50
   7   4  -4  156.88   15.30
  -7   4   4  144.69    5.70
  -6  -4   4  275.27    9.70
   6  -4  -4  289.87   14.70
  -6  -4   4  283.07   11.70
   6  -4  -4  255.77   23.00
   6  -4  -4  233.58   18.70
  -6   4   4  265.27   10.50
   6   4  -4  284.77   16.90
   6   4  -4  257.77   11.90
  -6   4   4  275.67   10.20
   6   4  -4  289.17   20.40
   6   4  -4  251.27   15.60
  -6   4   4  259.57   10.90
  -6   4   4  278.77   12.20
  -6   4   4  273.37    8.60
  -5  -4   4   96.99    5.40
  -5  -4   4   91.79    6.70
   5  -4  -4  112.19    9.50
  -5   4   4  102.29    7.40
  -5   4   4   93.29    6.70
   5   4  -4   99.19   12.70
   5   4  -4  101.79   12.80
   5   4  -4  100.79    9.20
  -5   4   4   93.39    4.20
  -5   4   4   92.69    7.20
  -5   4   4  102.19    5.40
  -4  -4   4  116.39    6.40
  -4  -4   4  117.19   13.40
   4  -4  -4  108.69    8.50
  -4  -4   4  114.99    5.40
  -4   4   4  109.39    6.90
   4   4  -4  117.99   15.10
  -4   4   4  109.69    4.50
   4   4  -4  119.59   14.20
  -4   4   4  105.49    5.40
  -4   4   4  103.19    7.00
  -3  -4   4  549.05   16.70
   3  -4  -4  546.55   18.60
  -3  -4   4  546.45   16.10
  -3  -4   4  541.65   19.30
  -3   4   4  555.84   15.60
  -3   4   4  529.65   20.60
  -3   4   4  567.94   17.70
  -3   4   4  559.34   16.40
  -3   4   4  563.14   17.40
   2  -4  -4   90.39    7.60
  -2  -4   4   94.89    5.30
  -2  -4   4   98.69    4.70
  -2  -4   4   89.19    8.90
  -2   4   4   88.39    4.50
  -2   4   4   87.39    4.80
  -2   4   4  102.89    9.90
  -2   4   4   92.89    6.00
  -2   4   4   88.09    6.40
  -1  -4   4  452.65   13.70
  -1  -4   4  441.66   14.00
   1  -4  -4  471.55   16.20
  -1  -4   4  449.56   15.80
   1  -4  -4  450.15   17.00
  -1   4   4  451.15   13.10
  -1   4   4  453.05   13.40
  -1   4   4  461.95   14.70
  -1   4   4  441.26   14.80
   1   4  -4  462.75   14.20
  -1   4   4  437.66   16.80
   0  -4  -4  194.48    7.80
   0  -4  -4  210.78   10.80
   0  -4   4  214.28   11.60
   0  -4   4  223.18    8.20
   0  -4  -4  204.18    6.80
   0  -4   4  213.48   10.10
   0  -4   4  218.18    7.80
   0   4   4  212.08    7.30
   0   4   4  207.48    9.50
   0   4   4  211.58    8.60
   0   4   4  203.98   11.00
   0   4  -4  226.58    8.20
   0   4   4  201.48    6.90
   1  -4   4  146.39    8.70
   1  -4   4  149.09    6.80
   1  -4   4  149.99    8.20
  -1  -4  -4  141.69    9.00
  -1  -4  -4  141.59    6.30
   1  -4   4  148.99   10.20
   1   4   4  134.79    9.20
   1   4   4  147.09    9.70
   1   4   4  151.98    7.10
  -1   4  -4  150.88    6.60
   2  -4   4  113.49   10.00
  -2  -4  -4  124.09    8.20
  -2  -4  -4  119.39    5.60
   2  -4   4  116.49    8.10
   2  -4   4  106.59    6.20
   2  -4   4  120.39    6.50
  -2   4  -4  112.09    5.90
   2   4   4  123.89    6.20
  -2   4  -4  115.19    6.20
   2   4   4  118.69    9.30
  -3  -4  -4  221.68   10.70
   3  -4   4  239.08   13.90
   3  -4   4  249.88   11.50
   3  -4   4  242.28    9.60
  -3  -4  -4  241.18    8.70
  -3   4  -4  234.58    9.20
  -3   4  -4  239.38    8.40
   3   4   4  227.08   12.20
   3   4   4  229.78    9.50
   4  -4   4  223.28   13.80
  -4  -4  -4  208.88    8.20
  -4  -4  -4  204.78   10.60
   4  -4   4  212.48   15.10
   4  -4   4  220.98   10.00
  -4  -4  -4  217.08   10.80
  -4   4  -4  206.78    9.00
  -4   4  -4  189.98   15.20
  -4   4  -4  202.08    8.80
  -4   4  -4  214.18    7.70
  -4   4  -4  210.98    8.00
  -5  -4  -4  357.26   14.20
   5  -4   4  372.16   14.60
  -5  -4  -4  370.76   12.40
   5  -4   4  384.06   18.30
   5  -4   4  377.86   18.10
  -5  -4  -4  364.76   13.80
  -5   4  -4  363.96   12.10
  -5   4  -4  362.36   11.50
   5   4   4  392.86   21.80
  -5   4  -4  315.77   17.40
  -5   4  -4  368.16   12.80
  -5   4  -4  367.06   13.30
  -6  -4  -4  175.98    7.90
   6  -4   4  146.79   13.50
   6  -4   4  140.19   16.00
  -6  -4  -4  153.78    9.50
   6  -4   4  166.68   14.60
  -6  -4  -4  169.28   10.60
  -6   4  -4  160.78    6.50
  -6   4  -4  169.18    9.00
   6   4   4  161.58   18.50
  -6   4  -4  140.19    7.30
  -6   4  -4  156.38    8.30
   7  -4   4  169.48   17.90
  -7  -4  -4  160.98   10.80
   7  -4   4  133.49   19.50
  -7  -4  -4  167.98   10.20
   7  -4   4  175.98   18.20
   7   4   4  169.48   16.30
  -7   4  -4  165.88    8.20
  -7   4  -4  169.18    9.80
  -7   4  -4  166.78    8.30
  -7   4  -4  163.78    6.70
  -8  -4  -4    9.60    6.10
   8  -4   4   40.50   17.10
  -8  -4  -4    1.00    5.30
   8  -4   4  -12.50   17.00
  -8  -4  -4    5.00    5.40
  -8   4  -4    3.50    3.40
   8   4   4   -6.40    3.90
   8   4   4    1.30    6.60
  -8   4  -4    4.70    5.10
  -8   4  -4    2.80    5.40
  -8   4  -4   -0.40    2.20
  -9  -4  -4   13.70    6.60
   9  -4   4   35.00   18.80
   9  -4   4   25.70   12.20
  -9  -4  -4    7.60    6.20
  -9  -4  -4   14.80    7.50
  -9   4  -4   22.20    7.90
  -9   4  -4   15.10    6.70
  -9   4  -4   13.60    3.70
   9   4   4   23.00    5.70
  -9   4  -4   19.80    2.90
 -10  -4  -4   77.29   10.80
  10  -4   4   98.59   20.70
  10  -4   4   76.19   14.60
 -10   4  -4   92.99    5.10
  10   4   4   73.59    8.40
 -10   4  -4   77.09    6.90
 -11  -4  -4    8.10    6.60
  11  -4   4   15.60   10.50
 -11   4  -4   -1.40    3.60
  11   4   4    6.30    3.30
 -11   4  -4    5.10    2.40
 -12  -4  -4   23.10    8.00
  12  -4   4   17.50    9.70
 -12  -4  -4    6.40   11.50
 -12   4  -4   20.30    3.00
 -12   4  -4   10.20    3.50
  12   4   4   14.40    3.00
  12  -5  -4   20.70    8.20
  12  -5  -4    1.60    8.10
  12  -5  -4   10.70    3.70
  12   5  -4   -0.50    3.40
 -12   5   4    7.00    2.30
  12   5  -4    4.00    2.40
  11  -5  -4   54.09   11.20
  11  -5  -4   46.80   10.00
  11  -5  -4   42.00    6.10
 -11   5   4   42.50    6.90
  11   5  -4   61.79    6.40
 -11   5   4   54.99    4.00
  11   5  -4   51.99    5.70
  11   5  -4   52.99    5.20
  10  -5  -4  203.58   18.10
  10  -5  -4  214.68   21.60
  10  -5  -4  210.68   17.10
  10   5  -4  213.68    9.80
 -10   5   4  196.18    7.50
  10   5  -4  214.68    8.90
 -10   5   4  193.38    8.70
  10   5  -4  200.38   12.40
 -10   5   4  189.08   11.70
   9  -5  -4  127.59   17.60
   9  -5  -4  127.99   19.00
   9  -5  -4  139.09   11.70
  -9   5   4  140.19    6.50
   9   5  -4  138.59   13.10
  -9   5   4  134.29    7.50
   9   5  -4  130.89    7.80
   9   5  -4  138.99    9.60
  -9   5   4  135.59    9.30
  -8  -5   4   34.80    6.60
   8  -5  -4   33.10   10.60
   8  -5  -4   34.80    6.40
   8  -5  -4   44.90    9.20
   8   5  -4   44.00    6.70
   8   5  -4   31.80    8.20
  -8   5   4   38.60    6.40
  -8   5   4   43.80    4.70
   8   5  -4   41.90    6.80
  -8   5   4   41.40    5.30
  -8   5   4   40.40    5.50
  -7  -5   4  219.08   17.10
   7  -5  -4  269.67   21.90
   7  -5  -4  249.88   19.70
   7  -5  -4  254.87   20.20
  -7  -5   4  244.38   18.70
  -7  -5   4  220.48   11.00
  -7   5   4  253.67   16.20
   7   5  -4  254.17   16.80
  -7   5   4  241.98   10.40
  -7   5   4  241.88    9.60
   7   5  -4  263.17   14.50
   7   5  -4  244.38   11.30
  -7   5   4  235.38    8.80
  -7   5   4  264.67    9.70
  -6  -5   4   83.99   14.50
   6  -5  -4   61.59   10.60
  -6  -5   4   79.49    9.10
   6  -5  -4   66.89   12.00
  -6   5   4   82.89    6.10
  -6   5   4   80.29    5.90
   6   5  -4   83.49   12.50
  -6   5   4   81.79   10.70
   6   5  -4   91.89   11.80
  -6   5   4   79.19    4.80
   6   5  -4   74.19    9.20
  -6   5   4   78.19    6.30
   5  -5  -4  262.37   16.00
  -5  -5   4  291.67   15.60
  -5  -5   4  280.77   12.70
  -5  -5   4  290.67   10.80
  -5   5   4  269.57    9.30
   5   5  -4  305.17   20.90
   5   5  -4  291.37   11.60
   5   5  -4  262.97   13.10
  -5   5   4  274.47   10.60
  -5   5   4  278.67   10.90
  -5   5   4  295.97   13.20
   5   5  -4  266.67   16.80
  -5   5   4  293.07   10.70
   4  -5  -4   85.19   11.00
  -4  -5   4   97.39    6.10
   4  -5  -4  101.29    9.40
  -4  -5   4   81.99   10.90
  -4  -5   4   93.99    9.50
  -4   5   4   98.19    6.50
  -4   5   4   96.99    6.20
   4   5  -4  103.29   12.10
  -4   5   4   88.59   10.50
  -4   5   4   90.89    6.40
   4   5  -4  105.79   13.10
   4   5  -4  109.39    7.20
  -4   5   4   91.89    4.70
   3  -5  -4  305.77   14.60
  -3  -5   4  287.57   10.50
  -3  -5   4  281.27   13.30
   3  -5  -4  303.77   12.40
  -3  -5   4  279.37   11.30
  -3  -5   4  283.27   15.40
   3   5  -4  296.07   20.10
  -3   5   4  297.47   10.50
  -3   5   4  273.17   10.70
  -3   5   4  286.17    9.40
  -3   5   4  294.57   12.00
   3   5  -4  242.28   21.40
  -3   5   4  293.87   10.70
   3   5  -4  288.67   10.80
  -2  -5   4   96.49    9.10
  -2  -5   4   92.09    5.80
   2  -5  -4   95.29    9.80
  -2  -5   4  102.89   10.60
   2  -5  -4   90.69    7.90
  -2  -5   4   92.39    6.60
   2  -5  -4   92.09   14.60
  -2   5   4   64.39   10.00
  -2   5   4   91.09    6.80
   2   5  -4   84.99    6.80
  -2   5   4   85.49    5.30
   2   5  -4   89.09   11.70
  -2   5   4  100.99    6.50
  -2   5   4   87.09    6.40
  -2   5   4   90.79    4.60
   1  -5  -4  177.48    9.10
  -1  -5   4  160.98    7.50
  -1  -5   4  165.58   11.50
  -1  -5   4  161.58    8.00
   1  -5  -4  163.08   11.30
   1  -5  -4  168.38   15.40
   1  -5  -4  175.88   11.90
  -1  -5   4  172.98   10.30
  -1  -5   4  168.18    9.60
   1   5  -4  167.18    8.40
  -1   5   4  175.98    8.20
   1   5  -4  158.68    7.70
  -1   5   4  159.08    7.10
  -1   5   4  160.58    8.40
  -1   5   4  161.08   10.50
  -1   5   4  161.58    8.20
   0  -5  -4   37.10    6.70
   0  -5  -4   43.10    9.00
   0  -5   4   27.90    5.80
   0  -5  -4   30.20    6.30
   0  -5   4   36.10    5.50
   0  -5   4   31.30    4.20
   0  -5   4   29.10    5.00
   0  -5   4   27.70    4.00
   0  -5  -4   35.10    5.30
   0   5   4   42.80    6.00
   0   5   4   33.00    4.40
   0   5   4   33.40    5.20
   0   5  -4   35.90    4.40
   0   5   4   31.70    5.30
   0   5  -4   27.60    3.80
  -1  -5  -4  196.48   16.90
   1  -5   4  219.88   12.60
  -1  -5  -4  231.48   11.70
   1  -5   4  222.78   10.60
   1  -5   4  214.38    9.50
   1  -5   4  215.68    9.50
  -1  -5  -4  213.38    9.20
  -1  -5  -4  214.88    8.50
   1  -5   4  230.48   10.80
  -1  -5  -4  232.48   10.60
  -1   5  -4  216.38   10.10
   1   5   4  214.98   10.50
   1   5   4  217.78    9.70
   1   5   4  212.18   10.00
  -1   5  -4  220.68    9.60
   2  -5   4   -0.90    5.20
  -2  -5  -4    7.20    8.60
  -2  -5  -4   10.50    4.00
  -2  -5  -4   -1.40    4.70
   2  -5   4    4.90    4.50
  -2  -5  -4    2.80    5.00
  -2  -5  -4    4.20    2.90
   2  -5   4   -1.80    4.30
   2  -5   4   -0.50    3.50
   2   5   4   11.10    4.80
   2   5   4    8.40    4.40
  -2   5  -4    3.80    3.20
  -2   5  -4    2.70    3.90
   2   5   4    2.90    4.80
  -2   5  -4    7.10    3.70
   3  -5   4    0.30    4.40
  -3  -5  -4   -4.80    9.00
   3  -5   4    2.70    6.10
   3  -5   4   11.50    5.50
  -3  -5  -4    1.60    4.80
  -3  -5  -4    5.20    4.80
  -3  -5  -4    7.60    3.80
   3   5   4   -7.70    6.20
   3   5   4    8.20    4.00
  -3   5  -4    6.90    3.50
   3   5   4   24.50   13.40
  -3   5  -4    2.80    3.30
  -3   5  -4    6.20    4.00
  -4  -5  -4  119.89    7.90
  -4  -5  -4  114.49    9.20
   4  -5   4  109.99   11.90
  -4  -5  -4   96.99   11.00
   4  -5   4  118.99   10.20
   4  -5   4  113.79   13.20
  -4  -5  -4  109.69    9.80
  -4   5  -4  120.19    7.70
   4   5   4  110.79   13.80
  -4   5  -4  105.59    6.00
  -4   5  -4  102.59    9.50
   4   5   4  108.29    8.10
  -4   5  -4  106.59    6.80
  -5  -5  -4  289.67   12.20
   5  -5   4  303.27   16.80
  -5  -5  -4  288.87   13.90
   5  -5   4  303.37   16.30
  -5   5  -4  289.07   12.20
  -5   5  -4  278.57   14.10
  -5   5  -4  282.37    9.90
   5   5   4  291.77   12.20
  -5   5  -4  293.37   10.80
   6  -5   4   59.79   12.40
  -6  -5  -4   72.69    9.40
   6  -5   4   78.09   10.30
  -6  -5  -4   52.59    8.50
   6  -5   4   76.79   13.00
  -6  -5  -4   49.99    7.30
   6   5   4   68.99    7.20
  -6   5  -4   71.39    4.80
  -6   5  -4   73.89    5.90
  -6   5  -4   67.09    7.60
   6   5   4   59.39    9.60
  -6   5  -4   79.39    8.40
   7  -5   4   98.39   15.30
  -7  -5  -4   82.89   10.80
  -7  -5  -4   83.79   10.20
  -7  -5  -4   88.99    9.90
   7  -5   4  100.19   11.70
  -7   5  -4   87.19    8.80
  -7   5  -4   80.19    5.20
  -7   5  -4   90.39    6.00
   7   5   4   93.49   12.40
   7   5   4   89.59    6.60
  -8  -5  -4   87.39   13.20
   8  -5   4   89.19   16.40
  -8  -5  -4   68.49   10.90
  -8  -5  -4   68.89    7.80
  -8   5  -4   79.99    6.00
  -8   5  -4   79.09    5.00
   8   5   4   57.79    9.30
  -8   5  -4   95.49   10.20
   8   5   4   79.89    6.50
   9  -5   4   15.10   11.50
   9  -5   4   30.20   19.50
  -9  -5  -4   22.10   15.00
  -9  -5  -4   20.50    7.10
  -9  -5  -4   16.30    7.10
  -9   5  -4   24.10    8.80
  -9   5  -4   23.10    3.40
   9   5   4   22.20    5.20
  -9   5  -4   19.60    2.90
 -10  -5  -4   22.20    7.20
  10  -5   4   22.50   11.80
 -10  -5  -4   59.09   14.40
  10  -5   4   11.80   21.80
 -10   5  -4   24.10    3.50
  10   5   4   16.70    4.10
 -10   5  -4   31.60    4.00
 -11  -5  -4   20.30    7.70
  11  -5   4    0.70    8.60
 -11   5  -4    3.10    2.80
  11   5   4    0.30    2.70
 -11   5  -4   -1.80    2.50
  10  -6  -4   78.39   12.00
  10  -6  -4   65.29    8.00
  10  -6  -4   84.79   11.40
  10   6  -4   61.39    5.90
  10   6  -4   76.59    6.00
 -10   6   4   68.89    4.20
 -10   6   4   66.39    4.90
   9  -6  -4   11.50    9.90
   9  -6  -4    9.50    9.90
  -9  -6   4   -6.00    9.50
   9  -6  -4   10.30    5.70
  -9   6   4    7.20    2.60
  -9   6   4   -1.40    6.80
  -9   6   4    8.50    2.30
   9   6  -4    2.50    6.90
   9   6  -4   11.90    4.20
   9   6  -4    9.50    3.90
   8  -6  -4    3.70    9.30
  -8  -6   4    4.30    8.70
   8  -6  -4   19.80    9.00
   8  -6  -4    5.20    5.10
  -8   6   4    2.30    2.20
  -8   6   4   15.10    5.40
  -8   6   4   11.00    2.70
   8   6  -4    4.00    4.70
   7  -6  -4  105.79   16.00
   7  -6  -4  100.39   15.90
  -7  -6   4  115.99   13.50
  -7  -6   4   88.69   13.20
   7   6  -4   88.19   14.20
  -7   6   4   94.59    5.80
   7   6  -4   98.29   10.10
   7   6  -4  108.79    8.70
  -7   6   4   95.69    8.30
   6  -6  -4   62.39   10.10
  -6  -6   4   50.99    7.60
  -6  -6   4   53.59    9.10
  -6   6   4   56.49    5.10
   6   6  -4   53.99    6.40
  -6   6   4   65.79    4.90
   6   6  -4   56.29    9.90
  -6   6   4   63.39    7.10
  -6   6   4   48.60    7.20
   6   6  -4   58.79    8.40
   5  -6  -4  318.97   24.50
  -5  -6   4  345.57   18.70
  -5  -6   4  347.97   14.50
  -5  -6   4  347.27   17.30
  -5  -6   4  350.76   16.60
   5   6  -4  350.16   19.80
  -5   6   4  369.16   13.60
  -5   6   4  352.86   12.00
   5   6  -4  371.56   18.10
  -5   6   4  371.36   12.30
  -5   6   4  354.66   18.80
  -5   6   4  329.07   12.50
   4  -6  -4   23.90    5.40
  -4  -6   4   32.80    7.10
  -4  -6   4   40.40    5.70
   4  -6  -4   21.60   11.70
  -4  -6   4   33.70    6.90
  -4  -6   4   37.30    8.60
   4   6  -4   35.10    5.80
  -4   6   4   37.60    5.20
   4   6  -4   36.60   10.30
  -4   6   4   35.30    4.90
  -4   6   4   43.60    6.70
  -4   6   4   30.90    4.40
   4   6  -4   47.30    9.30
  -4   6   4   44.20    9.10
  -3  -6   4  172.08   12.50
  -3  -6   4  174.48   11.30
   3  -6  -4  155.48   17.10
   3  -6  -4  159.68    9.00
  -3  -6   4  172.48   11.40
   3   6  -4  172.78    8.20
  -3   6   4  172.98    7.60
  -3   6   4  158.78   13.00
  -3   6   4  164.88    7.90
  -3   6   4  157.78   12.20
   3   6  -4  178.08   18.10
   3   6  -4  152.18   17.30
  -3   6   4  171.48    9.10
  -2  -6   4  212.98   13.30
   2  -6  -4  222.28   13.90
  -2  -6   4  246.68   13.00
  -2  -6   4  221.08   11.90
   2  -6  -4  212.28   17.40
  -2  -6   4  234.18   10.70
  -2   6   4  231.58   13.00
  -2   6   4  246.48   10.70
  -2   6   4  230.78    9.30
  -2   6   4  241.08    9.50
   2   6  -4  225.98   10.00
  -2   6   4  220.28   17.50
   2   6  -4  234.88   21.00
  -1  -6   4  409.16   16.40
  -1  -6   4  418.36   15.40
  -1  -6   4  429.66   17.50
  -1  -6   4  419.96   16.40
  -1  -6   4  438.06   15.80
   1  -6  -4  370.76   19.40
   1  -6  -4  416.26   20.30
  -1   6   4  422.06   15.30
  -1   6   4  427.56   17.40
  -1   6   4  415.16   17.30
   1   6  -4  431.06   23.90
   1   6  -4  417.86   15.30
   0  -6   4   21.60    4.90
   0  -6   4   24.30    6.60
   0  -6  -4   20.20    9.00
   0  -6   4   17.30    5.90
   0  -6   4   18.20    5.20
   0  -6   4   25.60    6.30
   0  -6  -4   19.90    9.10
   0  -6  -4   12.70    6.20
   0   6   4   28.10    7.10
   0   6  -4   22.40    5.20
   0   6   4   18.40    4.00
   0   6   4   15.70    5.10
   1  -6   4  183.48   11.70
   1  -6   4  191.38   10.30
  -1  -6  -4  183.38   17.80
  -1  -6  -4  180.38   10.20
  -1  -6  -4  188.68   11.60
   1  -6   4  171.78   11.90
   1  -6   4  171.68   11.20
   1   6   4  186.78    9.40
  -1   6  -4  187.88    9.00
  -1   6  -4  190.08   10.10
   1   6   4  186.78   11.90
  -1   6  -4  156.18   10.80
   1   6   4  192.58   13.90
  -2  -6  -4   12.60    5.50
   2  -6   4   11.90    5.70
  -2  -6  -4    6.80    6.10
   2  -6   4   17.60    7.30
  -2  -6  -4   13.60    4.70
  -2  -6  -4   22.60    9.90
  -2  -6  -4   20.60    6.80
   2  -6   4    5.40    4.90
  -2   6  -4   15.10    5.00
   2   6   4    8.90    4.10
  -2   6  -4   11.20    3.60
  -2   6  -4    8.30    3.80
   2   6   4   11.10    9.80
  -3  -6  -4  116.09    9.40
   3  -6   4  120.59   14.00
  -3  -6  -4  136.29   10.40
  -3  -6  -4  131.79   12.40
   3  -6   4  128.79   11.90
  -3  -6  -4  143.59   18.30
  -3  -6  -4  110.89   11.30
  -3   6  -4  121.19    7.20
   3   6   4  137.69    8.00
  -3   6  -4  127.69    7.80
  -3   6  -4  119.89    9.10
  -4  -6  -4   27.70    6.60
   4  -6   4   37.40    7.90
   4  -6   4   23.00   10.80
   4  -6   4   31.00    7.30
  -4  -6  -4   26.10    7.20
  -4  -6  -4   24.30    5.20
  -4  -6  -4   34.80    8.50
  -4  -6  -4   58.69   10.90
  -4   6  -4   46.70    6.70
   4   6   4   34.60   10.70
  -4   6  -4   39.50    5.90
   4   6   4   42.00   11.70
  -4   6  -4   32.30    5.20
   4   6   4   33.60    4.40
  -5  -6  -4  176.38   14.10
  -5  -6  -4  170.88   21.20
  -5  -6  -4  162.58   12.50
  -5  -6  -4  174.38   10.60
   5  -6   4  153.78   13.90
   5  -6   4  174.78   14.00
  -5   6  -4  159.58    7.50
  -5   6  -4  180.98   10.40
   5   6   4  169.48    8.30
   5   6   4  169.38   15.50
  -5   6  -4  176.28    9.50
   6  -6   4  164.48   16.70
   6  -6   4  147.49   15.40
  -6  -6  -4  182.98   22.70
  -6  -6  -4  171.08   12.70
  -6  -6  -4  141.29   10.30
  -6  -6  -4  116.99   15.30
  -6   6  -4  151.88    7.00
   6   6   4  162.08   12.60
  -6   6  -4  143.89   12.30
  -6   6  -4  146.39   10.70
   6   6   4  162.38    7.80
   7  -6   4   37.10   13.10
  -7  -6  -4   45.20    6.30
  -7  -6  -4   48.80   13.10
  -7  -6  -4   43.40    7.60
   7  -6   4    8.70   15.00
  -7   6  -4   41.40   10.40
   7   6   4   51.19    5.30
  -7   6  -4   59.89    6.10
   7   6   4   50.79    6.70
  -7   6  -4   43.00    4.80
  -7   6  -4   39.10    7.10
  -8  -6  -4   50.59    7.90
   8  -6   4   72.79   17.50
   8  -6   4   54.79   12.50
  -8  -6  -4   91.19   14.50
  -8  -6  -4   53.99    7.00
  -8   6  -4   50.79    8.30
  -8   6  -4   61.89    4.80
  -8   6  -4   57.79    6.20
   8   6   4   55.29    8.30
   9  -6   4   48.90   12.40
  -9  -6  -4   54.59   15.00
   9  -6   4   49.70   19.50
  -9  -6  -4   65.59   10.70
  -9  -6  -4   67.19   10.00
  -9   6  -4   58.69    4.50
  -9   6  -4   66.19    6.60
   9   6   4   69.39    6.70
  10  -6   4    5.70    9.00
 -10  -6  -4    1.80    7.10
  10   6   4    7.80    3.10
 -10   6  -4    8.30    2.20
   9  -7  -4   24.80    4.90
  -9  -7   4   20.00    8.00
   9  -7  -4   20.80    9.20
   9  -7  -4   11.60   10.00
  -9   7   4   19.90    3.00
  -9   7   4   24.10    3.40
   9   7  -4   17.90    3.40
   8  -7  -4   18.80   10.60
   8  -7  -4   13.80    9.30
   8  -7  -4   15.50    5.40
  -8  -7   4    6.50   10.00
   8   7  -4   13.50    4.40
   8   7  -4   27.60    8.00
  -8   7   4   16.20    2.50
  -8   7   4   15.00    2.50
   7  -7  -4   16.30    9.00
   7  -7  -4   20.20    5.90
  -7  -7   4   29.90    9.10
   7  -7  -4   31.00    9.90
  -7  -7   4   22.80    6.80
  -7   7   4   23.20    3.40
   7   7  -4   21.40    5.50
  -7   7   4   32.40    4.20
   7   7  -4   20.50    8.50
  -6  -7   4    9.90    8.20
  -6  -7   4    5.80    6.50
   6  -7  -4   -2.00    7.50
   6   7  -4   20.70    8.50
  -6   7   4    9.10    2.30
  -6   7   4    6.90    2.80
  -6   7   4    2.80    7.00
   6   7  -4   -0.30    4.70
  -5  -7   4    6.80    6.20
  -5  -7   4   14.30    7.40
   5  -7  -4   12.60    8.40
  -5  -7   4   11.10    6.40
   5   7  -4   12.60    8.80
  -5   7   4   16.20    6.70
   5   7  -4    6.80    5.80
  -5   7   4   14.70    2.90
  -5   7   4   16.80    3.20
  -4  -7   4   21.30    6.10
  -4  -7   4   14.20    6.40
  -4  -7   4   28.10    9.60
   4  -7  -4    4.90    5.30
  -4  -7   4    3.40    7.20
   4   7  -4   15.80    3.20
  -4   7   4   17.70    2.90
   4   7  -4   32.20    9.30
   4   7  -4   18.70    6.90
  -4   7   4   26.20    6.90
  -4   7   4   11.00    4.50
  -3  -7   4   96.19   12.60
   3  -7  -4   77.29    7.20
  -3  -7   4   79.79    9.40
  -3  -7   4   77.79   10.20
  -3  -7   4   78.49    9.30
   3   7  -4   69.19   10.70
   3   7  -4   81.79   13.00
  -3   7   4   74.79    7.50
   3   7  -4   89.59    5.70
  -3   7   4   83.89    5.40
  -3   7   4   98.49   11.30
  -2  -7   4   57.29    8.60
  -2  -7   4   53.89    8.00
  -2  -7   4   65.29   11.10
   2  -7  -4   57.29    6.10
  -2  -7   4   64.39    9.90
   2   7  -4   54.59    9.70
   2   7  -4   57.89    5.20
   2   7  -4   50.09    9.80
  -2   7   4   45.80    4.90
  -2   7   4   53.89    6.50
  -1  -7   4  244.38   12.20
  -1  -7   4  243.18   17.00
  -1  -7   4  232.88   14.60
   1  -7  -4  250.07   10.80
  -1  -7   4  266.07   11.30
  -1   7   4  258.27   10.60
   1   7  -4  284.97   18.70
   1   7  -4  260.17    9.70
  -1   7   4  252.87    9.70
   0  -7   4  254.97   19.80
   0  -7  -4  291.27   11.40
   0  -7   4  253.27   14.50
   0  -7   4  273.37   12.60
   0   7  -4  265.77   13.60
   0   7  -4  275.37   10.20
   0   7   4  273.17   10.90
   0   7   4  282.77   10.00
   0   7  -4  246.78   18.80
   1  -7   4  193.98   11.10
  -1  -7  -4  209.98    9.80
  -1  -7  -4  147.69   19.70
   1  -7   4  170.88   12.80
  -1   7  -4  195.78    8.30
   1   7   4  193.18    8.70
   1   7   4  197.18    9.10
  -1   7  -4  193.18   12.10
  -1   7  -4  216.78   18.90
  -2  -7  -4   96.79   11.60
  -2  -7  -4  116.69    8.10
  -2  -7  -4  126.79   11.10
  -2   7  -4   89.09   13.40
  -2   7  -4   97.89    7.10
   2   7   4  108.79    6.90
  -2   7  -4  100.89    6.50
  -2   7  -4  104.89   10.90
  -3  -7  -4   77.09    8.20
   3  -7   4  101.59   12.50
  -3  -7  -4   86.69   11.90
  -3  -7  -4   92.49   10.90
   3  -7   4   81.29   10.50
  -3   7  -4   56.59   13.70
  -3   7  -4   71.79    6.00
  -3   7  -4   77.29    6.10
   3   7   4   76.49    6.30
  -3   7  -4   87.19    9.70
  -4  -7  -4   11.20    4.70
   4  -7   4   15.10    7.40
  -4  -7  -4    6.20   11.50
   4  -7   4   14.10    7.10
  -4  -7  -4   18.70    6.50
   4   7   4    9.80    8.90
  -4   7  -4   17.50    3.70
  -4   7  -4   17.60    3.20
  -4   7  -4   20.00    6.50
   4   7   4   11.20    3.20
   5  -7   4   32.60   13.30
  -5  -7  -4   19.10    6.60
  -5  -7  -4   10.50    4.70
   5  -7   4   12.20    8.20
  -5  -7  -4   32.60   16.10
   5   7   4   15.30    9.20
  -5   7  -4   13.00    6.90
  -5   7  -4   21.90    4.20
  -5   7  -4   18.70    3.10
   5   7   4   23.10    3.30
   6  -7   4    5.20   11.30
  -6  -7  -4   14.10    6.50
  -6  -7  -4   12.80    5.20
  -6  -7  -4   12.50   15.60
   6  -7   4    6.10   11.60
  -6   7  -4   15.20    4.00
   6   7   4   15.90    7.00
   6   7   4   12.70    2.60
  -6   7  -4    7.00    7.40
  -6   7  -4   11.80    2.90
  -7  -7  -4   19.90    6.40
   7  -7   4   29.40   13.60
  -7  -7  -4   34.90    5.40
  -7   7  -4   39.40    4.00
   7   7   4   34.00    5.70
  -7   7  -4   37.50    5.20
   7   7   4   31.00    4.20
   8  -7   4   36.50   19.00
   8  -7   4   21.80    9.60
  -8  -7  -4   38.30    5.40
  -8  -7  -4   32.10    7.00
  -8   7  -4   29.90    3.40
   8   7   4   34.50    5.30
  -7  -8   4    5.40   11.50
   7  -8  -4   32.10   12.30
  -7  -8   4    3.30    5.90
   7  -8  -4   21.30    5.50
   7  -8  -4    9.50    8.60
   7   8  -4   19.70    4.00
  -7   8   4   19.80    3.00
  -6  -8   4    9.60    7.80
   6  -8  -4    3.60    5.30
   6  -8  -4    9.20    8.20
   6  -8  -4    2.90    9.00
  -6  -8   4   27.00    9.80
   6   8  -4    2.00    4.20
  -5  -8   4   18.40    8.70
  -5  -8   4    4.60    5.10
   5  -8  -4   11.30    8.10
   5  -8  -4   32.80   10.10
   5   8  -4   18.00    5.30
   5   8  -4   10.90    8.60
  -5   8   4   14.40    2.30
  -4  -8   4  163.88   10.20
   4  -8  -4  173.98   15.00
  -4  -8   4  155.28   14.40
   4   8  -4  164.08   16.50
   4   8  -4  153.18    6.20
   4   8  -4  143.39   11.40
  -4   8   4  144.29    7.60
  -4   8   4  160.88    6.40
  -3  -8   4   36.90    8.10
  -3  -8   4   35.50    5.90
   3  -8  -4   30.90    4.50
   3   8  -4   24.50    2.80
   3   8  -4    6.30    8.90
  -3   8   4   22.80    3.50
   3   8  -4   33.40    7.30
  -3   8   4   32.60    3.90
  -2  -8   4   17.50    5.60
  -2  -8   4   21.80    7.10
   2  -8  -4   22.60    4.10
   2   8  -4   39.70   10.50
  -2   8   4   22.60    3.10
  -2   8   4   17.80    3.40
   2   8  -4   14.10    7.20
   2   8  -4   17.80    2.80
  -1  -8   4   31.70    5.90
   1  -8  -4   22.10    4.00
  -1  -8   4   28.10    6.90
   1   8  -4   22.20    9.40
  -1   8   4   18.30    3.90
   1   8  -4   32.40    8.80
  -1   8   4   22.60    3.30
   0  -8   4   70.19    9.60
   0  -8   4   88.89   12.60
   0   8   4   61.09    6.00
   0   8  -4   74.49    6.70
   0   8  -4   83.79   10.80
  -1  -8  -4    9.80    9.80
   1  -8   4    4.10    7.90
   1  -8   4   17.20    7.10
  -1   8  -4   13.80   10.00
   1   8   4    4.60    4.30
  -2  -8  -4   19.10    4.20
   2  -8   4   23.00    7.80
   2  -8   4   27.30    6.60
  -2  -8  -4    5.90    9.00
   2   8   4   17.10    3.00
  -2   8  -4   28.50    4.20
  -2   8  -4   20.10   11.20
   2   8   4    9.30    8.50
  -3  -8  -4   12.90    8.10
   3  -8   4   10.30    7.30
  -3  -8  -4   15.20    7.40
   3  -8   4    8.90    7.50
  -3  -8  -4    5.60    3.60
  -3   8  -4    3.90    2.50
   3   8   4    8.20    2.50
   3   8   4   -4.60    8.60
   4  -8   4   39.10    8.70
   4  -8   4   61.99   10.10
  -4  -8  -4   34.50    7.70
  -4  -8  -4   47.20    6.30
  -4   8  -4   58.49    5.10
   4   8   4   27.50    8.20
   4   8   4   44.30    3.90
  -4   8  -4   39.60    4.50
  -5  -8  -4   62.69    6.30
   5  -8   4   79.09   11.20
  -5  -8  -4   75.99   11.50
   5  -8   4   61.59   13.00
   5   8   4   81.09   12.30
  -5   8  -4   83.89    4.80
  -5   8  -4   75.59    5.20
   5   8   4   69.99    4.20
  -6  -8  -4   42.30    5.80
  -6  -8  -4   69.89   12.10
   6  -8   4   72.19   12.30
   6  -8   4   52.39   10.40
  -6   8  -4   61.49    4.20
  -3  -9   4   39.00   10.10
   3  -9  -4   44.50   10.00
   3  -9  -4   29.80    9.90
  -3  -9   4   37.90    7.10
   3   9  -4   29.70   11.00
   3   9  -4   35.80    5.60
  -3   9   4   41.40    4.50
  -3   9   4   32.00    3.10
   2  -9  -4   39.40   14.30
  -2  -9   4   37.20    8.50
  -2  -9   4   56.69    9.90
   2   9  -4   22.20   16.90
   2   9  -4   41.80    6.50
   2   9  -4   36.80    3.60
  -2   9   4   44.00    4.30
  -1  -9   4    3.20    8.40
  -1  -9   4    9.80    4.60
   1   9  -4   -2.70    6.30
   1   9  -4    2.60    1.90
   1   9  -4    0.00    8.90
   0  -9   4   14.80    8.30
   0  -9   4    7.70    5.00
   0  -9  -4    6.90    3.10
   0   9   4    9.40    6.30
   0   9  -4    7.60   11.50
   0   9  -4    4.30    1.90
   0   9   4    4.00    2.10
   0   9  -4   21.10    9.50
   1  -9   4   25.30    7.50
   1  -9   4   17.50    9.70
  -1  -9  -4   20.00    3.30
   1   9   4   16.30    6.90
  -1   9  -4   22.40    3.20
  -1   9  -4   44.70    9.60
   1   9   4   18.50    2.40
  -1   9  -4   19.80    9.00
   2  -9   4    9.40    9.50
   2  -9   4   -8.10   10.30
  -2  -9  -4    7.50    3.00
   2   9   4    3.20    8.70
  -2   9  -4   29.40    8.40
  14   0  -5   26.30    3.90
  14   0  -5   25.60    4.30
  14   0  -5   30.60    5.20
  14   0  -5   33.00    5.90
  13   0  -5    3.30    5.70
  13   0  -5   -2.10    6.80
  13   0  -5    6.10    4.60
  13   0  -5    3.40    4.70
  13   0  -5    3.30    2.70
  12   0  -5   89.69    6.60
  12   0  -5   87.29   10.50
  12   0  -5  110.09    8.20
  12   0  -5   94.69    9.70
  12   0  -5   88.59    7.30
  12   0  -5   78.19   12.10
  12   0  -5   93.29   12.00
  11   0  -5  234.18   15.40
  11   0  -5  214.48   10.20
  11   0  -5  209.48    9.80
  11   0  -5  230.38   18.50
  11   0  -5  230.88   18.50
  11   0  -5  222.28   12.90
  11   0  -5  202.78    9.60
  11   0  -5  217.68   11.20
  10   0  -5   78.79    7.90
  10   0  -5  113.19   20.20
  10   0  -5   82.39   11.50
  10   0  -5   71.79   12.70
  10   0  -5   81.89    9.80
  10   0  -5  117.89   18.60
  10   0  -5  100.59   12.80
  10   0  -5   92.69    8.80
  10   0  -5   98.59    7.40
  10   0  -5   88.99    7.70
  10   0  -5  103.39   15.30
   9   0  -5  190.88   12.30
   9   0  -5  186.98   11.20
   9   0  -5  183.38   13.70
   9   0  -5  177.28   15.70
   9   0  -5  205.88   24.80
   9   0  -5  161.48   19.60
   9   0  -5  220.78   21.30
   9   0  -5  190.18    9.90
   9   0  -5  182.88   15.10
   9   0  -5  175.48   10.70
   9   0  -5  156.48   25.80
   8   0  -5  133.49    8.90
   8   0  -5  136.39   18.10
   8   0  -5  132.89   15.00
   8   0  -5  155.38   12.10
   8   0  -5  152.98   26.40
   8   0  -5  114.89   13.70
  -8   0   5  143.99    8.70
   8   0  -5  126.69   19.30
   8   0  -5  118.29    9.80
   8   0  -5  105.69   16.30
   8   0  -5  141.89   12.30
   8   0  -5  131.19   11.00
   7   0  -5   81.29   14.50
   7   0  -5   66.79    8.40
   7   0  -5   68.59   10.50
   7   0  -5   72.29    8.90
   7   0  -5   68.59   11.20
   7   0  -5   69.69    9.70
   7   0  -5   67.79    9.10
  -7   0   5   55.29    5.40
   7   0  -5   67.39    8.60
   6   0  -5   48.00    6.10
  -6   0   5   38.90    3.90
   6   0  -5   41.80    6.90
   5   0  -5  429.16   16.60
  -5   0   5  429.76   12.20
   5   0  -5  453.15   14.80
  -5   0   5  443.46   13.20
   4   0  -5  127.79    8.10
  -4   0   5  128.19    4.40
   4   0  -5  128.39    6.20
  -3   0   5   44.30    2.40
   3   0  -5   40.90    3.50
  -3   0   5   43.00    2.40
   3   0  -5   43.20    4.60
  -2   0   5   72.89    3.10
   2   0  -5   72.89    3.80
  -2   0   5   77.69    3.20
  -1   0   5  434.16   12.10
  -1   0   5  410.86   11.90
   1   0  -5  426.16   12.50
   0   0  -5 1174.88   32.00
   0   0   5 1232.98   32.40
   0   0   5 1225.38   32.40
   1   0   5 1803.72   47.00
  -1   0  -5 1802.72   46.70
   1   0   5 1719.23   47.20
  -2   0  -5    2.70    1.20
   2   0   5    2.30    1.90
   2   0   5    2.50    1.70
   3   0   5 3640.24   94.69
   3   0   5 3675.43   95.69
  -3   0  -5 3556.34   94.49
   4   0   5 1229.98   36.00
  -4   0  -5 1182.08   32.70
  -4   0  -5 1220.18   32.80
  -5   0  -5   13.70    2.70
  -5   0  -5   13.90    2.20
   5   0   5   14.00    5.90
  -6   0  -5  859.41   24.30
   6   0   5  878.41   31.10
  -6   0  -5  820.02   24.00
  -7   0  -5  179.08    7.70
  -7   0  -5  157.38   11.00
  -7   0  -5  195.08    8.10
   7   0   5  202.48   19.60
   7   0   5  183.18   13.80
   7   0   5  200.18   26.70
   8   0   5    6.20   11.00
  -8   0  -5    6.70    6.00
   8   0   5   16.80    6.10
  -8   0  -5   12.50    3.30
  -8   0  -5   10.20    3.60
   8   0   5   26.80   18.10
  -9   0  -5  123.99    8.80
   9   0   5  152.48   18.20
  -9   0  -5  132.19    7.10
   9   0   5  143.79   27.00
  -9   0  -5  117.99   10.60
   9   0   5  126.99   20.00
   9   0   5  126.59   10.30
  10   0   5   10.80   12.50
 -10   0  -5    6.00    3.90
 -10   0  -5   10.00    6.00
 -10   0  -5    9.30    6.80
  10   0   5    6.10    9.30
  10   0   5   10.30    4.90
 -11   0  -5  145.09   11.40
 -11   0  -5  149.88    8.50
  11   0   5  151.08   21.60
  11   0   5  142.99    8.70
 -12   0  -5   -5.00    6.10
  12   0   5    0.60    3.60
  12   0   5    8.90   10.50
 -12   0  -5   10.90    4.00
 -13   0  -5   11.80    4.60
  13   0   5  -15.50   15.40
  13   0   5    5.40    3.10
  14  -1  -5   46.70    6.70
  14  -1  -5   43.90    6.30
  14  -1  -5   38.90    4.60
  14   1  -5   48.30    6.80
  14   1  -5   47.80    7.50
  14   1  -5   32.70    5.20
  13  -1  -5   29.70    5.90
  13  -1  -5   16.30    3.20
  13  -1  -5   18.90    6.70
  13  -1  -5   15.20    4.70
  13  -1  -5   13.90    8.40
  13   1  -5   18.90    6.10
  13   1  -5   21.50    3.10
  13   1  -5   22.80    4.90
  13   1  -5   15.60    4.70
  13   1  -5   13.10    6.80
  12  -1  -5   21.00    3.90
  12  -1  -5   24.00    5.20
  12  -1  -5   23.50    3.60
  12  -1  -5   20.50    7.00
  12  -1  -5   34.00    9.10
  12   1  -5   21.70    3.30
  12   1  -5   24.90    7.50
  12   1  -5   24.90    5.90
  12   1  -5   21.80    3.70
  12   1  -5   20.40    4.50
  12   1  -5   27.00    6.80
  12   1  -5   24.40    5.60
  12   1  -5   23.20    4.20
  12   1  -5   23.10    3.60
  11  -1  -5    2.90    7.50
  11  -1  -5   14.30    9.80
  11  -1  -5    1.60    9.10
  11  -1  -5    5.70    5.10
  11  -1  -5    8.50    4.60
  11  -1  -5    6.20    3.30
  11   1  -5    8.50    4.00
  11   1  -5    8.10    3.40
  11   1  -5    6.50    6.00
  11   1  -5    7.70    3.30
  11   1  -5   11.00    4.10
  11   1  -5    4.70    7.60
  11   1  -5   22.00    7.30
  11   1  -5   10.70    6.10
  11   1  -5    3.90    3.50
  10  -1  -5   50.89   13.10
  10  -1  -5   51.89    7.60
  10  -1  -5   51.49    7.10
  10  -1  -5   52.99   11.00
  10  -1  -5   51.19    7.50
  10  -1  -5   58.69    6.60
  10  -1  -5   55.89   12.80
  10  -1  -5   61.99   21.90
  10  -1  -5   40.50   13.20
 -10   1   5   53.69    7.10
  10   1  -5   61.09   10.50
  10   1  -5   66.49   13.30
  10   1  -5   67.39    7.00
  10   1  -5   56.29    9.00
  10   1  -5   58.59    7.70
  10   1  -5   48.30    6.10
  10   1  -5   50.69    6.70
  10   1  -5   65.89   10.10
  10   1  -5   87.09   18.20
  10   1  -5   69.59    8.20
  10   1  -5   70.59   12.00
   9  -1  -5   64.39    8.70
   9  -1  -5   68.09    9.30
   9  -1  -5   58.69   10.10
   9  -1  -5   59.39    6.70
   9  -1  -5   62.29   14.10
   9  -1  -5   71.19   17.60
   9  -1  -5   93.59   16.70
   9  -1  -5   73.49   13.40
  -9   1   5   47.00    3.60
   9   1  -5   33.90   12.00
   9   1  -5   47.00    9.60
   9   1  -5   63.19   12.30
   9   1  -5   57.59   12.40
   9   1  -5   55.49    9.20
   9   1  -5   90.29   13.60
   8  -1  -5   35.40   11.10
   8  -1  -5   43.90   15.30
   8  -1  -5   45.70    7.30
   8  -1  -5   43.80    6.20
   8  -1  -5   63.39   19.20
   8  -1  -5   45.60   12.10
   8  -1  -5   48.50    7.10
  -8  -1   5   49.60    6.30
   8  -1  -5   62.09    9.60
   8  -1  -5   61.89    9.90
   8  -1  -5   67.49   10.50
   8  -1  -5   59.69    9.20
   8   1  -5   39.30    7.50
   8   1  -5   40.50    6.90
  -8   1   5   60.69    8.20
   8   1  -5   52.49    7.80
   8   1  -5   51.19    7.50
   8   1  -5   62.39    7.60
   8   1  -5   48.80    9.80
   8   1  -5   48.10   12.00
   8   1  -5   19.50   11.20
   8   1  -5   45.50   12.60
   8   1  -5   40.30    9.50
  -8   1   5   47.90    2.90
   8   1  -5   50.39    8.30
   7  -1  -5  328.07   17.40
   7  -1  -5  373.26   24.50
   7  -1  -5  375.46   15.70
   7  -1  -5  346.07   15.70
   7  -1  -5  396.86   20.00
   7  -1  -5  378.46   36.60
   7  -1  -5  350.96   20.10
  -7  -1   5  361.16   12.30
   7  -1  -5  346.27   13.90
   7   1  -5  351.16   18.90
   7   1  -5  388.36   18.20
   7   1  -5  412.66   24.60
   7   1  -5  385.26   17.80
   7   1  -5  359.46   15.10
   7   1  -5  355.16   26.50
   7   1  -5  379.26   15.10
   7   1  -5  378.76   17.10
   7   1  -5  354.96   26.90
   7   1  -5  350.36   14.30
  -7   1   5  364.06   12.70
   6  -1  -5  297.07   15.70
   6  -1  -5  320.87   12.90
  -6  -1   5  319.97   10.30
  -6   1   5  314.57   10.80
  -6   1   5  322.17    9.30
   6   1  -5  322.47   13.00
   6   1  -5  328.57   15.00
   5  -1  -5   67.39    6.10
   5  -1  -5   54.09    8.60
  -5  -1   5   60.19    3.60
  -5   1   5   61.49    4.00
   5   1  -5   69.49    7.10
  -5   1   5   60.99    2.90
   5   1  -5   51.99    5.40
  -4  -1   5  417.66   11.40
   4  -1  -5  385.06   14.70
   4  -1  -5  415.86   13.40
  -4  -1   5  419.26   11.60
  -4   1   5  403.86   11.50
  -4   1   5  412.06   12.40
   4   1  -5  405.56   13.00
   4   1  -5  373.26   15.80
  -3  -1   5 3147.29   82.39
   3  -1  -5 3115.09   84.09
   3  -1  -5 3229.88   83.69
  -3  -1   5 3201.68   82.49
  -3   1   5 3154.38   82.59
   3   1  -5 3174.38   83.19
  -2  -1   5 1668.83   43.70
  -2  -1   5 1651.83   43.70
   2  -1  -5 1643.04   44.70
  -2   1   5 1662.93   44.20
  -2   1   5 1658.63   43.80
   2   1  -5 1678.03   43.90
  -1  -1   5   93.59    3.70
   1  -1  -5   83.59    3.80
  -1  -1   5   85.49    3.60
   1   1  -5   86.39    3.60
  -1   1   5   89.19    3.60
  -1   1   5   91.69    3.90
   0  -1   5  609.14   17.50
   0  -1   5  632.64   17.50
   0   1  -5  618.34   17.10
   0   1   5  631.44   17.50
   0   1   5  656.13   17.50
  -1  -1  -5   88.19    3.50
   1  -1   5   88.09    4.10
   1  -1   5   88.89    3.90
   1   1   5   89.39    3.80
  -1   1  -5   92.09    3.70
   1   1   5   92.29    3.90
  -2  -1  -5   78.19    3.30
   2  -1   5   74.79    3.90
   2  -1   5   72.49    4.10
  -2   1  -5   79.49    4.10
  -2   1  -5   71.29    3.40
   2   1   5   67.49    6.70
   2   1   5   82.39    3.50
   2   1   5   77.29    3.80
   3  -1   5 1518.85   42.00
   3  -1   5 1543.35   41.50
  -3  -1  -5 1565.64   41.20
  -3   1  -5 1495.65   41.10
  -3   1  -5 1579.44   41.80
   3   1   5 1546.85   43.70
   3   1   5 1580.54   40.80
   3   1   5 1536.45   41.30
  -4  -1  -5  130.49    5.20
  -4  -1  -5  131.09    5.90
   4  -1   5  140.59    7.40
  -4   1  -5  130.39    5.20
  -4   1  -5  139.79    5.70
   4   1   5  122.99   11.30
  -4   1  -5  125.49    5.90
   5  -1   5 1468.65   41.30
   5  -1   5 1495.85   43.20
  -5  -1  -5 1484.55   39.40
  -5  -1  -5 1489.85   39.50
  -5   1  -5 1482.35   39.40
  -5   1  -5 1330.17   39.80
   5   1   5 1451.75   44.60
  -5   1  -5 1480.45   39.20
   5   1   5 1395.86   42.50
  -6  -1  -5  195.18    7.60
   6  -1   5  191.58   14.00
  -6  -1  -5  200.08    8.10
  -6   1  -5  186.98    7.50
  -6   1  -5  178.98    9.00
   6   1   5  199.68   17.30
  -6   1  -5  196.88    7.60
  -7  -1  -5  392.76   15.90
  -7  -1  -5  410.16   13.30
   7  -1   5  401.66   21.80
  -7  -1  -5  402.16   13.50
   7  -1   5  394.36   34.60
   7  -1   5  379.16   20.40
  -7   1  -5  424.36   13.50
  -7   1  -5  397.66   15.30
   7   1   5  388.16   26.20
  -7   1  -5  405.66   13.00
   7   1   5  393.66   16.60
   8  -1   5  271.07   30.40
   8  -1   5  239.08   15.60
  -8  -1  -5  241.18   10.10
  -8  -1  -5  242.18    9.90
  -8  -1  -5  237.98   13.50
   8  -1   5  257.67   24.40
   8   1   5  224.78   35.60
   8   1   5  257.67   13.40
   8   1   5  204.08   28.80
   8   1   5  235.58   18.80
  -8   1  -5  264.27   10.40
  -8   1  -5  221.48   12.00
  -8   1  -5  249.68    9.40
  -9  -1  -5   37.30    5.60
   9  -1   5   31.50    6.30
   9  -1   5   52.79   21.30
  -9  -1  -5   37.90    6.80
   9  -1   5   19.00   14.60
  -9  -1  -5   20.40    4.20
  -9   1  -5   36.10    5.90
   9   1   5   35.70    5.60
  -9   1  -5   24.30    3.70
  -9   1  -5   29.70    5.40
   9   1   5   26.40    8.10
   9   1   5   37.50   15.60
 -10  -1  -5   15.10    6.60
  10  -1   5   23.40    5.30
 -10  -1  -5   22.90    6.10
 -10  -1  -5   19.20    7.30
  10  -1   5   36.60   13.50
 -10   1  -5   21.90    7.40
  10   1   5   25.00    4.70
  10   1   5   17.90   13.30
 -10   1  -5   26.80    6.30
 -10   1  -5   30.30    5.90
  10   1   5   31.20    7.30
  11  -1   5    7.20   12.10
 -11  -1  -5   14.80    6.50
  11  -1   5   16.10    5.20
 -11  -1  -5   19.50    4.60
 -11   1  -5   12.20    7.00
 -11   1  -5   16.00    3.70
  11   1   5   11.60    3.70
  11   1   5   21.70    9.90
  12  -1   5   13.70    4.50
 -12  -1  -5   24.80    4.90
  12  -1   5   38.20   11.50
  12   1   5    8.40   11.40
 -12   1  -5   17.50    5.80
 -12   1  -5   22.80    3.90
  12   1   5   29.70    6.40
  12   1   5   19.90    3.80
 -13  -1  -5    2.10    5.70
  13  -1   5   14.30    7.70
 -13  -1  -5   14.60    5.90
  13  -1   5    6.10    3.80
 -13   1  -5   10.00    4.00
  13  -2  -5   66.39    5.70
  13  -2  -5   61.29    7.50
  13  -2  -5   66.69    9.30
  13  -2  -5   70.79    8.50
  13  -2  -5   61.59    9.80
  13   2  -5   67.49    5.50
  13   2  -5   75.19    8.90
  13   2  -5   65.49    9.70
  12  -2  -5   95.89    7.40
  12  -2  -5   91.69   12.40
  12  -2  -5   98.29    8.70
  12  -2  -5   79.69   10.70
  12  -2  -5   98.99   12.50
  12   2  -5   79.59    6.10
  12   2  -5   75.89    6.00
  12   2  -5   98.19   11.50
  12   2  -5   89.29    7.00
  12   2  -5   83.79    6.40
  12   2  -5   82.29    6.30
  12   2  -5  110.29   13.00
  12   2  -5   87.99    8.90
  11  -2  -5   67.19   10.20
  11  -2  -5   62.89    6.50
  11  -2  -5   59.79    8.30
  11  -2  -5   75.29   11.90
  11  -2  -5   71.99   10.00
  11  -2  -5   35.20   11.10
  11   2  -5   61.69    8.40
  11   2  -5   65.29    6.50
  11   2  -5   83.09   12.60
  11   2  -5   59.09    8.60
  11   2  -5   74.29    7.40
  11   2  -5   69.79    6.40
  11   2  -5   79.69   10.10
 -11   2   5   56.19    9.50
  11   2  -5   59.69    6.30
  10  -2  -5  457.25   18.90
  10  -2  -5  450.05   23.70
  10  -2  -5  411.46   27.10
  10  -2  -5  423.86   30.30
  10  -2  -5  498.85   18.90
  10  -2  -5  460.55   29.30
  10  -2  -5  472.75   16.40
  10   2  -5  467.55   15.80
  10   2  -5  468.55   22.90
  10   2  -5  463.95   16.50
  10   2  -5  494.45   16.60
 -10   2   5  462.55   16.70
  10   2  -5  484.35   17.50
  10   2  -5  477.15   21.60
  10   2  -5  486.45   19.80
  10   2  -5  465.65   17.00
   9  -2  -5  114.49   13.10
   9  -2  -5  116.19    9.90
   9  -2  -5  116.09   23.00
   9  -2  -5  102.19   15.90
   9  -2  -5  125.59   29.50
   9  -2  -5  114.49   12.80
   9  -2  -5   93.59   16.20
   9  -2  -5  118.09   14.20
   9   2  -5  152.58   20.70
   9   2  -5  122.79   16.00
   9   2  -5  106.19   10.30
   9   2  -5  111.89    7.90
   9   2  -5  115.69    8.90
   9   2  -5  108.89   11.70
   9   2  -5   98.09   10.70
   9   2  -5  112.89   14.00
   9   2  -5  143.19   17.10
  -9   2   5  112.99    7.20
  -9   2   5   99.69    6.40
   8  -2  -5   59.69    7.40
   8  -2  -5   56.49    8.80
   8  -2  -5   77.99   17.10
   8  -2  -5   61.29   12.30
   8  -2  -5   32.80   25.80
   8  -2  -5   73.39   15.30
   8  -2  -5   62.79    9.40
   8  -2  -5   54.99    9.20
   8   2  -5   82.39   12.10
  -8   2   5   61.69    9.20
   8   2  -5   62.99    7.80
   8   2  -5   60.79    8.00
  -8   2   5   59.39    3.30
   8   2  -5   49.20   10.30
   8   2  -5   60.09   10.30
   8   2  -5   55.59    7.80
   8   2  -5   82.69   13.90
   8   2  -5   49.00   11.00
   8   2  -5   52.69    6.30
   7  -2  -5   85.09   10.60
  -7  -2   5   70.39    8.90
   7  -2  -5   77.19    9.50
   7  -2  -5   59.39    8.40
   7  -2  -5   78.89    9.40
   7  -2  -5   93.39   13.30
   7  -2  -5   82.19    9.40
   7  -2  -5   85.99   12.30
   7  -2  -5  115.89   18.80
   7   2  -5   79.69    9.70
   7   2  -5   78.49   10.40
   7   2  -5   96.59   13.40
  -7   2   5   75.39    6.80
   7   2  -5   86.69   13.00
   7   2  -5   77.69   12.20
   7   2  -5   81.09    8.10
  -7   2   5   79.09    3.50
   7   2  -5   87.39   10.80
   7   2  -5   66.79   12.10
   7   2  -5   63.29   11.30
   6  -2  -5  108.19    9.00
  -6  -2   5  111.59    6.20
   6  -2  -5  117.49   14.50
   6   2  -5  115.89   15.00
   6   2  -5  109.89   11.00
  -6   2   5  113.09    6.60
  -6   2   5   91.09   10.10
  -6   2   5  106.49    4.10
   6   2  -5  104.09   12.70
  -5  -2   5  147.49    6.00
   5  -2  -5  146.99    8.30
  -5   2   5  133.49    4.90
  -5   2   5  131.69   10.40
  -5   2   5  138.79    6.50
  -3  -2   5   58.69    3.10
  -3  -2   5   61.19    3.40
   3  -2  -5   75.69    5.30
  -3   2   5   61.49    3.00
  -3   2   5   64.39    3.90
  -2  -2   5  275.87    8.90
  -2  -2   5  281.57    8.80
   2  -2  -5  298.77   10.30
  -2   2   5  286.47    8.70
  -2   2   5  295.97    9.40
  -1  -2   5  284.77    8.90
   1  -2  -5  282.57    9.00
  -1  -2   5  287.17    9.00
  -1   2   5  291.47    8.80
   0  -2  -5  117.19    4.60
   0  -2   5  119.59    4.70
   0  -2   5  112.99    4.80
   0   2   5  115.19    4.50
   0   2  -5  125.79    5.10
   0   2   5  116.39    4.90
   1  -2   5   44.20    3.50
  -1  -2  -5   45.10    2.70
   1  -2   5   40.90    3.10
   1   2   5   44.50    3.30
  -1   2  -5   45.60    3.30
   1   2   5   40.50    2.80
  -1   2  -5   35.20    3.00
  -2  -2  -5   36.50    2.60
   2  -2   5   38.20    3.60
  -2  -2  -5   34.50    4.50
   2  -2   5   33.50    3.30
  -2   2  -5   38.80    3.30
  -2   2  -5   33.20    2.80
   2   2   5   35.50    3.20
   2   2   5   32.00    3.20
  -3  -2  -5   55.09    4.60
   3  -2   5   69.29    8.40
   3  -2   5   63.59    4.70
  -3  -2  -5   65.99    3.50
   3  -2   5   70.49    4.80
   3  -2   5   68.29   11.10
  -3   2  -5   69.29    4.20
   3   2   5   59.89    4.20
  -3   2  -5   59.99    3.40
  -3   2  -5   68.19    4.10
   3   2   5   74.39    8.70
   4  -2   5  111.89    6.50
   4  -2   5  130.19   12.30
  -4  -2  -5  111.09    4.80
  -4  -2  -5  111.99    5.80
   4   2   5   92.59   10.80
  -4   2  -5  108.49    5.10
  -4   2  -5  104.79    4.80
   4   2   5  119.89   10.40
  -4   2  -5  108.19    5.60
   5  -2   5  140.19    8.60
  -5  -2  -5  139.09    5.80
  -5  -2  -5  134.39    6.60
  -5   2  -5  133.29    5.80
   5   2   5  100.09   13.90
  -5   2  -5  121.29    6.50
  -5   2  -5  141.99    5.80
   5   2   5  141.19   12.00
   6  -2   5  149.69   10.20
   6  -2   5  143.89   12.20
   6  -2   5  125.29   15.80
  -6  -2  -5  153.38   10.70
  -6  -2  -5  155.08    7.20
  -6  -2  -5  157.68    6.80
  -6   2  -5  162.18    6.40
  -6   2  -5  136.69    7.80
  -6   2  -5  141.09    9.10
  -6   2  -5  158.28    6.70
   6   2   5  150.48   10.60
   6   2   5  148.89   13.10
   6   2   5  163.58   20.70
  -7  -2  -5  256.57    9.70
   7  -2   5  246.28   18.90
  -7  -2  -5  275.37   12.60
  -7  -2  -5  239.78    9.90
  -7   2  -5  278.77    9.30
   7   2   5  246.28   12.30
  -7   2  -5  270.17   10.00
  -7   2  -5  245.88   11.60
  -7   2  -5  239.08   11.90
   7   2   5  234.88   17.90
  -8  -2  -5   58.59    6.20
   8  -2   5   43.80   16.70
   8  -2   5   36.50   13.70
  -8  -2  -5   51.59    7.80
  -8  -2  -5   50.59    6.30
  -8   2  -5   56.89    6.50
   8   2   5   60.39    8.20
  -8   2  -5   55.99    7.30
  -8   2  -5   56.59    4.70
   8   2   5   53.99    9.90
  -9  -2  -5  364.86   15.20
  -9  -2  -5  393.16   14.60
   9  -2   5  309.57   35.50
   9  -2   5  354.36   17.80
  -9  -2  -5  388.86   14.00
   9  -2   5  347.97   30.00
  -9   2  -5  400.46   15.40
  -9   2  -5  376.36   14.70
  -9   2  -5  394.86   12.90
   9   2   5  399.06   18.70
   9   2   5  366.56   14.10
 -10  -2  -5   43.40    7.30
  10  -2   5   18.80    6.00
  10  -2   5   26.70   13.00
 -10  -2  -5   48.90    7.60
 -10  -2  -5   26.50    6.10
 -10   2  -5   29.60    4.80
  10   2   5   34.60    6.40
  10   2   5   30.10    4.40
 -10   2  -5   38.80    8.10
 -10   2  -5   23.10    5.30
 -11  -2  -5   25.70    5.20
 -11  -2  -5   27.40    6.90
  11  -2   5   31.60    5.80
 -11  -2  -5   31.20    6.70
  11  -2   5   29.50   13.70
 -11   2  -5   36.30    5.90
  11   2   5   29.00    5.40
 -11   2  -5   28.30    3.60
 -12  -2  -5   51.79    7.80
  12  -2   5   58.99    7.90
  12  -2   5   50.99   11.90
 -12  -2  -5   65.19    9.30
 -12   2  -5   56.19    5.40
 -12   2  -5   45.90    5.70
  12   2   5   61.39    7.80
 -13  -2  -5   12.90    7.30
  13  -2   5   14.50    8.60
  13   2   5   22.70    4.40
 -13   2  -5   23.90    3.80
 -13   2  -5    4.90    5.40
  13  -3  -5   25.70    7.70
  13  -3  -5   31.30    6.20
  13  -3  -5   30.00    3.60
  13  -3  -5   30.60    4.60
  13   3  -5   36.10    4.30
  12  -3  -5   22.70    7.20
  12  -3  -5   15.70    9.90
  12  -3  -5   35.30    4.80
  12  -3  -5   24.30    5.10
  12   3  -5   29.30    4.80
  12   3  -5   26.20    4.20
 -12   3   5   21.30    3.50
  12   3  -5   26.40    5.80
  12   3  -5   22.00    3.60
  11  -3  -5   80.39    9.00
  11  -3  -5   63.49   10.00
  11  -3  -5   67.09    9.70
  11  -3  -5   62.89   11.30
 -11   3   5   71.19   11.60
  11   3  -5   66.19    6.20
 -11   3   5   77.19    6.80
  11   3  -5   79.29    6.40
  11   3  -5   71.09   10.80
  11   3  -5   75.29    8.00
  11   3  -5   90.49   10.80
  11   3  -5   78.89    6.50
  11   3  -5   82.09    6.20
  10  -3  -5   19.40    8.50
  10  -3  -5   13.20    5.20
  10  -3  -5   12.60    5.60
  10  -3  -5   -0.10   11.10
  10  -3  -5  -14.00   17.60
  10  -3  -5    9.90    4.70
  10   3  -5   12.60    3.90
  10   3  -5   11.20    6.20
  10   3  -5   10.30    4.10
  10   3  -5    9.20    3.40
  10   3  -5   10.80    4.00
  10   3  -5   19.00    6.40
 -10   3   5   16.40    4.30
  10   3  -5    8.60    5.10
 -10   3   5    9.40    3.70
  10   3  -5   10.50    5.00
   9  -3  -5  154.18   24.60
   9  -3  -5  128.79   10.60
   9  -3  -5  134.89   13.40
   9  -3  -5  147.09   18.80
   9  -3  -5  142.69   20.30
   9  -3  -5  145.59   13.80
   9   3  -5  151.18   10.20
   9   3  -5  156.78   12.20
  -9   3   5  153.98    6.10
   9   3  -5  151.98   10.00
   9   3  -5  159.28    8.60
   9   3  -5  140.89   14.10
   9   3  -5  143.89    9.30
  -9   3   5  144.89    8.50
  -9   3   5  162.98    8.40
   9   3  -5  127.89   14.10
   9   3  -5  145.09   11.80
   8  -3  -5  288.87   20.40
   8  -3  -5  318.67   18.90
   8  -3  -5  254.87   16.40
   8  -3  -5  257.67   15.10
   8   3  -5  260.57   14.30
  -8   3   5  292.07   15.10
  -8   3   5  271.97   11.40
   8   3  -5  288.87   18.50
  -8   3   5  304.57    9.00
   8   3  -5  254.17   26.60
   8   3  -5  263.77   17.00
   8   3  -5  280.67   12.20
  -8   3   5  282.97   10.70
   8   3  -5  287.47   13.70
   8   3  -5  258.67   15.00
   7  -3  -5   89.99   16.50
   7  -3  -5   80.89   11.30
   7  -3  -5   84.19    9.90
   7  -3  -5   71.49   12.40
  -7  -3   5   86.79    9.20
   7   3  -5   59.99   10.00
  -7   3   5   88.99    8.60
   7   3  -5   82.29   14.20
   7   3  -5   80.99    7.90
   7   3  -5   72.99    9.90
   7   3  -5   96.99   13.00
   7   3  -5   83.99   10.50
  -7   3   5   88.69    3.90
  -7   3   5   76.99    7.40
   7   3  -5   81.99   10.10
   7   3  -5   79.69    8.80
   6  -3  -5   91.09    9.00
  -6  -3   5   76.49    6.90
   6  -3  -5   75.49   11.80
  -6  -3   5   71.79    4.50
   6  -3  -5   66.39   10.80
   6  -3  -5   56.29   14.90
   6   3  -5   69.09   10.60
   6   3  -5   72.29   10.70
  -6   3   5   74.39    6.80
   6   3  -5   71.49   11.00
  -6   3   5   69.39    3.40
   6   3  -5   60.59   11.20
   6   3  -5   44.20   10.60
   6   3  -5   73.39   10.10
   6   3  -5   53.69    7.70
  -6   3   5   63.99    8.40
   5  -3  -5   51.99    7.50
  -5  -3   5   54.59    5.20
  -5  -3   5   52.29    3.70
   5   3  -5   54.99   11.00
  -5   3   5   53.09    2.90
  -5   3   5   42.70    7.20
   5   3  -5   45.80    7.70
  -5   3   5   57.49    5.60
   5   3  -5   34.90    8.80
  -4  -3   5   20.40    3.00
  -4  -3   5   16.20    2.80
   4  -3  -5   22.70    4.60
  -4   3   5   19.00    4.50
  -4   3   5   28.70    4.30
  -4   3   5   19.60    2.20
  -3  -3   5   64.89    4.50
  -3  -3   5   63.99    3.70
   3  -3  -5   67.99    6.20
  -3   3   5   50.79    6.60
  -3   3   5   57.69    4.60
  -3   3   5   62.69    7.50
  -2  -3   5  110.69    4.80
   2  -3  -5  107.99    7.00
  -2  -3   5  114.39    5.30
  -2   3   5  107.69    7.60
  -2   3   5   97.99   10.00
  -2   3   5  113.99    5.60
  -1  -3   5  229.78    7.80
  -1  -3   5  223.38   10.60
  -1  -3   5  234.08    8.20
   1   3  -5  236.18    8.20
  -1   3   5  215.48   11.30
  -1   3   5  226.58    9.90
  -1   3   5  238.78    7.60
  -1   3   5  231.48    8.40
   0  -3   5  197.68    9.70
   0  -3   5  206.48    7.70
   0  -3   5  211.48   11.90
   0  -3  -5  199.98    7.30
   0  -3   5  200.98    7.40
   0   3  -5  205.88    7.70
   0   3   5  209.88    7.80
   0   3   5  204.48   10.60
   0   3   5  208.08    9.60
   1  -3   5   71.59    4.60
   1  -3   5   66.89    4.20
  -1  -3  -5   62.89    3.90
   1  -3   5   68.79    6.90
  -1  -3  -5   68.49    7.30
   1  -3   5   64.59    9.20
   1   3   5   74.49    8.20
  -1   3  -5   66.29    4.20
   1   3   5   66.39    4.70
   1   3   5   52.29    8.00
   2  -3   5  467.85   18.50
   2  -3   5  441.66   14.40
   2  -3   5  452.65   14.60
   2  -3   5  483.65   15.60
  -2  -3  -5  454.35   13.80
  -2  -3  -5  470.95   15.40
  -2   3  -5  462.55   14.60
   2   3   5  486.25   17.20
  -2   3  -5  478.95   14.90
   2   3   5  466.25   14.40
   3  -3   5   14.20    6.10
  -3  -3  -5    9.90    2.20
   3  -3   5    9.90    3.50
   3  -3   5   11.60    3.20
  -3  -3  -5   13.00    3.70
   3  -3   5   16.70    4.80
  -3   3  -5   13.10    2.50
   3   3   5    9.90    5.40
  -3   3  -5   13.90    2.70
  -3   3  -5   12.50    2.60
   4  -3   5  130.89   12.90
   4  -3   5  133.19   10.70
  -4  -3  -5  129.29    5.70
   4  -3   5  136.19    7.90
  -4  -3  -5  126.29    7.20
  -4   3  -5  124.89    5.70
  -4   3  -5  110.99    5.60
   4   3   5  112.29   10.50
  -4   3  -5  117.29    8.60
  -4   3  -5  120.99    6.30
   5  -3   5   24.60    8.50
  -5  -3  -5   24.70    4.20
   5  -3   5   22.30    4.80
   5  -3   5   20.80    7.40
  -5  -3  -5   26.70    6.10
  -5  -3  -5   24.80    3.90
  -5  -3  -5   34.00    5.00
  -5   3  -5   27.60    3.30
  -5   3  -5   24.10    4.30
   5   3   5   29.60    6.70
  -5   3  -5   26.20    4.40
  -5   3  -5   29.00    3.70
   5   3   5   29.60    5.20
  -6  -3  -5   29.50    6.10
   6  -3   5   44.60    6.80
  -6  -3  -5   36.00    5.80
   6  -3   5   25.30    9.70
  -6  -3  -5   27.40    4.40
  -6  -3  -5   34.30    5.30
   6   3   5   30.60    4.90
  -6   3  -5   31.20    3.80
  -6   3  -5   28.90    4.70
  -6   3  -5   34.20    4.90
  -6   3  -5   27.90    4.50
  -7  -3  -5   38.90    5.40
   7  -3   5   33.00    9.30
  -7  -3  -5   34.10    6.60
   7  -3   5   45.90   10.70
   7  -3   5   34.60   11.00
  -7  -3  -5   36.70    6.20
  -7  -3  -5   35.30    6.20
  -7   3  -5   36.10    5.50
  -7   3  -5   38.90    4.00
  -7   3  -5   42.10    6.50
   7   3   5   35.80    5.70
  -7   3  -5   40.00    6.10
  -8  -3  -5  159.28    9.30
   8  -3   5  153.78   25.00
  -8  -3  -5  169.68   10.30
  -8  -3  -5  151.88    9.10
  -8  -3  -5  158.48   11.30
   8  -3   5  179.38   23.90
   8   3   5  158.78    9.00
  -8   3  -5  165.18    9.10
  -8   3  -5  135.69   12.30
  -8   3  -5  170.28    7.00
   8   3   5  166.68   15.20
  -8   3  -5  158.78    9.50
  -9  -3  -5  159.88   11.80
   9  -3   5  158.98   23.50
  -9  -3  -5  154.48   10.30
  -9  -3  -5  157.18   10.90
  -9  -3  -5  163.98   11.20
   9   3   5  163.98   13.10
   9   3   5  173.58    8.90
  -9   3  -5  153.38    9.40
  -9   3  -5  167.28    7.20
  -9   3  -5  165.68   12.10
 -10  -3  -5   33.00    7.80
  10  -3   5   53.69   13.50
 -10  -3  -5   42.00    6.20
 -10   3  -5   43.30    4.20
 -10   3  -5   44.20    6.90
  10   3   5   44.90    6.40
  11  -3   5   23.80   11.30
 -11  -3  -5   33.00    6.50
  11   3   5   40.00    5.30
 -11   3  -5   38.60    5.20
 -11   3  -5   35.90    4.20
 -12  -3  -5    5.60    6.80
  12  -3   5   10.50   10.00
 -12   3  -5    2.40    3.80
 -12   3  -5   -4.10    3.20
  12   3   5    2.50    3.20
  12  -4  -5   13.70    9.10
  12  -4  -5    1.00    4.10
  12  -4  -5   23.20    7.40
  12   4  -5    9.00    2.80
  12   4  -5   11.00    2.80
  12   4  -5    4.30    3.60
 -12   4   5    7.70    2.60
  11  -4  -5   54.99    9.60
  11  -4  -5   66.69   12.70
  11  -4  -5   53.69    6.10
  11  -4  -5   48.20    6.80
  11   4  -5   47.90    5.70
  11   4  -5   53.19    6.00
  11   4  -5   59.09    5.70
  10  -4  -5  110.99   10.20
  10  -4  -5  112.79   11.30
  10  -4  -5   91.89   14.30
  10  -4  -5   98.49   14.80
  10   4  -5  101.99    7.80
 -10   4   5  127.29    9.60
  10   4  -5  122.59   10.30
  10   4  -5  116.49    7.30
 -10   4   5  128.49    6.50
   9  -4  -5  124.69   16.90
   9  -4  -5  118.09   13.60
   9  -4  -5  128.99   15.70
   9  -4  -5  137.09   12.10
   9   4  -5  138.69    9.20
   9   4  -5  129.39    7.70
  -9   4   5  136.19    8.10
  -9   4   5  134.39    6.60
   9   4  -5  139.49   11.50
  -9   4   5  112.09    8.80
   8  -4  -5   25.10    9.60
   8  -4  -5   31.30   13.40
   8  -4  -5   26.90    6.70
   8  -4  -5   12.20   11.20
   8  -4  -5   26.60    8.30
   8   4  -5   23.30    4.40
  -8   4   5   32.60    3.80
   8   4  -5   22.90    7.90
  -8   4   5   24.70    3.90
   8   4  -5   19.20    5.60
  -8   4   5   56.29   12.10
   8   4  -5   16.50    6.30
  -8   4   5   32.40    4.80
  -8   4   5   28.80    4.40
  -7  -4   5   59.49    8.80
   7  -4  -5   60.09   10.80
   7  -4  -5   75.59   12.30
  -7  -4   5   59.59    6.30
   7  -4  -5   63.49   13.70
   7   4  -5   70.29    7.80
   7   4  -5   75.99   10.00
  -7   4   5   70.59    7.60
  -7   4   5   61.09    6.20
  -7   4   5   71.09    6.00
  -7   4   5   71.69    4.00
   7   4  -5   61.39   10.20
   6  -4  -5  135.19   22.00
   6  -4  -5  153.58   12.50
   6  -4  -5  164.28   17.30
  -6  -4   5  145.59   11.20
   6  -4  -5  136.49   18.20
  -6  -4   5  146.89    6.90
   6   4  -5  140.69   17.60
   6   4  -5  132.99    9.20
  -6   4   5  149.99    8.10
  -6   4   5  146.39    9.80
   6   4  -5  124.29   12.70
  -6   4   5  131.69    8.20
  -6   4   5  144.49    5.60
  -6   4   5  142.69    7.20
  -5  -4   5  401.96   12.70
  -5  -4   5  388.96   14.10
   5  -4  -5  394.76   23.20
   5  -4  -5  393.16   16.50
   5   4  -5  334.17   14.60
   5   4  -5  411.06   22.50
  -5   4   5  411.06   14.90
  -5   4   5  395.46   14.00
  -5   4   5  399.06   13.10
   5   4  -5  386.06   18.40
  -5   4   5  377.86   13.60
  -5   4   5  405.36   11.90
  -4  -4   5   72.89   12.00
  -4  -4   5   81.79    5.10
   4  -4  -5   86.29    9.10
   4  -4  -5   90.59   12.50
  -4  -4   5   87.19    6.50
  -4   4   5   88.79    7.40
  -4   4   5   82.39    6.70
   4   4  -5   91.99   13.40
  -4   4   5   88.79    7.20
  -4   4   5   83.89    4.00
   4   4  -5   85.19   10.10
   4   4  -5   96.89   12.70
   3  -4  -5   75.59    8.30
  -3  -4   5   77.19    6.00
  -3  -4   5   86.39    4.90
  -3  -4   5   69.59    9.90
   3   4  -5  102.89   13.10
  -3   4   5   99.39   11.40
  -3   4   5   82.99    7.40
  -3   4   5   78.09    6.80
  -3   4   5   80.19    4.00
   3   4  -5   86.49   13.10
  -3   4   5   81.89    6.60
  -2  -4   5  273.77   12.30
  -2  -4   5  278.47   10.30
   2  -4  -5  279.07   12.70
  -2  -4   5  285.57    9.70
  -2   4   5  290.37   11.10
  -2   4   5  280.07   13.90
  -2   4   5  286.67    9.00
  -2   4   5  280.67   11.30
  -1  -4   5  115.39   10.60
  -1  -4   5  112.39    8.30
   1  -4  -5  116.99    8.90
  -1  -4   5  117.69    6.30
  -1  -4   5  112.59    5.70
  -1   4   5  122.99    5.10
  -1   4   5  124.99   10.00
   1   4  -5  111.59    6.00
  -1   4   5  124.39    7.60
  -1   4   5  124.69    6.90
   0  -4   5  312.47   13.90
   0  -4  -5  295.77   13.60
   0  -4   5  304.77   12.10
   0  -4   5  308.17   10.50
   0  -4   5  320.67   11.00
   0   4   5  301.17   11.70
   0   4   5  305.47   11.30
   0   4   5  283.07   13.50
   0   4  -5  308.17   10.80
   1  -4   5   27.40    4.70
   1  -4   5   31.10    4.50
   1  -4   5   20.10    5.90
   1  -4   5   21.40    3.40
  -1  -4  -5   29.40    5.50
   1   4   5   32.20    4.50
   1   4   5   29.20    5.40
   1   4   5   34.60    5.20
  -1   4  -5   20.00    3.20
  -2  -4  -5  102.69    5.70
   2  -4   5   95.49   10.80
  -2  -4  -5   97.09    8.20
   2  -4   5   94.09    6.30
   2  -4   5   96.59    6.60
  -2  -4  -5  119.39    8.40
  -2  -4  -5   77.79    9.70
   2  -4   5   97.69    8.50
   2   4   5   91.59    9.10
  -2   4  -5  121.59   11.30
  -2   4  -5   73.09    8.80
  -2   4  -5   96.99    5.90
   2   4   5  103.99    6.60
  -3  -4  -5   56.59    7.70
   3  -4   5   43.70    7.30
   3  -4   5   40.90    7.60
  -3  -4  -5   51.09    5.00
   3  -4   5   56.39    6.20
   3  -4   5   47.50    6.10
  -3  -4  -5   46.40    7.40
  -3   4  -5   46.80    7.40
  -3   4  -5   44.30    5.10
   3   4   5   50.99    6.60
  -3   4  -5   44.70    5.80
   3   4   5   46.40    6.60
  -3   4  -5   42.90    5.90
  -4  -4  -5  294.07   12.20
   4  -4   5  296.47   12.60
  -4  -4  -5  261.97   15.60
   4  -4   5  282.77   16.20
   4  -4   5  294.57   15.90
  -4  -4  -5  291.07   12.30
  -4  -4  -5  299.17   10.80
  -4   4  -5  261.77   13.50
   4   4   5  274.17   14.00
  -4   4  -5  294.67   11.40
  -4   4  -5  283.47   10.80
  -4   4  -5  294.17    9.80
  -5  -4  -5  406.46   13.60
   5  -4   5  406.46   18.90
   5  -4   5  413.36   19.30
  -5  -4  -5  393.36   14.60
  -5  -4  -5  406.36   18.00
  -5  -4  -5  393.76   14.90
   5  -4   5  351.16   22.50
  -5   4  -5  398.06   12.50
  -5   4  -5  370.06   17.40
  -5   4  -5  396.26   13.70
  -5   4  -5  387.26   14.40
  -6  -4  -5   26.80    4.40
   6  -4   5   11.80    7.70
  -6  -4  -5   41.20   10.40
  -6  -4  -5   31.40    7.70
   6  -4   5   18.90    8.30
  -6  -4  -5   25.00    5.20
  -6   4  -5   21.70    3.80
  -6   4  -5   27.90    4.40
  -6   4  -5   20.50    9.20
  -6   4  -5   27.00    4.90
  -6   4  -5   30.30    5.20
   6   4   5   36.80   10.90
  -7  -4  -5   46.50    6.10
   7  -4   5   40.10   14.30
   7  -4   5   55.49    9.80
  -7  -4  -5   38.90    5.60
  -7  -4  -5   35.80    5.90
   7  -4   5   18.80   12.30
  -7   4  -5   42.50    6.00
  -7   4  -5   52.09    6.10
  -7   4  -5   40.30    4.20
  -7   4  -5   48.00    6.60
   7   4   5   34.00    8.60
  -8  -4  -5   86.89    9.50
  -8  -4  -5  102.79   10.90
  -8  -4  -5   93.59    9.40
   8   4   5   96.39   12.40
  -8   4  -5   84.49    5.20
  -8   4  -5   94.89    6.70
  -8   4  -5   63.29   11.10
  -8   4  -5  103.59   10.90
  -9  -4  -5    5.70    5.80
  -9  -4  -5   14.20    5.70
   9  -4   5    7.80   12.00
  -9   4  -5   26.20   10.70
   9   4   5   12.70    5.30
   9   4   5   15.00    4.00
  -9   4  -5   18.40    2.80
  -9   4  -5   15.10    3.80
 -10  -4  -5   13.10    6.30
 -10  -4  -5    6.10    6.90
  10  -4   5   17.70   12.60
 -10   4  -5    7.90    3.60
  10   4   5    7.50    4.60
 -10   4  -5    9.30    2.60
 -11  -4  -5   17.60    7.00
  11  -4   5   14.40   10.10
  11   4   5   14.80    3.70
 -11   4  -5   21.90    3.80
  11  -5  -5    9.90   10.30
  11  -5  -5   -6.70    7.80
  11  -5  -5    9.50    4.80
  11   5  -5   18.50    4.70
  11   5  -5    8.90    2.90
  11   5  -5    7.70    3.10
 -11   5   5    8.40    2.30
  10  -5  -5   42.90   12.50
  10  -5  -5   44.10   10.00
  10  -5  -5   63.89    8.90
 -10   5   5   62.39    9.80
  10   5  -5   50.79    6.40
 -10   5   5   42.70    6.00
  10   5  -5   62.59    5.80
  10   5  -5   55.29    6.50
 -10   5   5   55.29    4.20
   9  -5  -5    5.70    8.40
   9  -5  -5    4.90    5.60
   9  -5  -5    1.20    9.40
   9   5  -5    2.40    5.70
  -9   5   5    8.80    5.30
  -9   5   5   -1.90    3.70
   9   5  -5    8.50    3.50
  -9   5   5    4.80    2.50
   9   5  -5    6.20    3.90
   8  -5  -5   58.09    9.40
   8  -5  -5   72.09   12.20
   8  -5  -5   57.39   10.50
  -8  -5   5   38.80    7.50
  -8   5   5   61.29    5.40
  -8   5   5   58.89    5.70
   8   5  -5   63.39    9.00
   8   5  -5   65.29    6.70
  -8   5   5   62.89    5.10
   8   5  -5   63.19    8.70
  -8   5   5   62.39    7.70
  -7  -5   5   -1.50    9.80
  -7  -5   5    2.60    5.60
   7  -5  -5    8.10    9.10
   7  -5  -5    6.50    9.90
   7  -5  -5   31.80   14.60
  -7  -5   5  -10.60   13.10
   7   5  -5    7.60    5.40
  -7   5   5   18.30   10.40
  -7   5   5    9.30    3.20
  -7   5   5    4.50    3.00
  -7   5   5    6.80    3.60
   7   5  -5    6.20    4.00
  -7   5   5    7.20    2.90
   7   5  -5    4.60    7.50
  -6  -5   5  489.25   20.70
   6  -5  -5  510.15   24.90
   6  -5  -5  462.95   26.70
  -6  -5   5  478.15   16.60
   6  -5  -5  483.15   23.20
  -6  -5   5  451.75   21.10
  -6   5   5  503.45   15.00
  -6   5   5  505.95   15.80
  -6   5   5  513.45   16.60
   6   5  -5  471.95   17.00
   6   5  -5  496.45   23.30
   6   5  -5  530.15   20.60
  -6   5   5  516.75   16.20
  -6   5   5  494.55   20.20
  -5  -5   5  553.94   17.90
   5  -5  -5  576.44   23.50
  -5  -5   5  559.04   21.00
  -5  -5   5  563.34   20.40
  -5   5   5  551.84   17.50
   5   5  -5  521.05   18.90
  -5   5   5  571.44   18.00
  -5   5   5  565.74   17.90
  -5   5   5  534.95   20.70
   5   5  -5  555.14   25.20
   5   5  -5  552.44   22.60
  -5   5   5  555.24   16.40
   4  -5  -5  362.06   17.60
   4  -5  -5  359.46   36.30
  -4  -5   5  365.76   12.90
  -4  -5   5  390.26   15.90
  -4  -5   5  366.86   14.70
   4   5  -5  348.77   19.20
  -4   5   5  359.56   12.70
  -4   5   5  358.56   12.80
  -4   5   5  352.86   11.50
  -4   5   5  383.76   13.20
  -4   5   5  366.96   15.10
   4   5  -5  336.67   22.90
   4   5  -5  371.86   12.80
  -3  -5   5  392.06   15.60
  -3  -5   5  406.46   13.30
   3  -5  -5  366.46   14.50
  -3  -5   5  383.06   17.00
  -3   5   5  389.76   13.50
  -3   5   5  382.96   12.00
   3   5  -5  354.66   20.60
  -3   5   5  387.86   13.20
  -3   5   5  378.96   13.20
   3   5  -5  391.06   13.20
   3   5  -5  381.46   22.80
  -3   5   5  397.56   19.50
  -2  -5   5  100.39    7.60
   2  -5  -5  102.69    8.40
   2  -5  -5   85.49   10.90
  -2  -5   5   93.89    6.40
  -2  -5   5  101.09   10.30
  -2  -5   5   96.49    8.60
  -2  -5   5  103.89   10.60
   2  -5  -5  104.99   14.00
   2   5  -5   96.89   13.30
  -2   5   5   97.69    5.30
  -2   5   5  100.89   10.70
   2   5  -5  103.29    7.00
  -2   5   5  118.49    6.40
  -2   5   5   89.79   10.40
  -2   5   5  106.79    7.00
  -2   5   5   98.79    8.00
  -2   5   5  107.79    7.10
  -1  -5   5  163.78    9.60
  -1  -5   5  163.68   11.40
  -1  -5   5  159.08    7.90
  -1  -5   5  170.78   10.30
   1  -5  -5  128.79   15.50
   1  -5  -5  160.08   12.40
   1  -5  -5  155.58    9.20
  -1  -5   5  171.78    9.00
  -1   5   5  157.88    9.30
   1   5  -5  180.38    8.40
   1   5  -5  164.58    8.20
   1   5  -5  194.58   20.50
  -1   5   5  155.68    7.40
  -1   5   5  164.68    8.40
  -1   5   5  151.18   11.10
  -1   5   5  158.08    8.20
  -1   5   5  165.78   10.30
   0  -5  -5   12.50    5.90
   0  -5   5    6.00    4.10
   0  -5   5   -0.30    3.60
   0  -5  -5   -5.40    7.70
   0  -5   5   -1.80    5.10
   0  -5   5    0.50    4.10
   0  -5  -5    8.70    4.40
   0  -5  -5    2.50    6.20
   0   5   5    9.60    4.60
   0   5   5    0.60    5.00
   0   5  -5    2.70    3.50
   0   5   5    7.50    5.00
   0   5   5   -2.50    3.40
   0   5   5    2.20    3.70
   0   5  -5    2.90    3.60
   0   5  -5   27.10   14.30
  -1  -5  -5   46.10    6.70
  -1  -5  -5   41.20    5.30
   1  -5   5   44.10    6.70
   1  -5   5   31.50    6.00
   1  -5   5   47.50    7.30
  -1  -5  -5   58.39    9.10
   1  -5   5   49.10    6.70
   1   5   5   42.10    4.90
   1   5   5   47.90    7.70
  -1   5  -5   41.30    6.10
  -1   5  -5   47.70    7.50
  -1   5  -5   48.60    6.20
   1   5   5   54.59    8.50
   1   5   5   56.69    7.20
   2  -5   5    1.50    5.70
  -2  -5  -5   -1.40    7.50
   2  -5   5    2.80    4.40
  -2  -5  -5    3.60    5.10
  -2  -5  -5    5.90    4.40
   2  -5   5    2.20    5.20
  -2  -5  -5   13.50    4.80
  -2  -5  -5    4.40    3.60
  -2   5  -5    5.20    4.10
   2   5   5    0.00    5.90
   2   5   5   -1.40    4.10
   2   5   5   13.90    4.50
  -2   5  -5    4.20    3.70
  -2   5  -5    2.10    3.50
  -3  -5  -5   93.89   11.20
   3  -5   5  108.59   11.80
   3  -5   5  112.79    9.60
  -3  -5  -5   94.79    8.30
   3  -5   5  110.69   11.40
  -3  -5  -5  115.69    8.70
   3  -5   5  106.79    9.40
  -3  -5  -5  114.99    9.80
  -3   5  -5  116.99    8.60
  -3   5  -5  106.29    6.90
   3   5   5  109.99    8.70
   3   5   5  112.19    9.10
  -3   5  -5  106.49    7.70
   4  -5   5  407.06   19.00
   4  -5   5  412.96   17.80
  -4  -5  -5  401.16   15.30
  -4  -5  -5  417.76   16.50
  -4   5  -5  396.26   17.00
   4   5   5  388.56   15.40
  -4   5  -5  433.16   15.40
   4   5   5  395.96   24.20
   5  -5   5  146.69   16.40
  -5  -5  -5  159.28   15.80
   5  -5   5  156.48   13.70
  -5  -5  -5  133.69   10.40
   5  -5   5  155.38   13.20
  -5  -5  -5  149.59    9.80
  -5  -5  -5  149.19   11.00
   5   5   5  160.38    8.60
  -5   5  -5  150.98    7.50
  -5   5  -5  135.29    9.20
  -5   5  -5  152.98   10.60
  -5   5  -5  140.39    7.40
   5   5   5  152.78   17.90
  -6  -5  -5   48.50    6.00
   6  -5   5   51.19   12.90
   6  -5   5   31.40   16.00
  -6  -5  -5   45.60    7.40
   6  -5   5   40.60    9.10
  -6  -5  -5   37.10    7.40
   6  -5   5   29.10    8.70
  -6  -5  -5   43.80    9.80
   6   5   5   47.10    9.40
   6   5   5   52.29    6.40
  -6   5  -5   61.29    7.90
  -6   5  -5   48.90    5.50
  -6   5  -5   37.90    5.30
  -6   5  -5   50.49    7.40
   7  -5   5   54.19    9.90
  -7  -5  -5   39.20    8.10
  -7  -5  -5   39.70    5.90
  -7  -5  -5   45.80    9.10
  -7  -5  -5   43.70   10.30
  -7   5  -5   54.19    5.10
  -7   5  -5   58.29    5.30
  -7   5  -5   50.19    8.20
  -7   5  -5   30.50   13.90
   7   5   5   46.80    5.80
   7   5   5   78.49   12.60
  -8  -5  -5   81.59   11.70
  -8  -5  -5   88.29    9.50
  -8  -5  -5   91.89   10.80
   8   5   5   97.49   10.00
  -8   5  -5   73.79   11.80
   8   5   5   83.59    6.40
  -8   5  -5  105.69    5.60
  -8   5  -5   94.49    6.00
  -9  -5  -5  110.69   13.70
  -9  -5  -5   88.99   10.90
   9  -5   5   85.39   14.00
  -9  -5  -5   77.69   10.10
   9   5   5  107.49    8.90
  -9   5  -5   97.09    5.90
  -9   5  -5  110.69    6.30
  10  -5   5    9.50   11.10
 -10  -5  -5    4.30   11.60
 -10  -5  -5    0.10    6.40
 -10  -5  -5    9.90    7.00
 -10   5  -5    3.00    2.60
  10   5   5    2.30    3.40
 -10   5  -5    4.20    3.20
 -11  -5  -5   79.29   13.70
  11  -5   5   96.59   14.10
 -11  -5  -5   70.49   12.60
 -11   5  -5   81.69    4.70
  11   5   5   69.89    5.10
  10  -6  -5   78.49    9.40
  10  -6  -5   77.09    7.70
  10  -6  -5   78.89   12.20
 -10   6   5   89.99    4.50
  10   6  -5   87.99   10.70
 -10   6   5   81.89    5.00
  10   6  -5   75.39    5.80
  10   6  -5   71.09    5.50
  -9  -6   5  -12.70    9.70
   9  -6  -5    7.80    8.90
   9  -6  -5   11.40    5.40
   9  -6  -5   24.10   11.10
  -9   6   5    8.20    2.10
   9   6  -5   13.50    4.00
  -9   6   5   10.50    2.80
   9   6  -5   10.20    3.90
   9   6  -5    8.50    6.20
   8  -6  -5   74.99   11.30
  -8  -6   5  117.69   18.80
  -8  -6   5   77.39   13.50
   8  -6  -5  113.39   13.10
   8  -6  -5  100.79   13.10
  -8   6   5   99.59    5.20
   8   6  -5   97.79   10.60
  -8   6   5   96.39    9.70
   8   6  -5   91.29   12.50
   8   6  -5   93.89    8.40
  -8   6   5  106.19    5.70
   7  -6  -5   73.29   10.50
  -7  -6   5   65.59    9.50
  -7   6   5   82.09    5.40
  -7   6   5   80.69    5.30
   7   6  -5   79.39    9.20
  -7   6   5   81.09    8.80
   7   6  -5   86.19    8.70
   7   6  -5   84.39    9.60
   6  -6  -5    2.80    8.10
   6  -6  -5   12.20    8.30
  -6  -6   5   31.10    7.90
  -6  -6   5   21.70    8.00
   6   6  -5    7.50    7.90
  -6   6   5   18.10    3.00
   6   6  -5   13.70    6.10
  -6   6   5   16.20    3.30
   6   6  -5    7.40    5.50
  -6   6   5   12.10    4.70
  -6   6   5   22.40    7.70
  -5  -6   5   78.19   11.10
  -5  -6   5   84.59   10.50
  -5   6   5   79.89    5.60
  -5   6   5   80.79    7.80
  -5   6   5   93.29    8.00
   5   6  -5   68.39   10.30
  -5   6   5   73.59    5.60
   5   6  -5   97.49   11.80
  -4  -6   5   21.10    6.30
  -4  -6   5   19.20    6.20
   4  -6  -5    9.90   12.50
  -4  -6   5    7.90    6.90
  -4  -6   5   18.60    9.40
  -4   6   5   20.10    3.60
  -4   6   5   21.00    3.40
  -4   6   5   15.10    4.70
   4   6  -5   14.00    9.00
   4   6  -5   12.40    6.90
  -4   6   5   21.30    4.80
   4   6  -5   19.70    3.50
  -4   6   5   11.20    8.40
  -3  -6   5    9.20    5.60
   3  -6  -5    4.30   10.00
  -3  -6   5    3.90    5.10
  -3  -6   5    5.10    5.10
  -3  -6   5   10.90    7.80
   3  -6  -5   14.10    4.30
  -3  -6   5   10.20    6.30
  -3   6   5    5.80    3.00
  -3   6   5    4.70    5.30
   3   6  -5    6.80    3.40
  -3   6   5    0.60    4.30
  -3   6   5    5.80    3.20
   3   6  -5    5.70    9.10
  -3   6   5   11.90    7.90
   3   6  -5   18.10    8.40
  -2  -6   5   53.29    8.40
   2  -6  -5   69.99   11.70
   2  -6  -5   56.99    6.80
  -2  -6   5   53.79    7.90
  -2  -6   5   48.80    7.50
  -2  -6   5   62.39    8.60
  -2   6   5   54.09    5.50
   2   6  -5   48.50   10.70
  -2   6   5   58.29    8.40
  -2   6   5   52.59    8.70
  -2   6   5   46.40    6.10
   2   6  -5   58.09   11.10
  -2   6   5   55.49    8.30
   2   6  -5   53.59    6.00
  -1  -6   5  120.89   11.80
   1  -6  -5  128.49    8.10
  -1  -6   5  123.59    9.00
   1  -6  -5  123.39   17.00
  -1  -6   5   97.19   12.10
  -1   6   5   99.69    9.00
  -1   6   5  119.69    7.00
   1   6  -5  116.59    7.20
  -1   6   5  119.89   12.30
   1   6  -5  121.39   19.50
   0  -6  -5  544.75   25.10
   0  -6  -5  587.34   18.70
   0  -6   5  549.25   21.10
   0  -6   5  535.35   20.50
   0  -6   5  555.14   18.90
   0  -6   5  539.85   20.70
   0  -6  -5  564.24   23.30
   0   6  -5  560.04   17.40
   0   6  -5  542.65   18.90
   0   6   5  578.14   17.50
   0   6   5  581.34   18.60
   0   6  -5  528.85   27.70
   0   6   5  532.35   22.00
  -1  -6  -5  116.49   15.70
   1  -6   5  116.29   17.80
  -1  -6  -5  136.59    8.70
  -1  -6  -5  114.19   18.70
   1  -6   5  122.79   11.50
   1  -6   5  114.49    9.00
   1  -6   5  109.39   12.00
  -1  -6  -5  128.59   11.40
  -1   6  -5  147.69   23.50
  -1   6  -5   94.39    8.80
   1   6   5  120.79    8.50
  -1   6  -5  129.59    7.50
  -1   6  -5  136.59    9.40
   1   6   5  127.79    7.30
   1   6   5  104.09   15.40
  -2  -6  -5   36.10    5.30
  -2  -6  -5   38.80   13.40
  -2  -6  -5   26.20    8.80
   2  -6   5   28.70    7.60
   2  -6   5   49.30    8.10
   2  -6   5   59.49    9.20
  -2  -6  -5   39.00    6.80
  -2   6  -5   36.30    5.90
   2   6   5   41.30    6.80
  -2   6  -5   38.20    4.60
   2   6   5   35.20    4.50
   2   6   5   43.70   13.00
  -2   6  -5   29.00    4.20
  -3  -6  -5   41.50    7.10
   3  -6   5   29.60    6.70
  -3  -6  -5   42.70    9.10
  -3  -6  -5   26.00    5.20
  -3  -6  -5   36.30    8.70
   3  -6   5   20.60    6.90
   3  -6   5   21.50    9.90
  -3   6  -5   22.90    5.50
   3   6   5   28.90   13.30
  -3   6  -5   31.10    4.40
  -3   6  -5   31.40    4.00
   3   6   5   20.50    4.30
  -4  -6  -5  206.18   15.80
   4  -6   5  185.18   14.40
  -4  -6  -5  164.98   18.20
   4  -6   5  208.78   13.50
  -4  -6  -5  206.98   10.90
  -4  -6  -5  201.98   12.80
  -4   6  -5  221.98    9.80
   4   6   5  231.38   20.10
   4   6   5  217.58    9.60
  -4   6  -5  216.88   11.40
  -4   6  -5  213.18    8.90
  -5  -6  -5   86.19   11.80
   5  -6   5  120.49   16.70
  -5  -6  -5   67.09   10.10
   5  -6   5   83.59    9.20
  -5  -6  -5   99.09   12.00
  -5  -6  -5   90.39    8.80
  -5   6  -5   85.89    9.10
   5   6   5   73.99   10.20
   5   6   5   93.69    6.50
  -5   6  -5   79.79    5.90
  -5   6  -5   97.69    7.80
   6  -6   5   59.49   14.60
   6  -6   5   61.29    9.80
  -6  -6  -5   52.39   10.50
   6  -6   5   61.79   10.00
  -6  -6  -5   78.39    8.50
  -6  -6  -5   71.39   10.60
  -6   6  -5   79.89    9.80
  -6   6  -5   68.49    6.80
  -6   6  -5   71.39    5.30
   6   6   5   63.69    5.90
   6   6   5   69.69   11.20
  -7  -6  -5   83.29   11.00
  -7  -6  -5   76.69   10.90
   7  -6   5   53.09   21.00
  -7  -6  -5   64.69   12.40
   7  -6   5   92.79   11.50
  -7   6  -5   71.49   10.30
  -7   6  -5   68.79   11.80
  -7   6  -5   72.99    4.90
  -8  -6  -5   16.70   11.70
  -8  -6  -5   -4.00    6.30
   8  -6   5    2.20    9.70
  -8  -6  -5   14.40    5.60
  -8   6  -5    3.60    2.20
   8   6   5    5.50    2.70
   8   6   5    8.20    4.70
  -9  -6  -5   33.20    5.70
  -9  -6  -5   27.90    7.70
  -9  -6  -5   35.20   11.90
   9  -6   5   35.40   10.90
  -9   6  -5   35.00    3.80
   9   6   5   27.50    4.10
   9  -7  -5   51.79   11.90
   9  -7  -5   44.50    6.70
   9  -7  -5   35.60    8.70
   9   7  -5   45.10    4.60
  -9   7   5   48.70    3.40
   8  -7  -5   -1.40   10.40
   8  -7  -5    1.90    4.70
  -8  -7   5    7.30   15.90
   8  -7  -5   -9.50    8.10
  -8  -7   5  -13.70    6.70
   8   7  -5    3.60    6.40
  -8   7   5   -0.20    2.40
   8   7  -5    7.90    3.60
  -8   7   5   -1.30    1.80
   7  -7  -5   19.00    5.50
  -7  -7   5    3.70   10.80
   7  -7  -5    8.70    8.30
  -7  -7   5   23.30    6.50
   7  -7  -5    8.60   10.40
   7   7  -5   20.70    7.60
  -7   7   5   15.80    2.70
   7   7  -5   12.50    4.70
  -7   7   5   21.10    3.30
  -6  -7   5   48.40   10.40
   6  -7  -5   37.80   10.20
  -6  -7   5   57.69    9.90
   6  -7  -5   44.50   10.10
  -6   7   5   42.20    4.10
  -6   7   5   43.70    4.60
  -6   7   5   26.00    7.80
   6   7  -5   37.40    5.90
   6   7  -5   36.50    8.00
   5  -7  -5   42.70   10.00
   5  -7  -5   18.60    7.90
  -5  -7   5   39.90    7.00
  -5  -7   5   36.20    9.80
  -5   7   5   34.30    7.70
   5   7  -5   27.30    8.10
  -5   7   5   33.60    5.30
   5   7  -5   29.10    5.90
  -5   7   5   33.10    4.10
  -4  -7   5   21.30    8.40
  -4  -7   5   21.30    6.00
  -4   7   5   20.80    5.00
   4   7  -5   18.30    6.40
   4   7  -5   28.50    8.20
  -4   7   5   17.30    3.80
   4   7  -5   26.00    3.40
  -4   7   5   21.80    3.00
  -4   7   5   25.10    7.70
   3  -7  -5  150.88    9.10
  -3  -7   5  178.28   14.90
  -3  -7   5  176.68   10.90
  -3   7   5  173.18    9.70
   3   7  -5  175.98    7.40
   3   7  -5  172.08   17.10
   3   7  -5  183.48   13.90
  -3   7   5  167.88    7.50
  -2  -7   5   72.69   11.70
  -2  -7   5   90.79   12.80
  -2  -7   5   69.79    8.90
   2  -7  -5   76.99    6.50
  -2   7   5   76.19    5.60
  -2   7   5   75.29    7.20
   2   7  -5   66.59   10.60
   2   7  -5   80.39    5.50
   2   7  -5   75.49    9.70
  -1  -7   5  283.37   15.50
  -1  -7   5  230.28   20.90
  -1  -7   5  270.57   12.60
   1  -7  -5  266.37   10.90
   1   7  -5  277.57    9.80
   1   7  -5  261.37   18.00
  -1   7   5  267.17   10.10
   1   7  -5  260.77   18.90
  -1   7   5  271.37   10.80
   0  -7   5   69.69   13.70
   0  -7   5   78.29   11.60
   0  -7  -5   69.59    6.60
   0  -7   5   78.89    8.80
   0   7  -5   88.49    5.70
   0   7   5   68.79    6.50
   0   7  -5  105.39   17.20
   0   7   5   79.09    5.90
   1  -7   5   38.60    8.10
  -1  -7  -5    5.30   10.30
   1  -7   5   34.10    5.80
  -1  -7  -5   28.50    4.60
  -1   7  -5   29.50    4.80
   1   7   5   39.30    5.70
  -1   7  -5    8.70   11.50
  -1   7  -5   43.80    7.10
   1   7   5   35.30    5.60
   2  -7   5  184.28   11.60
   2  -7   5  186.08   14.70
  -2  -7  -5  192.68   17.60
  -2  -7  -5  207.68   12.70
  -2  -7  -5  177.08    9.60
  -2   7  -5  193.18   22.40
  -2   7  -5  180.58   12.10
  -2   7  -5  182.08    8.20
   2   7   5  197.48    8.90
   3  -7   5   45.90    7.20
   3  -7   5   40.00    8.20
  -3  -7  -5   45.00    9.70
  -3  -7  -5   54.59    7.50
  -3  -7  -5   43.80    6.90
   3   7   5   38.70    5.30
  -3   7  -5   43.70    5.40
  -3   7  -5   52.79    7.60
   3   7   5   48.30   10.80
  -4  -7  -5  184.08   19.10
   4  -7   5  159.88   12.50
  -4  -7  -5  162.18   12.30
  -4  -7  -5  158.88    9.50
   4  -7   5  168.88   14.20
  -4   7  -5  157.68   12.70
  -4   7  -5  161.28    7.90
  -4   7  -5  174.38    7.40
   4   7   5  174.38    7.70
   5  -7   5   40.90    8.80
   5  -7   5   39.80    9.00
  -5  -7  -5   38.90   12.10
  -5  -7  -5   32.40    5.30
  -5  -7  -5   39.50    7.10
  -5   7  -5   35.90    7.80
  -5   7  -5   37.20    4.60
  -5   7  -5   51.29    5.80
   5   7   5   41.90    5.10
   6  -7   5   36.70   17.10
  -6  -7  -5   43.60   12.80
   6  -7   5   49.20   10.60
  -6  -7  -5   45.70    5.80
  -6  -7  -5   48.90    7.20
   6   7   5   42.60    4.10
   6   7   5   60.69    7.20
  -6   7  -5   45.50    4.20
  -6   7  -5   38.90    5.90
  -7  -7  -5   45.20   11.70
  -7  -7  -5   19.20    4.60
  -7  -7  -5   26.20    6.80
   7   7   5   17.70    5.00
  -7   7  -5   19.10    2.70
  -7   7  -5   15.20    4.20
   7   7   5   19.50    2.50
  -8  -7  -5    5.20    6.80
  -8  -7  -5   -5.90    7.00
   8  -7   5   -0.70    8.80
  -8   7  -5    6.90    2.00
   8   7   5   15.70    4.50
   6  -8  -5   35.80   11.40
   6  -8  -5   56.89    7.80
  -6  -8   5   45.10   11.60
   6  -8  -5   50.39    8.50
  -6  -8   5   46.00    6.20
  -6   8   5   53.09    3.40
   6   8  -5   60.09    6.90
  -5  -8   5   23.00    5.60
  -5  -8   5   36.10    9.60
   5  -8  -5   22.70    8.50
   5  -8  -5   29.50   10.90
   5   8  -5   25.90    5.40
   5   8  -5   29.60    7.90
  -5   8   5   29.30    3.20
  -4  -8   5   99.79   14.30
  -4  -8   5  111.29    8.90
   4  -8  -5   98.29   12.70
   4  -8  -5  102.49   12.30
  -4   8   5   92.39    7.80
   4   8  -5  120.19   14.10
   4   8  -5  114.39    9.80
  -4   8   5  104.39    5.00
  -3  -8   5   18.00    5.30
  -3  -8   5    7.90    7.90
  -3   8   5   23.00    3.40
   3   8  -5   21.00    2.60
   3   8  -5   16.30    6.70
   3   8  -5   30.40    8.40
  -3   8   5   22.40    3.60
  -2  -8   5    4.00    5.30
   2  -8  -5    9.60    4.00
  -2  -8   5    9.60    7.70
   2   8  -5    3.00    8.60
   2   8  -5   15.20    2.50
  -2   8   5    6.50    2.60
   2   8  -5   27.40    7.30
  -2   8   5    8.80    2.90
   1  -8  -5    5.90    3.50
  -1  -8   5    6.00    5.20
  -1  -8   5    3.70    7.20
   1   8  -5    8.50    8.70
  -1   8   5    9.30    2.80
  -1   8   5    3.70    2.90
   1   8  -5   13.40    7.50
   1   8  -5    0.90    2.30
   0  -8   5   31.60    7.80
   0  -8  -5   28.40    4.00
   0  -8   5   39.80    6.50
   0   8   5   27.30    3.80
   0   8  -5   36.60    9.00
   0   8  -5   32.60    4.10
   0   8   5   30.70    4.50
   0   8  -5   28.60    9.20
   1  -8   5  100.59    9.50
   1  -8   5  129.19   13.30
  -1  -8  -5   98.29    6.80
  -1   8  -5  101.29   15.20
   1   8   5  106.59    5.60
  -1   8  -5   96.39   11.80
  -1   8  -5  100.59    5.60
   2  -8   5   23.30    6.40
   2  -8   5   -7.50    7.00
  -2  -8  -5   13.00    3.80
   2   8   5    7.00    2.40
  -2   8  -5    8.20    2.40
   2   8   5   10.90    8.80
  -3  -8  -5   -5.00    3.40
   3  -8   5    4.70    7.40
  -3  -8  -5   14.80   15.40
   3  -8   5   -7.40    6.60
  -3   8  -5    6.80    2.40
   3   8   5   -1.70    9.10
  -4  -8  -5   56.49   11.20
   4  -8   5   47.50    9.10
   4  -8   5   59.29    9.30
  -4  -8  -5   47.70    5.90
   4  -8   5   49.40   11.90
  -4  -8  -5   43.50   11.40
  -4   8  -5   45.40    4.40
  -4   8  -5   38.20    5.60
   4   8   5   44.10    3.90
  -5  -8  -5   54.49   10.40
  -5  -8  -5   25.00    3.90
   5  -8   5   24.90   19.30
   5  -8   5   17.60   11.60
  -5   8  -5   30.80    4.10
   5   8   5   24.30    3.30
  -5   8  -5   24.20    4.40
  -1  -9   5   25.80    5.00
  -1  -9   5   41.50   10.20
  -1   9   5   25.10    6.30
   1   9  -5   42.40    7.70
   1   9  -5   24.90    9.30
  -1   9   5   28.30    3.90
   0  -9   5   86.79   11.30
   0  -9   5   84.09    8.30
   0  -9  -5   76.99    6.70
   0   9   5   84.49    4.60
   0   9  -5   78.19    4.00
  13   0  -6    7.50    5.00
  13   0  -6    0.70    6.60
  13   0  -6    1.60    4.40
  13   0  -6    4.70    2.60
  13   0  -6    2.30    2.60
  13   0  -6    5.30    5.60
  12   0  -6   -7.70    7.90
  12   0  -6   -8.00    6.20
  12   0  -6   -2.10    5.70
  12   0  -6    0.50    3.60
  12   0  -6    5.60    8.70
  11   0  -6    6.60    4.50
  11   0  -6   13.40    7.60
  11   0  -6    8.70    6.60
  11   0  -6    7.70    9.10
  11   0  -6   17.10    6.10
  11   0  -6    6.60    3.60
  11   0  -6    8.30    3.70
  10   0  -6    1.40    3.70
  10   0  -6    0.00    8.00
  10   0  -6   36.20   13.60
  10   0  -6    2.10    6.60
  10   0  -6   -2.50   19.60
  10   0  -6    2.80    3.70
  10   0  -6   -0.60    9.00
  10   0  -6    2.70    3.30
  10   0  -6   -2.70    4.40
  10   0  -6    6.70    8.30
   9   0  -6   89.79    7.50
   9   0  -6  147.69   23.00
   9   0  -6   85.39    9.80
   9   0  -6   88.69   12.30
   9   0  -6   80.39    8.40
   9   0  -6   91.79   12.70
   9   0  -6   92.09   14.40
   9   0  -6   75.49    8.90
   9   0  -6   78.59   12.70
   9   0  -6   88.09   11.80
   8   0  -6  356.66   21.70
   8   0  -6  344.37   14.00
   8   0  -6  348.17   18.20
   8   0  -6  329.07   13.10
   8   0  -6  354.16   15.10
   8   0  -6  349.27   17.10
   8   0  -6  327.77   21.20
   8   0  -6  358.46   18.40
   8   0  -6  336.47   22.80
  -8   0   6  363.76   13.80
   8   0  -6  331.67   29.20
   8   0  -6  303.47   27.40
   7   0  -6  297.37   14.40
   7   0  -6  261.07   12.10
  -7   0   6  296.87   11.00
  -7   0   6  297.47    8.80
   7   0  -6  258.67   29.50
   7   0  -6  309.57   18.20
   7   0  -6  300.67   15.00
   7   0  -6  305.07   22.70
   7   0  -6  277.57   32.50
   7   0  -6  265.87   12.70
   7   0  -6  302.27   17.20
   7   0  -6  301.87   16.00
   6   0  -6  215.18   12.80
   6   0  -6  217.58   21.30
  -6   0   6  212.88    8.40
   6   0  -6  209.78   11.70
  -6   0   6  216.08    7.00
  -5   0   6  263.87    9.20
   5   0  -6  248.88   12.10
  -5   0   6  273.17    8.20
   5   0  -6  270.67   11.10
  -4   0   6   17.50    2.30
   3   0  -6   46.50    4.40
  -3   0   6   49.20    2.90
  -3   0   6   46.40    3.50
   2   0  -6 3493.25   93.29
  -2   0   6 3590.04   92.99
  -2   0   6 3605.74   92.69
  -1   0   6  257.77    8.30
   1   0  -6  263.37    8.80
  -1   0   6  269.37    8.40
   0   0   6   46.00    3.10
   0   0   6   47.00    3.60
   0   0  -6   44.70    3.20
  -1   0  -6   47.90    3.00
   1   0   6   46.30    4.00
   1   0   6   51.79    3.30
  -2   0  -6   10.90    1.80
   2   0   6   12.50    2.30
   2   0   6   12.90    3.10
   3   0   6   70.09    3.90
   3   0   6   70.99    6.50
   3   0   6   70.69    5.00
  -3   0  -6   70.89    4.40
   3   0   6   80.39    7.60
  -3   0  -6   63.89    3.70
  -4   0  -6  475.85   14.80
  -4   0  -6  503.65   14.70
   4   0   6  491.35   19.00
  -5   0  -6  385.76   12.20
  -5   0  -6  387.26   12.20
   5   0   6  360.96   18.20
  -6   0  -6 1168.98   33.30
   6   0   6 1086.09   39.60
  -6   0  -6 1156.08   32.10
  -6   0  -6 1135.29   31.60
  -7   0  -6  368.36   14.40
  -7   0  -6  369.06   12.20
   7   0   6  321.57   26.70
   7   0   6  327.17   17.40
  -7   0  -6  394.16   13.00
   7   0   6  308.17   41.70
   8   0   6   30.50   20.60
   8   0   6   19.80   20.40
  -9   0  -6  120.49    7.30
   9   0   6   89.39   12.60
  -9   0  -6  120.79   10.20
  -9   0  -6  125.69    9.60
   9   0   6  116.19   19.60
   9   0   6  122.29    9.70
 -10   0  -6  145.99   10.50
 -10   0  -6  161.38    8.20
 -10   0  -6  144.69   13.90
  10   0   6  149.79    9.90
  10   0   6  139.59   22.90
  11   0   6    5.70   12.50
 -11   0  -6    0.30    5.30
 -11   0  -6   16.30    3.80
  11   0   6   11.70    4.50
 -12   0  -6   85.09    8.40
  12   0   6  136.39   18.20
 -12   0  -6   99.69    7.40
  12   0   6  113.49    6.80
  13  -1  -6   22.90    5.40
  13  -1  -6   27.20    5.20
  13  -1  -6   39.60    5.20
  13  -1  -6   34.50    7.90
  13  -1  -6   26.50    6.90
  13   1  -6   32.90    5.70
  13   1  -6   30.90    4.60
  13   1  -6   30.10    6.50
  13   1  -6   21.00    4.80
  12  -1  -6    7.40    9.50
  12  -1  -6   10.40    3.70
  12  -1  -6   10.50    7.50
  12  -1  -6   11.40    3.80
  12  -1  -6   11.60    5.50
  12  -1  -6   10.60    6.60
  12   1  -6    6.60    3.10
  12   1  -6    9.80    7.00
  12   1  -6    9.00    3.20
  12   1  -6   -3.50    6.00
  12   1  -6    8.70    5.10
  12   1  -6   10.20    3.50
  12   1  -6   11.80    3.60
  12   1  -6    5.40    6.20
  11  -1  -6   44.40    9.80
  11  -1  -6   43.70    6.20
  11  -1  -6   44.00    8.60
  11  -1  -6   52.59    8.00
  11  -1  -6   35.40   10.10
  11  -1  -6   48.70    6.70
  11   1  -6   47.00    8.80
  11   1  -6   51.19    5.50
  11   1  -6   53.59    6.90
  11   1  -6   42.70    5.80
  11   1  -6   44.30    6.50
  11   1  -6   52.39    7.60
  11   1  -6   45.30    7.50
  11   1  -6   41.20    6.30
  10  -1  -6   57.99   11.90
  10  -1  -6   97.59   22.40
  10  -1  -6   69.69    8.20
  10  -1  -6   78.29    9.90
  10  -1  -6   91.59   13.50
  10  -1  -6   80.59    7.00
  10  -1  -6  109.39   12.00
  10  -1  -6   64.79   11.20
  10   1  -6   73.19   10.90
  10   1  -6   64.19    9.30
  10   1  -6   89.69    9.10
  10   1  -6   77.59    7.00
  10   1  -6   87.89    8.40
 -10   1   6   61.09    8.60
  10   1  -6   67.49    9.80
  10   1  -6   72.79    7.80
  10   1  -6   88.19    6.70
   9  -1  -6  376.06   18.50
   9  -1  -6  376.16   22.40
   9  -1  -6  377.96   27.90
   9  -1  -6  368.56   18.50
   9  -1  -6  402.56   22.90
   9  -1  -6  327.97   30.10
   9  -1  -6  394.16   14.50
   9  -1  -6  384.36   32.70
   9  -1  -6  406.06   16.20
   9   1  -6  393.46   16.20
   9   1  -6  364.06   17.10
   9   1  -6  384.16   14.30
   9   1  -6  373.56   14.10
   9   1  -6  372.66   25.70
   9   1  -6  378.56   15.90
   9   1  -6  408.56   25.70
   9   1  -6  400.46   22.50
   9   1  -6  374.56   21.10
   8  -1  -6  335.27   12.90
   8  -1  -6  353.66   18.70
   8  -1  -6  342.37   19.40
   8  -1  -6  350.66   24.20
   8  -1  -6  322.17   19.20
   8  -1  -6  342.47   16.60
   8  -1  -6  340.27   33.40
   8  -1  -6  355.26   24.10
   8  -1  -6  338.17   14.50
   8  -1  -6  341.07   32.80
  -8  -1   6  340.47   14.00
   8   1  -6  341.07   23.20
   8   1  -6  350.86   13.70
  -8   1   6  328.27   14.20
   8   1  -6  307.87   22.10
   8   1  -6  319.27   26.20
   8   1  -6  382.16   27.50
   8   1  -6  330.87   18.20
   8   1  -6  324.17   13.60
  -8   1   6  350.96   10.10
   8   1  -6  346.87   15.90
   8   1  -6  331.77   17.00
   7  -1  -6  197.68   21.50
   7  -1  -6  206.08   14.40
   7  -1  -6  183.88   10.00
   7  -1  -6  239.58   21.80
   7  -1  -6  193.38   16.30
   7  -1  -6  200.18   17.30
   7  -1  -6  202.68   18.90
  -7  -1   6  206.08    8.80
   7  -1  -6  203.68   12.70
   7  -1  -6  182.98   12.00
   7   1  -6  200.58   22.80
   7   1  -6  183.58   13.00
  -7   1   6  184.98    9.00
   7   1  -6  199.28   27.00
   7   1  -6  185.78   21.20
   7   1  -6  193.18   13.90
   7   1  -6  206.68   16.00
   7   1  -6  175.58   10.20
   7   1  -6  184.18   11.10
  -7   1   6  205.38    6.60
   7   1  -6  201.28   13.60
  -6  -1   6  145.59    5.40
   6  -1  -6  123.69   16.20
   6  -1  -6  146.89   13.90
   6  -1  -6  120.19   12.20
   6  -1  -6  136.39    9.40
   6  -1  -6  156.08   10.00
   6   1  -6  161.18   11.00
   6   1  -6  132.99    9.70
  -6   1   6  144.09    7.10
   6   1  -6  132.69   10.40
   6   1  -6  141.69   13.50
   6   1  -6  147.69   15.20
   6   1  -6  140.69   10.50
  -6   1   6  146.99    5.20
  -5  -1   6 1122.19   29.60
   5  -1  -6 1079.19   32.10
  -5   1   6 1117.79   29.70
   5   1  -6 1067.09   32.60
  -5   1   6 1119.89   30.90
  -4  -1   6  582.14   16.40
  -4  -1   6  568.44   16.40
   4  -1  -6  584.44   18.40
  -4   1   6  597.24   16.50
   4   1  -6  564.74   18.00
  -4   1   6  602.74   17.40
  -3  -1   6 1326.67   35.50
   3  -1  -6 1358.46   36.80
  -3  -1   6 1288.67   35.40
  -3   1   6 1361.56   36.20
   3   1  -6 1288.97   36.00
  -3   1   6 1336.97   35.50
  -2  -1   6  253.87    8.10
  -2  -1   6  253.77    8.10
   2  -1  -6  250.27    9.20
  -2   1   6  253.67    8.10
   2   1  -6  248.18    8.40
  -2   1   6  261.47    8.50
  -1  -1   6  383.16   11.60
  -1  -1   6  374.06   11.60
  -1   1   6  414.06   11.90
   1   1  -6  381.86   11.30
  -1   1   6  389.66   11.60
   0  -1   6  427.46   12.70
   0  -1   6  430.86   12.80
   0  -1  -6  414.96   12.30
   0   1   6  430.76   12.60
   0   1  -6  416.66   12.30
   0   1   6  434.16   12.70
   1  -1   6  200.08    7.30
  -1  -1  -6  184.38    6.30
   1  -1   6  193.78    6.90
   1   1   6  189.38    6.70
  -1   1  -6  186.58    6.50
   1   1   6  188.58    6.60
   2  -1   6  375.86   12.10
  -2  -1  -6  367.16   11.00
   2  -1   6  361.46   11.50
   2  -1   6  366.56   13.00
  -2  -1  -6  368.26   11.60
  -2   1  -6  359.96   11.00
   2   1   6  363.66   11.30
   2   1   6  372.56   13.60
   2   1   6  363.26   11.10
   3  -1   6  419.96   13.90
  -3  -1  -6  414.36   12.40
   3  -1   6  403.76   14.60
   3  -1   6  418.66   13.10
  -3   1  -6  418.56   12.50
   3   1   6  383.56   16.40
   3   1   6  429.76   15.50
  -3   1  -6  416.36   12.50
   4  -1   6   43.80    6.60
  -4  -1  -6   40.60    3.60
  -4  -1  -6   44.20    4.10
   4   1   6   50.49    7.00
   4   1   6   43.40    8.50
  -4   1  -6   43.80    3.90
  -4   1  -6   40.50    3.50
   5  -1   6   65.69   10.20
  -5  -1  -6   68.09    4.70
   5  -1   6   76.19   10.70
   5  -1   6   66.59    8.40
  -5  -1  -6   66.19    5.00
  -5   1  -6   75.89    4.60
   5   1   6   79.89   12.00
  -5   1  -6   66.29    4.70
  -5   1  -6   72.69    8.30
   5   1   6   59.89    8.70
  -6  -1  -6   80.49    5.60
   6  -1   6   93.49   14.50
  -6  -1  -6   81.59    5.70
  -6  -1  -6   99.79    8.80
  -6   1  -6   93.79    8.30
   6   1   6   85.39   11.60
   6   1   6   85.99   15.80
  -6   1  -6   84.29    5.60
  -6   1  -6   87.99    5.20
  -7  -1  -6   74.89    6.30
  -7  -1  -6   67.49    9.10
   7  -1   6   59.69   13.30
  -7  -1  -6   68.59    5.50
   7  -1   6   49.50   17.70
  -7   1  -6   69.29    5.10
  -7   1  -6   72.79    8.00
  -7   1  -6   81.99    6.30
   7   1   6   62.49    7.30
   8  -1   6  168.08   22.20
  -8  -1  -6  177.48   11.40
   8  -1   6  217.98   31.90
  -8  -1  -6  174.78    8.40
   8   1   6  180.38   16.60
  -8   1  -6  161.58   10.00
  -8   1  -6  169.28    7.60
   8   1   6  181.88   11.20
   9  -1   6   25.50   14.20
  -9  -1  -6   23.80    6.30
   9  -1   6   31.50   32.30
  -9  -1  -6   18.90    5.40
  -9  -1  -6   22.40    4.20
   9  -1   6   24.90    6.80
  -9   1  -6   21.40    3.60
   9   1   6   19.20    4.80
  -9   1  -6   17.90    6.70
  -9   1  -6   21.00    5.10
   9   1   6   16.90    8.30
  10  -1   6   13.80    5.40
 -10  -1  -6   16.20    5.30
 -10  -1  -6   16.70    4.20
  10  -1   6   -6.70   13.20
  10   1   6   14.80    4.10
 -10   1  -6   13.60    3.70
 -10   1  -6   15.90    4.90
  10   1   6    8.90    7.50
 -11  -1  -6   36.20    4.90
 -11  -1  -6   18.20    5.70
  11  -1   6   38.00   12.60
  11  -1   6   38.90    5.70
  11   1   6   24.80    4.50
 -11   1  -6   33.10    4.10
 -11   1  -6   18.00    5.30
  11   1   6   45.70    7.80
 -12  -1  -6   15.70    4.80
 -12  -1  -6   23.30    5.40
 -12  -1  -6   21.90    5.50
  12  -1   6    1.90   10.60
  12   1   6   30.20    7.20
 -12   1  -6   17.10    3.70
  13  -2  -6   72.09   10.00
  13  -2  -6   79.19    7.20
  13  -2  -6   73.59    5.60
  13  -2  -6   84.99    8.60
  12  -2  -6   19.60    9.40
  12  -2  -6   18.40    6.50
  12  -2  -6   22.60    3.80
  12  -2  -6   22.60    9.80
  12  -2  -6   22.00    5.50
  12  -2  -6   21.50    4.10
  12   2  -6   19.10    3.60
  12   2  -6   23.80    5.10
  12   2  -6   22.00    3.50
  12   2  -6   13.40    6.20
  12   2  -6   21.60    3.30
  12   2  -6   23.10    5.90
  12   2  -6   27.60    3.90
  12   2  -6   20.40    3.50
  11  -2  -6   40.80   11.10
  11  -2  -6   32.80    4.60
  11  -2  -6   25.30    6.00
  11  -2  -6   25.60    8.60
  11  -2  -6   29.60    5.70
  11   2  -6   26.60    7.20
  11   2  -6   38.10    6.90
  11   2  -6   25.60    4.50
 -11   2   6   48.20    9.10
  11   2  -6   26.60    4.40
  11   2  -6   30.00    3.90
  11   2  -6   22.80    5.90
  11   2  -6   36.30    5.10
  11   2  -6   34.60    5.40
  10  -2  -6   -0.10   11.20
  10  -2  -6   12.50   12.10
  10  -2  -6    6.00    8.40
  10  -2  -6    7.20    4.10
  10  -2  -6   14.60    6.10
  10  -2  -6    1.60    5.30
 -10   2   6    3.10    5.00
 -10   2   6    5.20    3.50
  10   2  -6    8.20    4.30
  10   2  -6    9.40    7.70
  10   2  -6    8.00    4.10
  10   2  -6    3.50    6.40
  10   2  -6    5.20    6.20
  10   2  -6    1.50    3.10
  10   2  -6   13.50    3.90
  10   2  -6   14.10    4.50
   9  -2  -6  381.06   23.70
   9  -2  -6  385.56   16.00
   9  -2  -6  419.46   18.40
   9  -2  -6  398.56   18.70
   9  -2  -6  363.76   22.80
   9  -2  -6  415.76   29.90
   9   2  -6  379.56   21.90
   9   2  -6  403.86   16.50
   9   2  -6  399.36   19.00
   9   2  -6  425.06   14.50
   9   2  -6  374.96   16.30
   9   2  -6  407.36   15.00
   9   2  -6  398.66   16.90
   9   2  -6  376.66   20.00
  -9   2   6  386.36   12.00
  -9   2   6  432.76   14.20
   8  -2  -6   26.70    8.00
   8  -2  -6   41.00   18.40
   8  -2  -6   34.90   10.90
   8  -2  -6   33.30    6.90
   8  -2  -6   35.80    8.70
   8  -2  -6   30.80    9.30
   8   2  -6   38.00    7.30
  -8   2   6   44.50    7.50
   8   2  -6   25.40   10.50
  -8   2   6   40.40    3.20
   8   2  -6   39.60    6.80
   8   2  -6   33.10    8.70
  -8   2   6   37.70    7.80
   8   2  -6   27.70    7.60
   8   2  -6   43.70   10.20
   8   2  -6   24.40    9.80
   7  -2  -6   24.50    8.10
   7  -2  -6   25.50    8.90
   7  -2  -6   16.60    5.10
   7  -2  -6    6.70   10.50
   7  -2  -6   21.20    8.10
   7  -2  -6   12.60    6.20
   7  -2  -6    1.70   18.80
   7   2  -6   23.80    7.60
   7   2  -6   -2.50    8.00
  -7   2   6   12.10    1.90
   7   2  -6   13.60    9.00
  -7   2   6   15.80    4.80
   7   2  -6   16.10    8.20
   7   2  -6   -0.80    5.00
   7   2  -6   14.20   10.70
   7   2  -6    8.00    4.20
   7   2  -6   10.30   11.10
  -6  -2   6  123.79    7.80
   6  -2  -6  135.99   15.40
  -6  -2   6  114.19    5.10
   6  -2  -6  118.09   14.60
   6  -2  -6  106.69   10.70
   6  -2  -6  101.19    9.80
   6  -2  -6   93.59   10.30
   6   2  -6  122.79   13.50
   6   2  -6   97.59   14.60
   6   2  -6   97.49   10.50
   6   2  -6  103.59    8.50
  -6   2   6  110.69   10.00
   6   2  -6   91.79   14.30
  -6   2   6  108.09    7.00
   6   2  -6   82.09   10.70
   6   2  -6  119.19   19.40
   5  -2  -6  107.29    8.20
  -5  -2   6   87.99    6.00
  -5  -2   6   92.19    4.50
  -5   2   6   90.69    9.00
  -5   2   6   95.79    5.80
  -5   2   6   94.39    4.10
  -4  -2   6  199.08    6.80
  -4  -2   6  198.88    7.50
   4  -2  -6  201.38    9.50
  -4   2   6  195.28    7.90
  -4   2   6  180.48   10.30
  -4   2   6  208.08   10.90
  -4   2   6  184.38    6.60
  -3  -2   6 1033.60   28.00
  -3  -2   6 1038.50   27.70
   3  -2  -6 1012.40   29.50
  -3   2   6 1007.10   28.60
  -3   2   6  977.90   29.60
  -3   2   6 1021.00   27.60
  -3   2   6 1016.50   29.20
  -2  -2   6  148.59    6.10
  -2  -2   6  136.29    5.50
   2  -2  -6  156.38    7.60
  -2   2   6  159.08    8.80
  -2   2   6  140.79    5.40
  -2   2   6  150.78    6.20
  -2   2   6  145.69    8.30
  -1  -2   6  262.57    8.80
  -1  -2   6  286.87    9.20
  -1   2   6  275.17   10.90
  -1   2   6  278.57    9.20
  -1   2   6  259.67   11.40
  -1   2   6  263.47    8.60
   0  -2  -6  357.46   11.20
   0  -2   6  376.56   13.10
   0  -2   6  384.46   11.70
   0  -2   6  352.66   11.30
   0   2   6  376.96   11.60
   0   2   6  374.46   11.20
   0   2   6  352.76   12.90
   0   2   6  354.36   13.50
   1  -2   6   36.20    4.80
  -1  -2  -6   37.60    5.10
  -1  -2  -6   34.70    3.10
   1  -2   6   31.40    3.30
   1  -2   6   32.60    3.90
  -1   2  -6   36.90    3.40
   1   2   6   35.20    4.80
   1   2   6   34.80    3.40
   1   2   6   35.20    5.20
   1   2   6   32.30    3.20
   2  -2   6    5.00    2.70
  -2  -2  -6    5.80    1.90
   2  -2   6    6.90    2.70
   2  -2   6   16.70    7.00
   2  -2   6    5.60    4.00
  -2  -2  -6    7.40    3.30
   2   2   6    8.30    2.60
   2   2   6    6.40    2.40
   2   2   6    7.50    5.80
  -2   2  -6    5.90    2.10
   2   2   6    0.70    4.40
  -3  -2  -6   87.69    4.50
   3  -2   6   96.09    6.30
  -3  -2  -6   91.49    5.80
   3  -2   6   86.49    8.20
   3  -2   6   98.09   12.60
   3  -2   6   87.19    6.00
  -3   2  -6   93.39    5.10
  -3   2  -6   91.29    5.30
   3   2   6   78.79   10.10
  -3   2  -6   86.09    4.80
  -4  -2  -6  339.57   10.90
  -4  -2  -6  338.67   11.40
   4  -2   6  336.27   17.70
   4  -2   6  334.07   14.20
   4  -2   6  331.87   12.80
  -4   2  -6  343.97   10.80
  -4   2  -6  326.97   10.90
   4   2   6  325.07   15.20
  -4   2  -6  326.67   11.70
  -5  -2  -6  140.19    8.90
  -5  -2  -6  113.79    6.60
   5  -2   6  130.29    9.60
  -5  -2  -6  126.29    6.20
   5  -2   6  125.09   15.00
  -5   2  -6  133.69    8.50
  -5   2  -6  126.99    6.30
   5   2   6  129.49   10.30
  -5   2  -6  115.89    5.60
   5   2   6  134.49   12.20
  -5   2  -6  115.39    7.20
  -6  -2  -6   53.79    7.90
  -6  -2  -6   62.09    5.50
   6  -2   6   76.09   11.00
   6  -2   6   64.59    9.90
  -6  -2  -6   63.79    5.30
   6  -2   6   60.99    7.80
  -6   2  -6   67.39    5.60
  -6   2  -6   52.39    8.10
   6   2   6   53.09    6.30
  -6   2  -6   66.89    4.50
  -6   2  -6   57.39    7.50
   6   2   6   62.59    8.60
  -7  -2  -6  744.83   22.80
  -7  -2  -6  734.43   22.00
  -7  -2  -6  738.43   22.00
   7  -2   6  681.03   33.00
  -7   2  -6  733.53   21.00
   7   2   6  717.83   23.10
  -7   2  -6  761.52   22.40
  -7   2  -6  657.03   23.90
  -7   2  -6  729.93   23.00
  -8  -2  -6   77.99    7.90
  -8  -2  -6   66.19    6.60
  -8  -2  -6   57.49    8.20
   8  -2   6   55.59   15.40
   8  -2   6   56.29   17.90
   8   2   6   66.39    9.70
  -8   2  -6   77.79    5.20
  -8   2  -6   74.59    8.20
   8   2   6   58.89    8.10
  -8   2  -6   61.19    7.40
  -9  -2  -6  238.38   11.60
   9  -2   6  205.38   28.00
  -9  -2  -6  232.58   10.90
  -9  -2  -6  250.67   12.80
  -9   2  -6  244.08    9.30
  -9   2  -6  226.68   11.20
   9   2   6  267.27   16.20
   9   2   6  255.47   11.00
  -9   2  -6  242.48   14.40
 -10  -2  -6   -7.60    4.10
 -10  -2  -6    4.80    5.10
 -10  -2  -6   -1.00    5.00
  10  -2   6    8.30   12.40
  10   2   6    5.00    3.60
 -10   2  -6    3.60    2.80
 -10   2  -6    1.80    4.60
  10   2   6    0.10    5.60
 -11  -2  -6   10.40    5.10
 -11  -2  -6    5.60    5.60
 -11  -2  -6   17.00    6.10
  11  -2   6   -3.80   12.40
 -11   2  -6   23.70    5.00
  11   2   6   20.20    5.90
 -11   2  -6   19.20    3.20
 -12  -2  -6   43.70   12.50
 -12  -2  -6   18.40    6.10
  12  -2   6   20.30    9.90
 -12   2  -6   14.60    4.10
 -12   2  -6    7.00    3.80
  12   2   6   20.90    4.60
  13  -3  -6   -0.40    4.60
  13  -3  -6   -3.50    3.80
  13  -3  -6    4.80    3.30
  13  -3  -6    5.00    7.80
  12  -3  -6    3.10    4.40
  12  -3  -6    7.00    3.70
  12  -3  -6    0.50    9.20
  12  -3  -6    1.00    6.20
 -12   3   6    3.10    3.30
  12   3  -6    1.80    2.80
  12   3  -6    2.90    3.30
  12   3  -6    6.70    2.90
  11  -3  -6   74.19    7.20
  11  -3  -6   72.49    8.80
  11  -3  -6   71.79   15.30
  11   3  -6   83.29    7.00
 -11   3   6   77.19    6.90
 -11   3   6   60.19    8.50
  11   3  -6   67.19    6.10
  11   3  -6   63.49    7.30
  11   3  -6   77.69    6.60
  10  -3  -6   63.69   13.70
  10  -3  -6   63.29    8.40
  10  -3  -6   89.69   10.30
  10  -3  -6   68.89   10.10
  10  -3  -6   60.79   10.20
  10   3  -6   75.89    7.30
 -10   3   6   94.89    8.30
  10   3  -6   68.59   11.30
  10   3  -6   69.09    6.30
  10   3  -6   79.19    8.90
  10   3  -6   68.29    6.90
 -10   3   6   79.59    7.10
  10   3  -6   67.99    9.20
  10   3  -6   72.49    7.60
  10   3  -6   81.39   11.30
   9  -3  -6   85.39   12.10
   9  -3  -6   86.59   11.90
   9  -3  -6  104.79   15.90
   9  -3  -6   95.19    9.60
   9  -3  -6  111.09   13.20
   9   3  -6   76.49   11.90
  -9   3   6   88.19    8.20
   9   3  -6   88.99   10.80
   9   3  -6   95.19    7.20
   9   3  -6   89.19   12.70
   9   3  -6   77.49    9.20
  -9   3   6   95.09    5.20
   9   3  -6   93.59    9.20
  -9   3   6   93.69    7.30
   9   3  -6   86.89    7.70
   9   3  -6   83.59   10.30
   8  -3  -6  160.38   13.90
   8  -3  -6  156.98   14.80
   8  -3  -6  164.38   19.10
   8  -3  -6  181.58   13.70
   8  -3  -6  172.08   19.10
   8  -3  -6  218.48   18.50
   8   3  -6  173.18   14.80
   8   3  -6  143.69   11.40
  -8   3   6  167.28   15.00
   8   3  -6  159.38   12.90
   8   3  -6  188.88   15.00
  -8   3   6  165.08    9.90
   8   3  -6  181.88   14.20
   8   3  -6  136.49   13.60
   8   3  -6  178.18   10.60
  -8   3   6  176.18    6.30
   8   3  -6  168.68    9.10
  -8   3   6  182.08    8.40
   7  -3  -6  -14.40    8.00
   7  -3  -6    5.00   10.20
   7  -3  -6    5.00    8.70
  -7  -3   6    9.30    3.30
   7  -3  -6   -3.80    7.30
   7   3  -6    4.20    7.60
   7   3  -6   -0.80    8.60
  -7   3   6    4.40    6.70
   7   3  -6    6.20    7.80
   7   3  -6    2.00    5.30
   7   3  -6   11.00    7.70
   7   3  -6    3.10    4.10
   7   3  -6    3.50    8.20
   7   3  -6   -6.60    7.80
  -7   3   6    3.00    1.70
  -7   3   6    0.80    4.30
   6  -3  -6  167.88   17.50
   6  -3  -6  151.48   19.10
  -6  -3   6  153.98    9.60
   6  -3  -6  147.19   11.50
   6  -3  -6  171.78   16.80
  -6  -3   6  161.88    6.80
   6  -3  -6  186.98   22.40
   6   3  -6  137.49   12.40
  -6   3   6  148.09    9.20
   6   3  -6  155.48   15.20
   6   3  -6  120.29    8.90
   6   3  -6  156.08   11.70
   6   3  -6  126.69   16.70
  -6   3   6  151.18    5.60
  -6   3   6  149.49    9.00
  -6   3   6  131.79    9.70
   6   3  -6  139.19   17.30
  -5  -3   6   25.00    3.90
   5  -3  -6   21.90    9.60
  -5  -3   6   25.60    4.40
   5  -3  -6   23.60    5.80
  -5   3   6   19.80    5.20
  -5   3   6   20.10    2.70
   5   3  -6   21.50    6.90
  -5   3   6   24.00    4.80
   5   3  -6   14.40    4.80
   5   3  -6    4.30   10.50
   5   3  -6   42.60   10.50
  -4  -3   6  546.05   16.90
  -4  -3   6  566.94   16.20
   4  -3  -6  559.74   19.30
   4   3  -6  554.14   26.40
  -4   3   6  505.15   20.40
  -4   3   6  549.35   18.10
  -4   3   6  536.05   17.50
  -3  -3   6   97.69    4.90
   3  -3  -6   99.79    8.00
  -3  -3   6   94.09   14.10
  -3  -3   6  100.79    6.00
  -3  -3   6   85.79   10.20
  -3   3   6   98.79    4.50
  -3   3   6   92.59    7.90
  -3   3   6  101.99    6.20
  -3   3   6   84.79   10.30
  -2  -3   6  120.69    9.10
   2  -3  -6  113.99    8.20
  -2  -3   6  124.19    6.40
  -2  -3   6  117.69   13.20
  -2  -3   6  127.09    5.60
  -2   3   6  110.19    9.60
  -2   3   6  115.09    8.20
  -2   3   6  121.79    6.50
  -2   3   6  121.79    5.00
  -1  -3   6  131.29    6.40
  -1  -3   6  110.79   12.70
  -1  -3   6  132.79    8.60
  -1  -3   6  137.39    5.80
   1  -3  -6  131.49    8.60
  -1   3   6  125.29    8.10
  -1   3   6  138.79    6.50
  -1   3   6  120.89    9.60
   0  -3   6  752.32   22.50
   0  -3  -6  721.63   23.70
   0  -3   6  765.52   21.80
   0  -3   6  754.12   21.50
   0  -3   6  740.93   25.20
   0   3   6  753.52   22.70
   0   3   6  738.53   24.00
   0   3  -6  725.13   21.70
   0   3   6  763.82   22.00
   0   3   6  737.23   21.00
   1  -3   6  211.48    9.70
  -1  -3  -6  204.38   10.40
   1  -3   6  190.48   13.30
  -1  -3  -6  190.48    7.70
   1  -3   6  209.88    8.10
   1  -3   6  203.78    8.50
   1   3   6  204.28    7.50
   1   3   6  214.18   10.40
   1   3   6  216.68    8.50
  -1   3  -6  202.38    8.10
   1   3   6  188.38   10.90
   2  -3   6  106.09   11.60
  -2  -3  -6  125.09    8.10
   2  -3   6  123.39    7.00
   2  -3   6  102.99    6.40
   2  -3   6  125.89    8.30
   2   3   6  123.49    6.80
   2   3   6  118.79   10.30
  -2   3  -6  119.69    6.20
   2   3   6  128.29   10.50
   3  -3   6    4.70    4.30
  -3  -3  -6    5.00    3.80
   3  -3   6    1.10    4.50
  -3  -3  -6    5.50    2.60
   3  -3   6   -0.60    6.40
  -3  -3  -6    4.90    4.00
   3  -3   6   -0.20    7.10
   3  -3   6    3.70    3.70
  -3   3  -6   -1.70    3.10
   3   3   6   -0.20    4.20
  -3   3  -6   10.30    4.10
  -3   3  -6    1.40    2.90
   3   3   6    0.30    5.30
  -3   3  -6    1.50    2.60
   4  -3   6   36.60    8.00
   4  -3   6   43.40    5.50
  -4  -3  -6   51.09    5.90
  -4  -3  -6   49.99    4.60
  -4  -3  -6   51.59    7.10
   4  -3   6   38.50    6.60
   4  -3   6   49.60    8.20
  -4  -3  -6   43.00    6.20
  -4   3  -6   44.00    7.40
  -4   3  -6   38.00    5.10
   4   3   6   58.79    9.10
   4   3   6   49.60    7.20
  -4   3  -6   41.80    6.90
  -4   3  -6   53.69    6.40
   5  -3   6   73.69    9.10
  -5  -3  -6   63.19    8.90
  -5  -3  -6   61.99    6.30
  -5  -3  -6   69.49    5.60
   5  -3   6   70.09    9.20
   5  -3   6   74.39    9.90
  -5  -3  -6   72.89    7.50
  -5   3  -6   69.49    4.60
  -5   3  -6   74.29    6.70
   5   3   6   68.89   10.00
  -5   3  -6   72.49    6.80
  -5   3  -6   66.39    9.60
  -5   3  -6   66.99    5.90
  -6  -3  -6    8.50    4.70
  -6  -3  -6   17.40    5.50
  -6  -3  -6    8.20    3.70
   6  -3   6   32.60    9.50
  -6  -3  -6   10.70    4.10
   6  -3   6   21.50    7.60
  -6   3  -6    4.20    4.00
  -6   3  -6   12.20    2.50
  -6   3  -6   11.70    4.90
  -6   3  -6   12.70    4.00
  -6   3  -6   11.20   12.10
  -7  -3  -6   36.40    5.40
  -7  -3  -6   38.00    6.00
   7  -3   6   54.39   14.60
  -7  -3  -6   33.60    5.00
  -7  -3  -6   36.10    5.10
  -7   3  -6   40.00    7.00
   7   3   6   20.70    8.30
  -7   3  -6   33.00    4.70
  -7   3  -6   38.60    3.90
   8  -3   6   87.89   25.40
  -8  -3  -6   88.49    8.40
  -8  -3  -6  101.19    8.40
  -8  -3  -6   96.09    9.60
  -8  -3  -6  105.89    9.50
   8  -3   6   86.99   15.30
  -8   3  -6  102.89    5.70
  -8   3  -6   98.59   11.20
  -8   3  -6   97.79    7.60
  -8   3  -6   87.29   13.80
   8   3   6  104.59   14.20
   9  -3   6   38.60   13.40
  -9  -3  -6   32.10    5.60
  -9  -3  -6   17.90    6.30
  -9  -3  -6   18.30    9.50
  -9  -3  -6   32.00    5.50
  -9   3  -6   35.30    4.30
   9   3   6   29.90    7.30
  -9   3  -6   34.40    4.50
 -10  -3  -6    7.80    5.40
 -10  -3  -6    8.70    7.50
 -10  -3  -6   12.10    5.50
  10   3   6    2.70    3.40
  10   3   6    1.80    5.50
 -10   3  -6   -0.90    2.50
 -11  -3  -6    9.60    5.80
  11  -3   6    9.30   11.40
 -11  -3  -6   18.80    5.80
 -11   3  -6    7.60    3.70
  11   3   6    9.40    4.50
 -11   3  -6   12.30    2.90
  12  -3   6   -0.10    8.10
 -12  -3  -6   -3.30    7.10
  12   3   6   -0.20    3.20
 -12   3  -6    6.30    3.70
 -12   3  -6    3.30    3.10
  12  -4  -6   18.80    4.40
  12  -4  -6   18.90    6.60
  12  -4  -6   22.50    9.50
  12   4  -6   11.40    2.70
 -12   4   6   15.80    2.90
  12   4  -6   16.90    2.70
  12   4  -6   19.30    3.50
  11  -4  -6   78.39    8.50
  11  -4  -6   50.49    6.70
  11  -4  -6   61.49   12.60
  11  -4  -6   56.99    9.30
  11   4  -6   64.79    5.80
  11   4  -6   56.99    7.40
  11   4  -6   68.29    5.60
  10  -4  -6   19.70   12.60
  10  -4  -6   12.50    5.00
  10  -4  -6   30.80    6.60
  10  -4  -6    4.20    7.70
 -10   4   6   14.60    3.30
  10   4  -6   17.20    5.00
 -10   4   6   18.50    5.70
  10   4  -6   11.50    3.20
  10   4  -6   20.10    3.80
  10   4  -6   13.70    5.00
   9  -4  -6   17.30    7.50
   9  -4  -6   16.30    9.10
   9  -4  -6    1.30   11.80
   9  -4  -6   14.40    6.10
  -9   4   6   24.50    4.40
   9   4  -6   18.20    5.90
  -9   4   6   15.50    3.70
   9   4  -6   25.80    4.60
   9   4  -6   23.00    3.90
  -9   4   6   19.00    3.70
  -9   4   6   26.30    4.90
   8  -4  -6   42.50   13.30
   8  -4  -6   53.19    8.50
   8  -4  -6   65.49   10.30
   8  -4  -6   67.19   10.90
  -8   4   6   53.59    6.10
  -8   4   6   56.39    7.00
   8   4  -6   60.09    6.70
  -8   4   6   49.70    6.00
   8   4  -6   53.39    8.30
  -8   4   6   51.99    4.60
   8   4  -6   56.29    8.10
   7  -4  -6   83.39   12.00
   7  -4  -6  102.09   16.70
  -7  -4   6   85.59    7.50
   7  -4  -6   86.29   12.30
   7  -4  -6   95.39   11.50
   7   4  -6   87.49    7.60
  -7   4   6   97.79    7.50
  -7   4   6   89.29    7.20
   7   4  -6   94.59   13.30
  -7   4   6   83.39    4.60
  -7   4   6   82.09    6.40
  -7   4   6   95.29   11.50
   7   4  -6   70.79   10.10
   6  -4  -6  107.49   16.20
  -6  -4   6  128.39    7.30
   6  -4  -6  119.49   17.20
  -6  -4   6  115.39   11.90
   6  -4  -6  124.59   13.60
   6  -4  -6  125.59   19.40
  -6   4   6  117.69    7.90
  -6   4   6  121.39    7.00
   6   4  -6  114.59   11.40
  -6   4   6  123.49    8.00
  -6   4   6  124.79   11.20
  -6   4   6  119.79    5.30
   6   4  -6  118.19   20.70
   5  -4  -6   38.40   14.60
   5  -4  -6   30.90   10.00
  -5  -4   6   51.29    6.10
  -5  -4   6   37.90    9.00
   5  -4  -6   52.49    8.30
  -5  -4   6   39.40    5.00
  -5   4   6   30.70    3.20
  -5   4   6   50.49    7.50
   5   4  -6   38.20    5.30
  -5   4   6   38.40    4.40
   5   4  -6   35.30    7.60
   5   4  -6   40.80   10.10
  -5   4   6   34.10    4.80
   4  -4  -6  520.25   25.60
  -4  -4   6  551.14   17.70
  -4  -4   6  538.85   19.80
   4  -4  -6  541.45   20.30
  -4  -4   6  556.04   16.60
  -4   4   6  508.05   21.70
  -4   4   6  561.54   19.00
  -4   4   6  522.55   16.80
  -4   4   6  549.85   15.70
   4   4  -6  539.35   26.30
  -4   4   6  549.74   17.90
   4   4  -6  518.15   22.30
   4   4  -6  505.35   18.20
   4   4  -6  533.55   16.80
  -3  -4   6  144.09   13.30
   3  -4  -6  157.98   10.70
  -3  -4   6  161.68    8.30
  -3  -4   6  162.38    7.20
   3   4  -6  155.88   15.50
   3   4  -6  120.39   18.90
   3   4  -6  162.68    8.70
  -3   4   6  143.09   12.70
  -3   4   6  147.19    8.70
  -3   4   6  163.38    8.80
  -3   4   6  151.18    8.00
  -3   4   6  157.48    6.20
   2  -4  -6  184.18   15.40
   2  -4  -6  182.38   11.10
  -2  -4   6  175.78   11.00
   2  -4  -6  179.18    8.20
  -2  -4   6  179.68    7.70
  -2  -4   6  174.68   13.30
   2  -4  -6  182.68   10.70
  -2  -4   6  172.68    8.70
  -2   4   6  182.18    9.30
   2   4  -6  168.18   20.30
  -2   4   6  171.18   12.00
  -2   4   6  188.28    9.10
   2   4  -6  192.68    8.90
  -2   4   6  177.28    8.70
   2   4  -6  186.28   24.60
  -2   4   6  174.28    6.70
  -1  -4   6  161.58    8.20
   1  -4  -6  155.08    8.20
   1  -4  -6  160.68   15.80
  -1  -4   6  173.48    7.60
  -1  -4   6  168.98   12.80
  -1  -4   6  159.78   12.20
   1  -4  -6  164.68    9.70
   1  -4  -6  165.78   10.90
  -1   4   6  170.68    6.50
  -1   4   6  165.28   11.30
  -1   4   6  173.08    8.70
  -1   4   6  162.88   10.50
  -1   4   6  162.08    8.40
   1   4  -6  166.38    8.50
   0  -4   6    5.20    7.30
   0  -4  -6    5.00    7.90
   0  -4  -6   -1.50    4.10
   0  -4  -6    8.60    4.20
   0  -4   6    2.30    3.00
   0  -4   6    0.10    3.00
   0  -4  -6   17.90    6.90
   0  -4   6    3.70    5.80
   0   4  -6    3.90    2.90
   0   4  -6    8.80    4.10
   0   4   6    2.00    3.90
   0   4   6   -0.50    4.40
   0   4   6    4.00    4.00
   0   4   6   -0.80    2.40
  -1  -4  -6   15.10    5.70
  -1  -4  -6   19.00    6.10
   1  -4   6   17.20    3.80
  -1  -4  -6   15.30    8.40
   1  -4   6   13.60    4.00
   1  -4   6   17.70    4.40
  -1  -4  -6   18.70    4.50
  -1  -4  -6   10.10    4.90
   1   4   6   19.60    4.60
   1   4   6   10.50    5.30
  -1   4  -6   25.10    5.10
  -1   4  -6   16.40    4.30
   1   4   6   18.80    4.20
   1   4   6   11.30    5.20
   2  -4   6   67.19    7.00
   2  -4   6   76.39    8.00
  -2  -4  -6   78.69   13.10
   2  -4   6   91.59   11.10
  -2  -4  -6   66.89    8.30
   2  -4   6   70.69    7.20
  -2  -4  -6   71.89    6.10
  -2  -4  -6   67.29    7.50
  -2  -4  -6   86.19    9.60
  -2  -4  -6   66.69    7.00
  -2   4  -6   63.69    6.80
   2   4   6   70.39    7.60
  -2   4  -6   77.69    6.40
   2   4   6   85.29    9.40
  -2   4  -6   70.89    7.90
   2   4   6   64.39    7.10
  -3  -4  -6  320.57   12.70
   3  -4   6  316.77   16.00
   3  -4   6  324.67   13.50
   3  -4   6  344.87   13.60
  -3  -4  -6  306.17   14.40
  -3  -4  -6  338.17   13.60
  -3  -4  -6  325.67   12.10
   3  -4   6  326.57   16.60
   3   4   6  332.27   12.40
  -3   4  -6  332.77   12.50
   3   4   6  338.07   15.30
  -3   4  -6  314.57   11.90
  -3   4  -6  308.17   13.20
   4  -4   6  853.01   28.40
  -4  -4  -6  839.12   25.40
  -4  -4  -6  852.51   26.30
  -4  -4  -6  830.82   26.40
   4  -4   6  838.02   29.80
   4  -4   6  829.02   26.80
  -4  -4  -6  840.92   25.10
  -4   4  -6  804.92   25.50
  -4   4  -6  834.22   23.80
  -4   4  -6  811.72   24.60
   4   4   6  918.91   27.50
  -4   4  -6  804.42   26.40
   4   4   6  863.81   27.70
   5  -4   6  282.77   15.70
  -5  -4  -6  252.97   14.90
  -5  -4  -6  266.37   16.70
  -5  -4  -6  257.27   12.50
   5  -4   6  293.57   17.80
  -5  -4  -6  274.77   11.50
  -5   4  -6  271.07    9.70
  -5   4  -6  263.07   15.20
  -5   4  -6  289.27   12.10
  -6  -4  -6    2.60    5.00
   6  -4   6    1.80   10.00
   6  -4   6   -2.60    7.70
  -6  -4  -6    4.50    5.00
  -6  -4  -6   -3.00    7.10
  -6  -4  -6    4.60    4.20
  -6   4  -6    4.50    2.70
  -6   4  -6    7.40    5.00
  -6   4  -6    8.00    3.30
   6   4   6    2.00    8.20
  -6   4  -6   -0.10    7.70
  -7  -4  -6   47.00    7.30
  -7  -4  -6   38.30    8.30
  -7  -4  -6   38.40    6.30
   7  -4   6   16.50   24.20
   7  -4   6   48.10    9.40
  -7  -4  -6   44.40    7.60
   7   4   6   25.90    8.20
  -7   4  -6   37.10    6.70
  -7   4  -6   35.80    4.60
  -7   4  -6   43.30    5.40
  -8  -4  -6  114.89   14.80
  -8  -4  -6  124.59   13.60
  -8  -4  -6  119.29    9.00
  -8  -4  -6  130.79   10.50
  -8   4  -6  138.89    7.80
  -8   4  -6  139.09   13.50
   8   4   6  128.49   13.40
  -8   4  -6  144.09    6.60
  -9  -4  -6    9.10    5.60
   9  -4   6  -12.50   10.90
  -9  -4  -6   -3.30    5.40
   9   4   6    9.80    3.50
  -9   4  -6    8.50    2.70
  -9   4  -6    6.40    3.20
   9   4   6    7.50    5.40
 -10  -4  -6   25.10    6.40
  10  -4   6   42.20   12.30
 -10  -4  -6   12.20    5.90
 -10   4  -6    9.80    3.00
 -10   4  -6    8.80    3.20
  10   4   6    8.40    4.30
 -11  -4  -6   27.60    7.30
 -11  -4  -6   20.10    6.90
 -11  -4  -6   20.00    8.90
  11  -4   6   14.00    9.90
 -11   4  -6   25.30    3.60
  11   4   6   19.50    3.60
 -11   4  -6   20.70    3.20
  11  -5  -6   48.30    8.40
  11  -5  -6   57.99    7.70
  11  -5  -6   39.10   11.20
 -11   5   6   46.90    4.00
  11   5  -6   55.79    6.70
  11   5  -6   43.60    4.60
  10  -5  -6   -7.80   11.90
  10  -5  -6    6.50    5.00
  10  -5  -6    4.10    7.50
  10   5  -6    5.00    3.30
  10   5  -6   10.90    4.80
 -10   5   6    8.10    3.60
  10   5  -6    8.10    3.50
   9  -5  -6   92.29   15.10
   9  -5  -6   58.89    9.20
   9  -5  -6   44.20    9.90
  -9   5   6   69.59    5.00
  -9   5   6   60.59    9.10
   9   5  -6   80.19    7.00
   9   5  -6   81.99    8.30
  -9   5   6   74.99    6.20
   8  -5  -6   24.80   12.20
   8  -5  -6   27.90    8.60
   8  -5  -6   10.70    5.60
   8  -5  -6    2.20    9.00
   8   5  -6   12.80    4.80
   8   5  -6   11.90    3.90
  -8   5   6   15.10    3.20
  -8   5   6   18.10    4.70
  -8   5   6   14.10    3.50
   8   5  -6   19.00    6.50
  -7  -5   6  314.47   22.90
  -7  -5   6  308.27   18.10
   7  -5  -6  314.47   19.60
   7  -5  -6  287.17   20.20
   7  -5  -6  320.27   26.30
   7   5  -6  316.77   12.30
  -7   5   6  313.77   11.20
  -7   5   6  322.67   12.30
   7   5  -6  336.47   17.10
   7   5  -6  326.97   14.40
  -7   5   6  295.67   10.90
  -7   5   6  297.37   12.00
   6  -5  -6   52.19    9.30
  -6  -5   6   53.69   10.90
   6  -5  -6   79.39   13.80
   6  -5  -6   42.90   12.70
   6  -5  -6   58.89   11.40
  -6  -5   6   56.89    9.00
  -6  -5   6   69.49   11.20
  -6  -5   6   48.90    6.70
  -6   5   6   67.49    6.30
   6   5  -6   52.59    9.60
  -6   5   6   57.59    5.00
  -6   5   6   64.69    5.70
   6   5  -6   61.79    7.60
  -6   5   6   74.69    6.50
   6   5  -6   64.29    8.20
  -6   5   6   71.89   10.80
   5  -5  -6  278.47   25.10
  -5  -5   6  264.37   11.50
  -5  -5   6  250.17   16.40
  -5  -5   6  270.17   14.30
  -5  -5   6  290.47   17.00
   5  -5  -6  235.48   20.60
   5  -5  -6  273.77   18.70
  -5   5   6  269.87   11.00
  -5   5   6  280.27   15.80
  -5   5   6  267.07    9.50
   5   5  -6  271.27   15.40
   5   5  -6  251.67   12.70
  -5   5   6  254.47   10.10
   5   5  -6  307.47   18.90
  -5   5   6  271.37   11.00
   4  -5  -6  539.05   23.10
   4  -5  -6  524.95   26.70
  -4  -5   6  562.64   21.80
  -4  -5   6  542.95   17.80
  -4  -5   6  555.74   19.70
  -4  -5   6  540.35   20.10
  -4   5   6  557.44   17.70
  -4   5   6  534.65   16.30
   4   5  -6  526.65   25.40
  -4   5   6  534.55   20.60
  -4   5   6  545.95   17.20
  -4   5   6  556.04   17.80
   4   5  -6  549.85   22.10
  -3  -5   6   17.30    5.20
  -3  -5   6    9.40    4.00
   3  -5  -6   10.70    5.00
   3  -5  -6   21.60    8.40
[truncated: 269,159 more chars]
