# Supplementary material for: Crystal structure and Hirshfeld surface analysis of the naturally occurring cassane-type diterpenoid, 6β-cinnamoyl-7β-hy­droxy­vouacapen-5α-ol
Source: Acta Crystallogr E Crystallogr Commun. 2018 Feb 23;74(Pt 3):385–9. doi: 10.1107/S2056989018002499 (PMC5947809; doi:10.1107/S2056989018002499)
Supplement: Supplementary file 2 [file e-74-00385-Isup2.hkl]

data_I                                                                          
_shelx_title ' CP93123rrrr_0m_a.res in P2(1)'                                   
_shelx_refln_list_code          4                                               
_shelx_F_calc_maximum      120.97                                               
_exptl_crystal_F_000       500.00                                               
_reflns_d_resolution_high  0.8300                                               
                                                                                
loop_                                                                           
 _space_group_symop_operation_xyz                                               
 'x, y, z'                                                                      
 '-x, y+1/2, -z'                                                                
                                                                                
_cell_length_a    12.1129                                                       
_cell_length_b     7.8973                                                       
_cell_length_c    12.9253                                                       
_cell_angle_alpha  90.000                                                       
_cell_angle_beta   94.930                                                       
_cell_angle_gamma  90.000                                                       
                                                                                
_shelx_F_squared_multiplier     1.000                                           
                                                                                
loop_                                                                           
 _refln_index_h                                                                 
 _refln_index_k                                                                 
 _refln_index_l                                                                 
 _refln_F_squared_calc                                                          
 _refln_F_squared_meas                                                          
 _refln_F_squared_sigma                                                         
 _refln_observed_status                                                         
   1  -9   0         22.00         27.92         9.32 o                         
   2  -9   0          6.38         10.24         7.67 o                         
   3  -9   0         34.09         35.55         4.33 o                         
   4  -9   0          8.86         11.94         4.63 o                         
   0  -8   0         68.79         59.37         5.54 o                         
   1  -8   0         18.05         14.16         2.92 o                         
   2  -8   0          7.37          4.39         3.13 o                         
   3  -8   0         54.50         65.29         6.13 o                         
   4  -8   0         33.36         32.93         5.59 o                         
   5  -8   0        197.53        196.47         9.34 o                         
   6  -8   0          0.64         -4.11         4.11 o                         
   7  -8   0         53.23         45.50         5.10 o                         
   1  -7   0         25.88         22.10         2.75 o                         
   2  -7   0         90.56         86.59         4.63 o                         
   3  -7   0          4.79          8.33         3.07 o                         
   4  -7   0        719.39        664.68        13.64 o                         
   5  -7   0          2.00         -5.25         5.25 o                         
   6  -7   0         57.76         41.05         5.42 o                         
   7  -7   0          5.62          8.13         6.07 o                         
   8  -7   0        191.01        195.15        12.69 o                         
   9  -7   0         44.86         45.20         7.36 o                         
   0  -6   0        410.12        418.17         8.46 o                         
   1  -6   0        336.01        342.97         5.50 o                         
   2  -6   0         58.73         55.46         3.26 o                         
   3  -6   0        129.13        124.39         4.75 o                         
   4  -6   0        457.90        457.87         8.25 o                         
   5  -6   0         93.58         92.38         6.56 o                         
   6  -6   0        182.92        144.82         6.64 o                         
   7  -6   0        213.91        200.42        10.77 o                         
   8  -6   0        156.03        141.14        12.73 o                         
   9  -6   0         69.57         76.99         7.50 o                         
  10  -6   0          7.57          7.91         6.66 o                         
  11  -6   0        163.36        161.29         9.91 o                         
   1  -5   0         76.46         72.61         3.33 o                         
   2  -5   0        193.49        186.25         4.94 o                         
   3  -5   0        336.73        339.88         5.53 o                         
   4  -5   0        279.03        289.86         5.95 o                         
   5  -5   0        519.67        508.41         8.74 o                         
   6  -5   0         98.23         89.76         4.89 o                         
   7  -5   0        288.12        283.33         7.95 o                         
   8  -5   0        156.83        141.18         6.75 o                         
   9  -5   0        152.10        131.90         7.21 o                         
  10  -5   0         67.43         65.47         6.38 o                         
  11  -5   0         54.55         47.86         8.76 o                         
  12  -5   0        120.27        125.25         8.65 o                         
   0  -4   0       1015.63       1029.30        14.70 o                         
   1  -4   0       1834.94       1885.48        32.61 o                         
   2  -4   0       2004.85       2192.25        27.09 o                         
   3  -4   0        745.62        836.12        10.29 o                         
   4  -4   0        117.08        128.46         4.37 o                         
   5  -4   0        345.57        370.51         8.13 o                         
   6  -4   0         38.69         38.49         4.24 o                         
   7  -4   0        182.38        192.51         6.60 o                         
   8  -4   0          2.70         -0.71         3.63 o                         
   9  -4   0         10.81          5.74         3.98 o                         
  10  -4   0         40.54         31.23         5.31 o                         
  11  -4   0        227.32        236.39        12.01 o                         
  12  -4   0        120.01        111.65         8.82 o                         
  13  -4   0         30.47         22.85         4.38 o                         
   1  -3   0        472.48        490.29         6.33 o                         
   2  -3   0        319.18        333.83         6.23 o                         
   3  -3   0        179.05        185.79         3.52 o                         
   4  -3   0        701.47        696.98        11.95 o                         
   5  -3   0        193.49        226.16         8.72 o                         
   6  -3   0        203.82        205.82        11.00 o                         
   7  -3   0         32.14         38.45         3.34 o                         
   8  -3   0         32.59         33.24         3.33 o                         
   9  -3   0         77.13         85.80         4.97 o                         
  10  -3   0         85.80         85.73         8.54 o                         
  11  -3   0        242.68        243.19        13.89 o                         
  12  -3   0        318.97        315.21        11.95 o                         
  13  -3   0         45.99         50.82         5.43 o                         
   0  -2   0       1696.06       1696.60        43.07 o                         
   1  -2   0        505.48        461.39         6.40 o                         
   2  -2   0        167.77        175.63         2.88 o                         
   3  -2   0         41.70         48.03         1.78 o                         
   4  -2   0       1883.11       1890.73        29.14 o                         
   5  -2   0        977.10       1069.74        15.55 o                         
   6  -2   0         70.35         71.49         4.45 o                         
   7  -2   0        420.59        431.42         9.52 o                         
   8  -2   0        273.70        275.56         6.55 o                         
   9  -2   0        342.73        336.54         9.63 o                         
  10  -2   0         29.50         29.40         4.12 o                         
  11  -2   0         83.46         76.67         4.79 o                         
  12  -2   0         61.22         62.35         9.64 o                         
  13  -2   0         30.01         41.90         4.69 o                         
  14  -2   0         19.34         23.30         4.41 o                         
   1  -1   0        880.21        795.00        10.60 o                         
   2  -1   0        448.18        420.75         5.22 o                         
   3  -1   0       3314.02       3055.56        55.17 o                         
   4  -1   0        624.90        641.24        11.29 o                         
   5  -1   0        326.34        314.21         9.32 o                         
   6  -1   0        361.77        349.66         8.78 o                         
   7  -1   0        212.62        205.66         6.15 o                         
   8  -1   0         13.14         16.54         3.79 o                         
   9  -1   0        163.59        161.57         4.54 o                         
  10  -1   0        310.10        291.58         8.70 o                         
  11  -1   0         44.76         46.36         4.31 o                         
  12  -1   0         41.81         36.83         4.88 o                         
  13  -1   0         90.57         99.15         6.63 o                         
  14  -1   0         43.53         44.84         4.85 o                         
   1   0   0       1644.52       1468.10        20.33 o                         
   2   0   0        409.50        429.57         7.11 o                         
   3   0   0        226.87        203.96         4.16 o                         
   4   0   0        397.14        382.87         5.59 o                         
   5   0   0         57.28         58.59         1.76 o                         
   6   0   0         80.39         80.65         2.97 o                         
   7   0   0          7.47          8.86         4.02 o                         
   8   0   0        340.76        327.68         7.37 o                         
   9   0   0         47.76         42.34         3.04 o                         
  10   0   0        132.08        124.74         5.44 o                         
  11   0   0          0.77         -2.77         2.77 o                         
  12   0   0          0.39          0.68         4.01 o                         
  13   0   0          5.32         10.93         3.70 o                         
  14   0   0         16.35         20.32         4.36 o                         
   1   1   0        877.44        815.16        10.78 o                         
   2   1   0        447.24        415.25         7.08 o                         
   3   1   0       3303.38       2935.64        39.25 o                         
   4   1   0        627.48        645.29         8.46 o                         
   5   1   0        329.91        326.93         4.83 o                         
   6   1   0        360.83        347.36         5.35 o                         
   7   1   0        213.14        210.38         4.62 o                         
   8   1   0         13.41         17.95         1.96 o                         
   9   1   0        162.31        168.46         4.31 o                         
  10   1   0        312.01        275.66         8.79 o                         
  11   1   0         44.56         38.80         3.09 o                         
  12   1   0         42.45         38.75         3.20 o                         
  13   1   0         89.84         99.13        10.44 o                         
  14   1   0         43.62         42.09         8.38 o                         
   0   2   0       1700.41       1754.47        26.21 o                         
   1   2   0        508.77        451.87         5.70 o                         
   2   2   0        168.80        173.83         2.73 o                         
   3   2   0         41.06         48.31         1.48 o                         
   4   2   0       1885.53       1900.22        25.58 o                         
   5   2   0        976.21       1086.09        15.37 o                         
   6   2   0         68.28         74.08         2.43 o                         
   7   2   0        421.54        429.75         7.53 o                         
   8   2   0        274.19        268.15         4.37 o                         
   9   2   0        342.44        336.19         5.21 o                         
  10   2   0         29.18         25.42         4.93 o                         
  11   2   0         82.51         78.69         4.91 o                         
  12   2   0         61.82         61.84         3.92 o                         
  13   2   0         30.12         36.52         2.90 o                         
  14   2   0         19.52         19.29         4.02 o                         
   1   3   0        479.40        488.06         5.79 o                         
   2   3   0        322.41        330.52         4.65 o                         
   3   3   0        178.09        182.42         3.37 o                         
   4   3   0        700.21        709.47        10.46 o                         
   5   3   0        192.11        225.71         4.08 o                         
   6   3   0        201.22        210.72         4.08 o                         
   7   3   0         31.61         35.09         2.06 o                         
   8   3   0         33.09         38.09         2.54 o                         
   9   3   0         77.48         83.57         3.04 o                         
  10   3   0         85.32         84.86         3.49 o                         
  11   3   0        242.18        230.34         8.08 o                         
  12   3   0        320.08        312.36        12.03 o                         
  13   3   0         46.52         50.78         4.29 o                         
   0   4   0       1007.29       1032.32        16.62 o                         
   1   4   0       1829.65       1923.00        22.98 o                         
   2   4   0       2009.17       2187.81        25.30 o                         
   3   4   0        744.89        822.63        10.76 o                         
   4   4   0        117.14        118.10         3.10 o                         
   5   4   0        347.88        368.78         6.36 o                         
   6   4   0         38.87         45.69         2.38 o                         
   7   4   0        181.03        197.30         4.36 o                         
   8   4   0          2.71          3.93         1.76 o                         
   9   4   0         10.90          8.78         1.86 o                         
  10   4   0         41.02         38.42         2.62 o                         
  11   4   0        226.16        239.13         7.94 o                         
  12   4   0        119.40        133.04        12.12 o                         
  13   4   0         30.30         32.23         3.38 o                         
   1   5   0         76.73         74.98         4.31 o                         
   2   5   0        195.23        187.02         4.46 o                         
   3   5   0        335.77        337.58         5.22 o                         
   4   5   0        277.50        285.90         4.47 o                         
   5   5   0        519.84        514.32         6.66 o                         
   6   5   0         97.50         83.14         4.71 o                         
   7   5   0        286.68        294.60         5.65 o                         
   8   5   0        156.44        144.99         4.03 o                         
   9   5   0        151.93        128.01         4.29 o                         
  10   5   0         69.33         75.65         7.45 o                         
  11   5   0         53.25         56.72         3.71 o                         
  12   5   0        119.58        135.95         4.56 o                         
   0   6   0        412.25        420.62         9.52 o                         
   1   6   0        336.82        339.51         5.73 o                         
   2   6   0         59.26         60.53         4.04 o                         
   3   6   0        129.63        129.48         3.85 o                         
   4   6   0        455.28        456.07         7.53 o                         
   5   6   0         93.37         92.09         3.89 o                         
   6   6   0        183.02        166.31         5.03 o                         
   7   6   0        216.18        200.49         6.56 o                         
   8   6   0        156.96        158.92         4.50 o                         
   9   6   0         70.90         72.95         3.38 o                         
  10   6   0          7.51         11.77         1.92 o                         
  11   6   0        165.68        179.84         4.70 o                         
   1   7   0         25.67         26.84         2.69 o                         
   2   7   0         91.18         91.97         3.98 o                         
   3   7   0          4.85          5.32         2.16 o                         
   4   7   0        713.73        684.04        10.46 o                         
   5   7   0          2.07          2.41         1.93 o                         
   6   7   0         57.90         49.89         3.34 o                         
   7   7   0          5.74          2.09         2.48 o                         
   8   7   0        191.02        197.64         6.46 o                         
   9   7   0         44.44         54.43         2.84 o                         
   0   8   0         70.06         74.51         7.17 o                         
   1   8   0         18.48         14.41         2.82 o                         
   2   8   0          7.68          7.34         2.21 o                         
   3   8   0         54.56         70.48         3.73 o                         
   4   8   0         33.39         27.69         3.13 o                         
   5   8   0        194.96        208.49         4.93 o                         
   6   8   0          0.55         -1.61         7.84 o                         
   7   8   0         52.18         52.22         5.14 o                         
   1   9   0         22.30         24.59         2.21 o                         
   2   9   0          6.42          6.53         4.87 o                         
   3   9   0         34.20         34.54         2.84 o                         
   4   9   0          8.64         11.67         1.85 o                         
  -4  -9   1          0.09          0.33         6.97 o                         
  -3  -9   1        147.65        164.09        15.01 o                         
  -2  -9   1         60.11         87.10        29.00 o                         
  -1  -9   1          6.95         18.82         8.29 o                         
   0  -9   1         13.49         17.81         4.99 o                         
   1  -9   1          1.58         -1.10         5.93 o                         
   2  -9   1         68.85         87.59         5.86 o                         
   3  -9   1         29.52         25.66         5.42 o                         
   4  -9   1          5.81          6.30         4.86 o                         
  -7  -8   1         40.23         34.84         5.28 o                         
  -6  -8   1         27.01         29.06         5.72 o                         
  -5  -8   1         39.03         42.25         6.08 o                         
  -4  -8   1         32.19         36.12         7.33 o                         
  -3  -8   1        123.29        111.24         6.82 o                         
  -2  -8   1         46.70         53.33         3.84 o                         
  -1  -8   1          0.04         -0.81         2.71 o                         
   0  -8   1         45.67         47.39         4.24 o                         
   1  -8   1         16.54         21.83         3.63 o                         
   2  -8   1        198.55        191.04         7.42 o                         
   3  -8   1          5.77         11.12         3.89 o                         
   4  -8   1         49.42         55.51         5.65 o                         
   5  -8   1          5.03          8.75         4.19 o                         
   6  -8   1         20.23         25.59         4.24 o                         
   7  -8   1          7.40         11.13        10.55 o                         
  -9  -7   1         17.77         20.67         7.05 o                         
  -8  -7   1         20.92         19.10         6.16 o                         
  -7  -7   1         56.49         51.16         5.58 o                         
  -6  -7   1          6.94         12.59         4.87 o                         
  -5  -7   1        136.31        120.13         7.92 o                         
  -4  -7   1         31.24         34.37         6.83 o                         
  -3  -7   1         99.30        111.20         9.50 o                         
  -2  -7   1        121.09        128.04         8.44 o                         
  -1  -7   1        220.82        217.65         5.35 o                         
   0  -7   1        147.08        152.05         5.42 o                         
   1  -7   1        252.11        279.68         5.94 o                         
   2  -7   1        128.98        107.47         5.26 o                         
   3  -7   1        305.61        272.24         8.73 o                         
   4  -7   1         18.40         14.67         4.86 o                         
   5  -7   1        169.91        149.98         8.34 o                         
   6  -7   1        102.58         98.12         8.05 o                         
   7  -7   1         32.78         30.98         6.44 o                         
   8  -7   1         16.60          8.00         6.56 o                         
   9  -7   1         25.08         15.39         7.11 o                         
 -11  -6   1         17.40         12.10        12.32 o                         
 -10  -6   1        118.77        117.85         9.79 o                         
  -9  -6   1          3.25          0.11         6.19 o                         
  -8  -6   1        186.16        176.33        10.19 o                         
  -7  -6   1          8.69         12.04         5.64 o                         
  -6  -6   1         58.42         51.88         6.14 o                         
  -5  -6   1        322.17        298.89         8.50 o                         
  -4  -6   1       1072.81       1057.14        13.96 o                         
  -3  -6   1        578.12        574.20         8.53 o                         
  -2  -6   1        136.79        145.32         4.40 o                         
  -1  -6   1         68.97         63.79         2.97 o                         
   0  -6   1        348.92        384.08         5.55 o                         
   1  -6   1         32.62         34.87         2.37 o                         
   2  -6   1          6.50          7.07         2.45 o                         
   3  -6   1        321.96        328.77         6.55 o                         
   4  -6   1         25.26         17.40         3.74 o                         
   5  -6   1         90.19         88.50         5.37 o                         
   6  -6   1        486.57        461.32         9.24 o                         
   7  -6   1          1.92          3.75         6.23 o                         
   8  -6   1         74.81         73.68         6.52 o                         
   9  -6   1         16.73         12.20         6.00 o                         
  10  -6   1         18.25         29.10         6.12 o                         
  11  -6   1         37.49         44.50        13.93 o                         
 -12  -5   1         26.58         32.08         5.32 o                         
 -11  -5   1         72.56         59.23         7.25 o                         
 -10  -5   1        287.51        283.53        15.06 o                         
  -9  -5   1        200.62        186.42         9.54 o                         
  -8  -5   1        157.70        147.23         6.92 o                         
  -7  -5   1          0.29          3.17         4.00 o                         
  -6  -5   1          4.89         12.64         3.28 o                         
  -5  -5   1        130.87        137.79         5.58 o                         
  -4  -5   1        349.56        348.05         6.49 o                         
  -3  -5   1         59.04         68.03         3.36 o                         
  -2  -5   1        331.88        333.09         5.16 o                         
  -1  -5   1        135.64        142.32         3.35 o                         
   0  -5   1         13.16         12.29         1.53 o                         
   1  -5   1         29.65         25.47         1.81 o                         
   2  -5   1        157.22        155.98         3.62 o                         
   3  -5   1          4.87          7.37         2.14 o                         
   4  -5   1          3.01          3.01         2.02 o                         
   5  -5   1          0.88          3.29         2.54 o                         
   6  -5   1         87.43         82.24         4.48 o                         
   7  -5   1        122.66        109.69         6.05 o                         
   8  -5   1        309.16        274.56        14.80 o                         
   9  -5   1        114.17         93.32         7.07 o                         
  10  -5   1         23.27         28.77         6.29 o                         
  11  -5   1         42.10         28.34         6.86 o                         
  12  -5   1        103.83         99.77         9.73 o                         
 -13  -4   1         89.15        101.21         6.40 o                         
 -12  -4   1         48.35         67.60         7.41 o                         
 -11  -4   1         81.10         69.98         7.65 o                         
 -10  -4   1         30.97         38.25         5.10 o                         
  -9  -4   1        163.81        146.29         8.53 o                         
  -8  -4   1         39.08         42.24         3.81 o                         
  -7  -4   1          0.85          4.86         2.70 o                         
  -6  -4   1        149.04        152.34         4.81 o                         
  -5  -4   1        458.81        515.24        10.14 o                         
  -4  -4   1        219.13        245.97         5.23 o                         
  -3  -4   1        132.77        127.69         3.19 o                         
  -2  -4   1        315.20        347.58         4.98 o                         
  -1  -4   1       1502.60       1589.38        18.71 o                         
   0  -4   1       1113.47       1150.63        12.37 o                         
   1  -4   1       1295.77       1317.98        15.34 o                         
   2  -4   1        470.48        488.52         6.43 o                         
   3  -4   1        160.79        164.51         5.16 o                         
   4  -4   1        555.02        567.31         8.82 o                         
   5  -4   1         99.32        108.62         5.36 o                         
   6  -4   1         10.07          9.55         2.78 o                         
   7  -4   1         82.57         81.50         5.46 o                         
   8  -4   1        175.13        163.82         6.62 o                         
   9  -4   1        170.75        147.50         7.49 o                         
  10  -4   1          2.03          4.02         4.56 o                         
  11  -4   1        101.93         97.13         9.17 o                         
  12  -4   1        108.89         99.99         9.43 o                         
  13  -4   1         75.53         82.98         9.14 o                         
 -13  -3   1         58.63         64.66         5.48 o                         
 -12  -3   1        124.44        135.21        14.27 o                         
 -11  -3   1         16.40         22.08         5.59 o                         
 -10  -3   1          1.41          0.65         4.74 o                         
  -9  -3   1          8.36         14.22         3.59 o                         
  -8  -3   1        251.25        249.28        10.21 o                         
  -7  -3   1         97.69        105.75         4.23 o                         
  -6  -3   1        102.19         95.68         5.04 o                         
  -5  -3   1        996.81       1030.07        19.92 o                         
  -4  -3   1         62.36         62.55         2.50 o                         
  -3  -3   1         19.18         16.11         1.27 o                         
  -2  -3   1         50.39         53.59         1.51 o                         
  -1  -3   1       1104.66       1099.83        13.22 o                         
   0  -3   1       2109.40       2177.69        27.35 o                         
   1  -3   1       2178.03       2182.43        28.52 o                         
   2  -3   1        627.83        672.20         9.41 o                         
   3  -3   1         27.59         33.33         1.78 o                         
   4  -3   1        136.36        130.58         4.19 o                         
   5  -3   1        552.16        604.90        10.06 o                         
   6  -3   1         64.80         64.01         3.22 o                         
   7  -3   1         23.11         17.47         4.24 o                         
   8  -3   1        164.36        154.53         8.33 o                         
   9  -3   1         85.87         85.74         5.54 o                         
  10  -3   1        127.90        115.21         6.23 o                         
  11  -3   1        237.47        203.53        19.99 o                         
  12  -3   1         16.62         16.47         6.44 o                         
  13  -3   1         60.54         74.82        10.49 o                         
 -14  -2   1         66.22         64.41         5.90 o                         
 -13  -2   1         94.51        108.26         7.11 o                         
 -12  -2   1         17.17         20.87         4.82 o                         
 -11  -2   1        143.07        143.40         7.30 o                         
 -10  -2   1         82.96         80.77         5.83 o                         
  -9  -2   1        133.04        148.77         6.76 o                         
  -8  -2   1        219.72        226.52         5.64 o                         
  -7  -2   1        164.76        178.98         9.88 o                         
  -6  -2   1       1259.49       1339.34        29.01 o                         
  -5  -2   1       2979.72       3090.00        48.62 o                         
  -4  -2   1        556.75        597.04         8.88 o                         
  -3  -2   1         56.52         63.64         1.60 o                         
  -2  -2   1       1510.15       1489.68        19.54 o                         
  -1  -2   1        455.09        431.10         5.45 o                         
   0  -2   1       1027.13       1025.78        15.46 o                         
   1  -2   1       1513.98       1459.25        19.29 o                         
   2  -2   1        545.12        523.93         7.38 o                         
   3  -2   1        603.75        608.63         8.61 o                         
   4  -2   1        159.40        176.14         3.90 o                         
   5  -2   1        197.60        205.68         5.36 o                         
   6  -2   1         67.65         67.50         3.88 o                         
   7  -2   1          2.92          4.66         2.92 o                         
   8  -2   1        404.19        397.97         8.26 o                         
   9  -2   1         27.81         29.08         4.14 o                         
  10  -2   1         57.69         78.79        10.60 o                         
  11  -2   1         74.94         75.23         6.27 o                         
  12  -2   1         29.37         32.72         5.23 o                         
  13  -2   1         45.39         43.86         6.80 o                         
  14  -2   1         61.99         67.67         5.21 o                         
 -14  -1   1        136.25        138.24         7.15 o                         
 -13  -1   1          3.68          1.93         4.04 o                         
 -12  -1   1         85.87         77.18         6.14 o                         
 -11  -1   1        127.80        128.08         6.82 o                         
 -10  -1   1         80.39         78.73         4.76 o                         
  -9  -1   1         87.17         85.45         4.49 o                         
  -8  -1   1        504.83        482.96        10.07 o                         
  -7  -1   1        159.21        168.76         9.16 o                         
  -6  -1   1        525.41        506.82        20.63 o                         
  -5  -1   1        547.16        550.77        13.67 o                         
  -4  -1   1        726.88        705.32        15.48 o                         
  -3  -1   1        490.94        485.74         9.28 o                         
  -2  -1   1       1232.46       1179.43        42.12 o                         
  -1  -1   1       3696.08       3406.19        44.40 o                         
   0  -1   1       4848.36       4122.58        74.49 o                         
   1  -1   1       8133.08       6905.99       121.49 o                         
   2  -1   1       5229.19       4759.15        65.94 o                         
   3  -1   1        629.67        633.63        10.24 o                         
   4  -1   1        120.60        121.18         2.91 o                         
   5  -1   1        290.20        291.97         6.18 o                         
   6  -1   1        273.76        272.78         6.37 o                         
   7  -1   1        137.84        155.44         5.69 o                         
   8  -1   1        122.87        125.12         7.57 o                         
   9  -1   1        203.46        203.85         8.61 o                         
  10  -1   1       1072.29       1010.05        14.80 o                         
  11  -1   1          6.16          4.23         4.75 o                         
  12  -1   1         95.98         95.65         5.90 o                         
  13  -1   1         34.00         37.41         6.07 o                         
  14  -1   1          8.22         12.70         3.37 o                         
 -14   0   1        128.51        135.83        12.03 o                         
 -13   0   1        261.85        304.27         9.82 o                         
 -12   0   1          0.17          0.16         2.60 o                         
 -11   0   1        449.68        430.45         8.73 o                         
 -10   0   1        227.31        209.99        13.61 o                         
  -9   0   1         23.81         29.67         2.18 o                         
  -8   0   1        663.40        658.01         9.03 o                         
  -7   0   1        157.97        132.43         5.86 o                         
  -6   0   1         21.70         23.28         2.36 o                         
  -5   0   1        143.47        124.20         3.61 o                         
  -4   0   1        622.76        620.31        10.87 o                         
  -3   0   1       5315.42       4958.75        92.22 o                         
  -2   0   1       4426.17       4063.32        89.93 o                         
  -1   0   1        434.28        398.31        12.19 o                         
   0   0   1       1905.00       1630.04        21.08 o                         
   1   0   1       2926.14       2611.88        38.99 o                         
   2   0   1       2252.12       1979.47        26.03 o                         
   3   0   1        194.81        188.33         4.63 o                         
   4   0   1        131.73        116.44         2.51 o                         
   5   0   1        125.76        115.86         2.79 o                         
   6   0   1         29.41         34.76         2.06 o                         
   7   0   1        938.27        960.19        19.57 o                         
   8   0   1        104.13        106.12         4.41 o                         
   9   0   1          9.64         10.29         2.85 o                         
  10   0   1        827.17        771.59        10.39 o                         
  11   0   1         24.83         25.92         3.54 o                         
  12   0   1         41.13         47.34         6.07 o                         
  13   0   1          6.00          9.82         3.71 o                         
  14   0   1         37.09         39.21         4.55 o                         
 -14   1   1        135.97        139.18         5.51 o                         
 -13   1   1          3.89          2.85         2.70 o                         
 -12   1   1         85.11         83.98         5.14 o                         
 -11   1   1        127.91        128.37         4.77 o                         
 -10   1   1         80.38         70.06         3.28 o                         
  -9   1   1         86.79         89.41         3.46 o                         
  -8   1   1        501.70        479.04         6.28 o                         
  -7   1   1        158.36        169.13         5.91 o                         
  -6   1   1        529.35        521.34         7.31 o                         
  -5   1   1        544.91        557.79         8.50 o                         
  -4   1   1        722.45        697.14        10.12 o                         
  -3   1   1        493.84        485.24         7.15 o                         
  -2   1   1       1239.01       1158.81        13.93 o                         
  -1   1   1       3691.21       3470.06        51.47 o                         
   0   1   1       4823.25       4052.76        60.87 o                         
   1   1   1       8144.84       6173.17       173.24 o                         
   2   1   1       5225.02       4619.28        60.93 o                         
   3   1   1        628.14        632.66         8.97 o                         
   4   1   1        119.71        120.51         2.45 o                         
   5   1   1        288.64        285.71         6.92 o                         
   6   1   1        273.81        275.16         6.05 o                         
   7   1   1        138.28        154.23         4.17 o                         
   8   1   1        124.66        128.73         5.81 o                         
   9   1   1        203.65        205.12         6.57 o                         
  10   1   1       1069.39       1029.04        14.56 o                         
  11   1   1          5.94          3.62         2.98 o                         
  12   1   1         93.45         87.14         5.14 o                         
  13   1   1         33.75         37.36         3.28 o                         
  14   1   1          8.42          7.30         2.97 o                         
 -14   2   1         65.64         77.43         4.54 o                         
 -13   2   1         95.13        100.44         7.00 o                         
 -12   2   1         17.06         17.15         2.89 o                         
 -11   2   1        142.35        148.64         6.36 o                         
 -10   2   1         83.67         73.34         3.27 o                         
  -9   2   1        134.14        131.54         4.27 o                         
  -8   2   1        220.84        235.67         4.00 o                         
  -7   2   1        163.99        181.44         7.35 o                         
  -6   2   1       1258.35       1300.56        21.14 o                         
  -5   2   1       2975.06       3117.70        49.44 o                         
  -4   2   1        559.95        610.49        13.09 o                         
  -3   2   1         55.42         61.08         1.94 o                         
  -2   2   1       1515.38       1465.25        22.79 o                         
  -1   2   1        454.50        431.65         6.18 o                         
   0   2   1       1025.52        993.55        10.97 o                         
   1   2   1       1518.00       1465.09        19.37 o                         
   2   2   1        546.89        523.98         6.72 o                         
   3   2   1        601.93        605.11        10.84 o                         
   4   2   1        159.14        180.47         3.43 o                         
   5   2   1        198.18        206.03         4.22 o                         
   6   2   1         67.17         66.59         3.48 o                         
   7   2   1          2.99          2.32         1.42 o                         
   8   2   1        404.19        388.91         6.85 o                         
   9   2   1         27.48         25.09         2.58 o                         
  10   2   1         58.05         65.25         4.09 o                         
  11   2   1         76.57         76.10         5.10 o                         
  12   2   1         29.50         33.67         2.95 o                         
  13   2   1         44.18         46.97         3.47 o                         
  14   2   1         62.19         66.98         8.47 o                         
 -13   3   1         58.96         56.26         5.99 o                         
 -12   3   1        124.77        139.25        13.59 o                         
 -11   3   1         16.30         16.29         2.32 o                         
 -10   3   1          1.30          1.81         1.94 o                         
  -9   3   1          8.13         12.20         2.24 o                         
  -8   3   1        250.09        250.00         4.07 o                         
  -7   3   1         97.65        106.37         2.71 o                         
  -6   3   1        101.49         94.89         3.10 o                         
  -5   3   1        988.82       1024.97        13.31 o                         
  -4   3   1         63.10         63.85         2.14 o                         
  -3   3   1         19.67         17.86         1.50 o                         
  -2   3   1         49.67         54.68         1.79 o                         
  -1   3   1       1098.27       1072.99        12.05 o                         
   0   3   1       2113.12       2237.74        23.82 o                         
   1   3   1       2183.33       2142.23        23.28 o                         
   2   3   1        626.37        650.44         8.39 o                         
   3   3   1         28.69         30.84         1.50 o                         
   4   3   1        135.64        131.87         2.83 o                         
   5   3   1        552.48        599.26         9.55 o                         
   6   3   1         66.59         68.03         2.45 o                         
   7   3   1         23.72         21.76         3.27 o                         
   8   3   1        163.42        154.04         3.88 o                         
   9   3   1         86.22         85.68         4.72 o                         
  10   3   1        127.84        112.53         3.94 o                         
  11   3   1        236.31        218.57        10.06 o                         
  12   3   1         16.60         16.53         2.57 o                         
  13   3   1         59.89         69.45         6.67 o                         
 -13   4   1         89.67        100.43         6.63 o                         
 -12   4   1         48.90         61.74         4.64 o                         
 -11   4   1         81.02         70.48         3.18 o                         
 -10   4   1         30.42         39.88         2.70 o                         
  -9   4   1        165.34        159.57         3.80 o                         
  -8   4   1         38.61         43.62         3.08 o                         
  -7   4   1          0.86         -0.32         2.06 o                         
  -6   4   1        149.03        156.28         3.34 o                         
  -5   4   1        461.43        506.57         8.11 o                         
  -4   4   1        219.84        238.52         4.58 o                         
  -3   4   1        135.04        127.28         3.32 o                         
  -2   4   1        313.27        350.71         4.85 o                         
  -1   4   1       1502.10       1583.39        19.37 o                         
   0   4   1       1108.34       1174.48        14.48 o                         
   1   4   1       1296.43       1316.96        27.92 o                         
   2   4   1        473.70        498.07         6.92 o                         
   3   4   1        161.72        159.11         3.25 o                         
   4   4   1        558.48        566.75         8.76 o                         
   5   4   1        100.81        106.06         2.98 o                         
   6   4   1          9.56         12.05         2.67 o                         
   7   4   1         80.92         79.83         2.88 o                         
   8   4   1        175.67        162.44         4.13 o                         
   9   4   1        172.24        151.12         4.76 o                         
  10   4   1          2.05          5.08         2.51 o                         
  11   4   1        103.16        103.01         8.40 o                         
  12   4   1        109.68        120.20         8.76 o                         
  13   4   1         75.19         92.57         7.78 o                         
 -12   5   1         26.27         29.87         3.53 o                         
 -11   5   1         71.92         66.95         3.46 o                         
 -10   5   1        285.85        281.37         6.82 o                         
  -9   5   1        201.05        202.09         4.80 o                         
  -8   5   1        157.52        158.95         4.10 o                         
  -7   5   1          0.27          2.48         2.20 o                         
  -6   5   1          4.55          7.29         1.88 o                         
  -5   5   1        130.08        131.59         4.65 o                         
  -4   5   1        351.03        357.02         5.28 o                         
  -3   5   1         59.31         69.08         2.68 o                         
  -2   5   1        330.11        323.95         6.72 o                         
  -1   5   1        135.77        147.25         3.70 o                         
   0   5   1         13.07         13.99         2.79 o                         
   1   5   1         29.73         25.35         2.72 o                         
   2   5   1        157.27        150.27         3.74 o                         
   3   5   1          5.10          8.34         1.75 o                         
   4   5   1          3.06          1.80         1.53 o                         
   5   5   1          0.87          2.09         1.54 o                         
   6   5   1         87.10         84.83         3.07 o                         
   7   5   1        120.61        108.16         3.37 o                         
   8   5   1        309.81        293.95         5.61 o                         
   9   5   1        113.03         95.39         4.00 o                         
  10   5   1         23.51         28.53         2.95 o                         
  11   5   1         43.74         47.71         3.18 o                         
  12   5   1        103.21        103.06         4.11 o                         
 -11   6   1         18.35         19.32         2.60 o                         
 -10   6   1        117.00        127.21         4.28 o                         
  -9   6   1          3.23          0.68         2.66 o                         
  -8   6   1        187.62        178.54         4.82 o                         
  -7   6   1          8.68         13.57         2.19 o                         
  -6   6   1         58.40         58.66         2.80 o                         
  -5   6   1        321.97        321.22         5.74 o                         
  -4   6   1       1070.57       1033.25        17.46 o                         
  -3   6   1        578.27        587.41         8.65 o                         
  -2   6   1        136.30        143.80         4.64 o                         
  -1   6   1         70.26         57.33         4.15 o                         
   0   6   1        349.18        386.09         6.04 o                         
   1   6   1         32.46         35.87         2.52 o                         
   2   6   1          6.73         10.30         2.36 o                         
   3   6   1        323.11        324.70         6.47 o                         
   4   6   1         25.67         15.01         2.08 o                         
   5   6   1         89.88         89.53         3.34 o                         
   6   6   1        487.43        482.06         7.71 o                         
   7   6   1          1.86          1.58         2.37 o                         
   8   6   1         75.92         72.87         3.45 o                         
   9   6   1         16.94         12.28         2.19 o                         
  10   6   1         18.21         27.11         2.33 o                         
  11   6   1         37.31         43.47         5.12 o                         
  -9   7   1         17.82         20.12         2.27 o                         
  -8   7   1         21.32         28.09         2.60 o                         
  -7   7   1         55.59         53.08         4.63 o                         
  -6   7   1          6.83          3.88         3.11 o                         
  -5   7   1        136.96        136.88         5.28 o                         
  -4   7   1         31.05         31.94         4.94 o                         
  -3   7   1         98.93        115.41         4.24 o                         
  -2   7   1        120.10        131.24         5.54 o                         
  -1   7   1        221.91        216.95         5.87 o                         
   0   7   1        147.39        147.32         5.35 o                         
   1   7   1        250.13        274.99         8.69 o                         
   2   7   1        129.66        115.93         4.51 o                         
   3   7   1        307.03        300.18         6.43 o                         
   4   7   1         17.96         10.83         2.27 o                         
   5   7   1        168.97        170.31         4.89 o                         
   6   7   1        103.24        100.35         4.50 o                         
   7   7   1         33.22         34.55         3.67 o                         
   8   7   1         16.87         17.73         4.20 o                         
   9   7   1         25.26         26.68         3.00 o                         
  -7   8   1         40.34         40.17         3.58 o                         
  -6   8   1         26.91         29.35         3.77 o                         
  -5   8   1         39.44         42.70         2.93 o                         
  -4   8   1         32.69         32.87         2.44 o                         
  -3   8   1        123.03        110.52         4.32 o                         
  -2   8   1         47.61         47.15         3.55 o                         
  -1   8   1          0.03          3.26         2.67 o                         
   0   8   1         46.88         46.90         4.69 o                         
   1   8   1         16.89         19.75         3.06 o                         
   2   8   1        199.30        192.13         6.23 o                         
   3   8   1          5.94          9.00         2.48 o                         
   4   8   1         48.62         52.17         3.22 o                         
   5   8   1          5.27          4.24         1.92 o                         
   6   8   1         19.55         25.58         3.25 o                         
   7   8   1          7.78         11.68         2.59 o                         
  -4   9   1          0.10          1.53         2.53 o                         
  -3   9   1        148.18        171.80         5.27 o                         
  -2   9   1         60.45         68.78         3.55 o                         
  -1   9   1          7.17          9.90         6.55 o                         
   0   9   1         13.34         11.51         2.12 o                         
   1   9   1          1.65          3.94         1.96 o                         
   2   9   1         68.22         80.77         5.49 o                         
   3   9   1         29.70         22.75         2.34 o                         
   4   9   1          5.96          9.09         4.57 o                         
  -4  -9   2         36.49         39.10         6.98 o                         
  -3  -9   2         90.37         99.65        11.35 o                         
  -2  -9   2         30.28         35.05         8.99 o                         
  -1  -9   2         21.25         23.26        11.50 o                         
   0  -9   2          9.61         18.25         7.45 o                         
   1  -9   2          6.76         12.26         9.58 o                         
   2  -9   2         56.01         63.56         6.92 o                         
   3  -9   2          9.32         13.68         4.72 o                         
   4  -9   2          3.03         10.59        13.46 o                         
  -7  -8   2          7.12         15.26         4.43 o                         
  -6  -8   2         34.12         24.66         3.87 o                         
  -5  -8   2        132.90        136.79        12.31 o                         
  -4  -8   2         28.38         30.65         4.48 o                         
  -3  -8   2         46.34         51.78         9.60 o                         
  -2  -8   2         10.43         15.09         2.96 o                         
  -1  -8   2         27.70         26.23         3.15 o                         
   0  -8   2         47.28         42.37         4.84 o                         
   1  -8   2        226.74        196.94         7.55 o                         
   2  -8   2         12.99         18.16         3.49 o                         
   3  -8   2          4.02          5.52         4.29 o                         
   4  -8   2         29.45         27.62         4.43 o                         
   5  -8   2         16.97         16.51         4.21 o                         
   6  -8   2         63.42         49.16         8.24 o                         
   7  -8   2         33.91         44.57         6.61 o                         
  -9  -7   2         39.70         35.01         5.58 o                         
  -8  -7   2         62.79         55.37         6.07 o                         
  -7  -7   2         40.62         34.96         6.26 o                         
  -6  -7   2          2.29         15.94         9.06 o                         
  -5  -7   2         86.82         91.47         6.87 o                         
  -4  -7   2         15.63         13.77         4.52 o                         
  -3  -7   2        269.90        259.71        11.54 o                         
  -2  -7   2        175.70        166.84         7.08 o                         
  -1  -7   2        324.18        320.80         6.61 o                         
   0  -7   2         65.31         64.27         3.56 o                         
   1  -7   2        173.46        172.20         5.50 o                         
   2  -7   2         93.74         97.00         4.67 o                         
   3  -7   2         72.28         76.71         9.72 o                         
   4  -7   2        130.75        145.06         7.68 o                         
   5  -7   2         86.49         94.32        11.59 o                         
   6  -7   2         23.68         24.79         6.70 o                         
   7  -7   2         93.42         86.67         6.03 o                         
   8  -7   2         68.06         55.24         7.21 o                         
   9  -7   2          1.75         -1.21         6.44 o                         
 -11  -6   2          1.18          5.03         5.12 o                         
 -10  -6   2         77.06         90.45         9.58 o                         
  -9  -6   2         44.46         57.36         6.91 o                         
  -8  -6   2        609.43        554.37        23.25 o                         
  -7  -6   2        155.92        137.47         7.99 o                         
  -6  -6   2         34.77         39.10         6.95 o                         
  -5  -6   2        316.89        300.60         8.64 o                         
  -4  -6   2        585.97        599.93        11.40 o                         
  -3  -6   2        411.66        408.03        10.95 o                         
  -2  -6   2        366.07        353.47         6.31 o                         
  -1  -6   2        116.41        136.22         4.47 o                         
   0  -6   2        165.32        157.05         4.39 o                         
   1  -6   2         98.95         90.89         3.61 o                         
   2  -6   2        275.42        280.48         5.02 o                         
   3  -6   2         15.45         16.50         2.82 o                         
   4  -6   2         14.65         15.72         3.68 o                         
   5  -6   2        125.79        126.86         6.24 o                         
   6  -6   2         16.58          3.41         6.11 o                         
   7  -6   2         46.56         48.78         5.36 o                         
   8  -6   2         11.05         10.98         5.83 o                         
   9  -6   2          5.99         17.15         7.42 o                         
  10  -6   2         54.84         57.07        12.05 o                         
 -12  -5   2         68.10         66.37         9.57 o                         
 -11  -5   2         24.24         34.39         5.96 o                         
 -10  -5   2         84.66         83.83         8.06 o                         
  -9  -5   2         24.99         18.69         5.13 o                         
  -8  -5   2        104.52         93.36         5.29 o                         
  -7  -5   2         10.97          7.87         4.94 o                         
  -6  -5   2         74.75         87.75         5.34 o                         
  -5  -5   2        545.47        551.26        10.69 o                         
  -4  -5   2       1564.96       1629.99        20.79 o                         
  -3  -5   2        131.60        126.52         4.10 o                         
  -2  -5   2        345.76        353.41         5.78 o                         
  -1  -5   2        213.13        232.43         4.38 o                         
   0  -5   2         15.05         17.03         1.76 o                         
   1  -5   2         80.07         84.26         2.80 o                         
   2  -5   2          3.94          7.17         1.66 o                         
   3  -5   2         26.95         30.14         2.27 o                         
   4  -5   2          2.56          5.96         2.88 o                         
   5  -5   2        535.68        525.04         8.80 o                         
   6  -5   2         58.44         67.04         4.94 o                         
   7  -5   2        626.29        589.03        10.39 o                         
   8  -5   2        215.91        206.44         9.47 o                         
   9  -5   2         77.69         78.94        10.70 o                         
  10  -5   2         48.34         46.65         6.52 o                         
  11  -5   2         11.07          0.40         6.28 o                         
  12  -5   2          3.89         -0.96         7.58 o                         
 -13  -4   2        173.53        184.08         8.17 o                         
 -12  -4   2        252.27        267.54        10.80 o                         
 -11  -4   2         57.74         69.22         7.13 o                         
 -10  -4   2        209.71        223.88        11.48 o                         
  -9  -4   2        105.51         86.47         5.52 o                         
  -8  -4   2        232.49        209.51         6.95 o                         
  -7  -4   2         51.04         44.54         3.95 o                         
  -6  -4   2         40.66         41.42         4.17 o                         
  -5  -4   2         96.05        103.53         4.86 o                         
  -4  -4   2        106.05        123.61         4.07 o                         
  -3  -4   2        189.25        230.68         5.06 o                         
  -2  -4   2        142.16        140.57         5.44 o                         
  -1  -4   2         95.59        100.12         2.81 o                         
   0  -4   2       1292.85       1426.37        16.36 o                         
   1  -4   2        192.06        204.15         3.88 o                         
   2  -4   2        227.72        251.06         4.11 o                         
   3  -4   2         83.11         78.37         5.72 o                         
   4  -4   2        291.59        319.41         6.18 o                         
   5  -4   2         93.45        111.45         4.92 o                         
   6  -4   2        102.81         98.65         4.34 o                         
   7  -4   2        171.44        154.12         6.30 o                         
   8  -4   2         90.94         79.56         5.70 o                         
   9  -4   2        157.20        144.79         7.35 o                         
  10  -4   2         87.28         79.10         6.50 o                         
  11  -4   2         60.89         72.03         9.49 o                         
  12  -4   2         13.00          7.03         5.14 o                         
 -13  -3   2        148.02        140.32         7.35 o                         
 -12  -3   2         24.01         28.49        18.60 o                         
 -11  -3   2         54.78         48.71         4.83 o                         
 -10  -3   2         34.14         32.62         7.50 o                         
  -9  -3   2         76.09         77.02         4.63 o                         
  -8  -3   2        204.92        209.82         9.39 o                         
  -7  -3   2         26.84         26.27         4.40 o                         
  -6  -3   2         44.96         47.66         3.33 o                         
  -5  -3   2        133.85        136.97         4.06 o                         
  -4  -3   2        489.84        511.85        14.56 o                         
  -3  -3   2         72.64         72.84         3.37 o                         
  -2  -3   2        905.31        912.84        12.69 o                         
  -1  -3   2        272.95        267.23         3.88 o                         
   0  -3   2        817.55        942.48        15.25 o                         
   1  -3   2        916.94        946.36        12.81 o                         
   2  -3   2       1231.89       1182.19        15.98 o                         
   3  -3   2        430.87        415.40         6.88 o                         
   4  -3   2         11.13         16.42         1.69 o                         
   5  -3   2         11.62         10.73         2.66 o                         
   6  -3   2        140.64        136.20         4.37 o                         
   7  -3   2         46.29         42.71         3.13 o                         
   8  -3   2        169.29        174.12         5.62 o                         
   9  -3   2        144.60        139.75         5.80 o                         
  10  -3   2        312.16        265.41         8.49 o                         
  11  -3   2         20.68         24.19         5.08 o                         
  12  -3   2         10.57         10.94         5.03 o                         
  13  -3   2         11.48         18.65         5.47 o                         
 -14  -2   2         60.11         63.28         4.87 o                         
 -13  -2   2        402.38        432.98        10.77 o                         
 -12  -2   2         14.14         19.84         3.66 o                         
 -11  -2   2        172.08        172.02         7.84 o                         
 -10  -2   2         94.23         94.91         5.04 o                         
  -9  -2   2         76.84         73.60         5.37 o                         
  -8  -2   2        269.99        299.37         9.47 o                         
  -7  -2   2         15.15         14.96         5.65 o                         
  -6  -2   2       2060.06       2218.79        66.54 o                         
  -5  -2   2       1453.51       1550.22        32.59 o                         
  -4  -2   2        161.76        159.34         6.01 o                         
  -3  -2   2         31.60         36.54         1.22 o                         
  -2  -2   2        439.30        399.62         5.13 o                         
  -1  -2   2        720.89        730.40         9.82 o                         
   0  -2   2        656.05        640.49        10.05 o                         
   1  -2   2        422.26        416.65         5.93 o                         
   2  -2   2        220.51        224.17         3.67 o                         
   3  -2   2         44.39         35.96         1.60 o                         
   4  -2   2         89.53         86.62         2.54 o                         
   5  -2   2         32.96         36.57         4.10 o                         
   6  -2   2        214.95        205.76         5.27 o                         
   7  -2   2         42.15         43.70         3.23 o                         
   8  -2   2        219.19        212.86         6.84 o                         
   9  -2   2        205.16        203.54         6.28 o                         
  10  -2   2         37.91         34.22         3.95 o                         
  11  -2   2        221.95        189.14         8.47 o                         
  12  -2   2         83.52         82.18        10.32 o                         
  13  -2   2        131.07        133.72        15.93 o                         
 -14  -1   2         24.13         23.02         3.32 o                         
 -13  -1   2         69.64         67.32         5.54 o                         
 -12  -1   2        545.31        534.22        10.95 o                         
 -11  -1   2         69.95         72.59         4.17 o                         
 -10  -1   2         40.12         39.47         3.67 o                         
  -9  -1   2         29.00         33.39         4.44 o                         
  -8  -1   2        185.09        184.43         6.08 o                         
  -7  -1   2        232.69        259.72        10.82 o                         
  -6  -1   2        269.22        318.82        10.85 o                         
  -5  -1   2        826.13        863.67        19.70 o                         
  -4  -1   2        114.77        121.20         5.27 o                         
  -3  -1   2       1833.18       1830.31        34.80 o                         
  -2  -1   2        126.40        132.05         2.95 o                         
  -1  -1   2       4547.89       4232.46        50.42 o                         
   0  -1   2        846.32        884.78        13.48 o                         
   1  -1   2       1408.00       1248.14        18.99 o                         
   2  -1   2       3858.42       3536.73        45.79 o                         
   3  -1   2        752.25        700.90         9.83 o                         
   4  -1   2        321.65        342.98         6.39 o                         
   5  -1   2       1147.25       1201.08        17.01 o                         
   6  -1   2        332.76        324.19         7.90 o                         
   7  -1   2        519.43        545.75        11.16 o                         
   8  -1   2        293.30        284.47         6.58 o                         
   9  -1   2       1074.69       1005.71        14.51 o                         
  10  -1   2        280.16        253.93         8.09 o                         
  11  -1   2         57.87         60.42         4.97 o                         
  12  -1   2         92.74         82.21         7.46 o                         
  13  -1   2         22.13         20.51         4.15 o                         
  14  -1   2          5.85          8.74         3.42 o                         
 -14   0   2         50.43         61.77         4.91 o                         
 -13   0   2         31.59         38.12         4.80 o                         
 -12   0   2          8.59          4.87         3.56 o                         
 -11   0   2         33.30         30.55         2.84 o                         
 -10   0   2        282.35        274.55         5.97 o                         
  -9   0   2         25.94         27.96         2.67 o                         
  -8   0   2        253.62        245.80         5.44 o                         
  -7   0   2         33.92         33.10         3.69 o                         
  -6   0   2        312.66        297.97         9.26 o                         
  -5   0   2         51.72         60.46         2.77 o                         
  -4   0   2         66.57         72.07         5.27 o                         
  -3   0   2       2427.43       2297.14        74.24 o                         
  -2   0   2       9188.17       7992.34       208.12 o                         
  -1   0   2       6005.12       5132.27        82.91 o                         
   0   0   2       1031.33        929.01        16.43 o                         
   1   0   2       2688.04       2503.00        45.05 o                         
   2   0   2       1926.55       1837.31        27.85 o                         
   3   0   2       9682.39       8909.57       191.25 o                         
   4   0   2         13.42         11.42         1.08 o                         
   5   0   2        527.22        478.76         7.77 o                         
   6   0   2       1051.90       1048.78        24.23 o                         
   7   0   2        273.40        294.68        14.86 o                         
   8   0   2         77.20         82.99         4.24 o                         
   9   0   2         41.40         52.33         3.67 o                         
  10   0   2         57.70         58.28         4.11 o                         
  11   0   2        166.83        148.11        12.13 o                         
  12   0   2         94.77         82.91         6.38 o                         
  13   0   2         10.66         15.55         3.67 o                         
  14   0   2          0.83         -3.11         3.11 o                         
 -14   1   2         24.40         28.24         3.08 o                         
 -13   1   2         69.48         73.48         4.31 o                         
 -12   1   2        541.88        530.28         8.99 o                         
 -11   1   2         69.33         65.11         3.98 o                         
 -10   1   2         39.82         44.48         2.49 o                         
  -9   1   2         29.04         36.76         2.19 o                         
  -8   1   2        185.98        186.84         3.66 o                         
  -7   1   2        232.60        245.56         4.48 o                         
  -6   1   2        270.47        306.97         8.07 o                         
  -5   1   2        827.40        871.59        12.68 o                         
  -4   1   2        117.09        118.36         2.56 o                         
  -3   1   2       1845.32       1786.58        24.18 o                         
  -2   1   2        125.76        135.58         2.96 o                         
  -1   1   2       4552.08       4183.11        62.95 o                         
   0   1   2        843.57        882.43        12.12 o                         
   1   1   2       1398.23       1253.90        16.50 o                         
   2   1   2       3855.15       3513.23        45.47 o                         
   3   1   2        744.62        709.21        11.71 o                         
   4   1   2        322.44        347.01         6.64 o                         
   5   1   2       1151.87       1169.27        47.10 o                         
   6   1   2        331.68        313.70        21.36 o                         
   7   1   2        522.63        529.50        23.97 o                         
   8   1   2        291.99        293.33         6.10 o                         
   9   1   2       1075.57       1019.19        15.90 o                         
  10   1   2        278.31        259.33         8.98 o                         
  11   1   2         57.27         60.32         3.96 o                         
  12   1   2         92.26         94.56         7.02 o                         
  13   1   2         22.48         26.01         3.71 o                         
  14   1   2          5.81          9.78         4.61 o                         
 -14   2   2         60.40         69.30         5.18 o                         
 -13   2   2        399.96        419.99         8.83 o                         
 -12   2   2         13.66         12.85         2.73 o                         
 -11   2   2        174.09        172.83         5.28 o                         
 -10   2   2         93.64         98.16         4.24 o                         
  -9   2   2         76.52         71.29         2.70 o                         
  -8   2   2        267.88        292.00         4.75 o                         
  -7   2   2         15.44         14.19         2.92 o                         
  -6   2   2       2062.16       2157.67        52.74 o                         
  -5   2   2       1452.96       1561.51        38.10 o                         
  -4   2   2        164.11        162.65         3.74 o                         
  -3   2   2         32.45         38.61         1.63 o                         
  -2   2   2        443.24        397.44         6.73 o                         
  -1   2   2        723.92        721.75        18.73 o                         
   0   2   2        660.31        627.75         8.84 o                         
   1   2   2        418.10        402.97         5.96 o                         
   2   2   2        220.11        223.10         3.37 o                         
   3   2   2         43.83         39.23         1.37 o                         
   4   2   2         89.80         86.20         5.07 o                         
   5   2   2         32.07         32.04         2.62 o                         
   6   2   2        213.49        206.09         4.45 o                         
   7   2   2         43.06         45.34         3.62 o                         
   8   2   2        217.87        206.90         5.78 o                         
   9   2   2        205.00        208.91         5.11 o                         
  10   2   2         38.17         42.74         4.16 o                         
  11   2   2        222.14        196.56         5.82 o                         
  12   2   2         81.15         72.89         5.19 o                         
  13   2   2        131.98        130.43        10.05 o                         
 -13   3   2        148.71        153.69         9.42 o                         
 -12   3   2         23.71         23.65         3.24 o                         
 -11   3   2         54.67         45.97         2.56 o                         
 -10   3   2         33.84         36.50         3.13 o                         
  -9   3   2         75.10         82.00         2.83 o                         
  -8   3   2        205.36        214.57         3.85 o                         
  -7   3   2         27.18         29.09         1.78 o                         
  -6   3   2         45.85         50.46         3.64 o                         
  -5   3   2        133.95        135.59         3.18 o                         
  -4   3   2        488.27        503.74         8.79 o                         
  -3   3   2         74.20         74.76         2.28 o                         
  -2   3   2        902.35        923.74        14.72 o                         
  -1   3   2        274.43        267.93         7.59 o                         
   0   3   2        818.37        928.17        10.55 o                         
   1   3   2        919.54        918.52        11.80 o                         
   2   3   2       1232.33       1151.01        15.47 o                         
   3   3   2        432.88        413.53         6.48 o                         
   4   3   2         11.57         16.82         1.39 o                         
   5   3   2         11.80         10.53         1.37 o                         
   6   3   2        138.99        140.78         6.79 o                         
   7   3   2         47.31         50.65         2.66 o                         
   8   3   2        168.18        170.90         5.79 o                         
   9   3   2        143.97        142.87         7.25 o                         
  10   3   2        310.27        284.33         7.83 o                         
  11   3   2         21.20         17.83         2.76 o                         
  12   3   2         10.57         18.47         3.66 o                         
  13   3   2         11.41         15.61         2.82 o                         
 -13   4   2        175.96        183.06        12.51 o                         
 -12   4   2        252.12        274.27         6.53 o                         
 -11   4   2         58.44         66.56         4.08 o                         
 -10   4   2        211.12        229.26         5.88 o                         
  -9   4   2        105.25        101.25         3.73 o                         
  -8   4   2        232.47        221.49         4.76 o                         
  -7   4   2         51.72         47.31         2.19 o                         
  -6   4   2         41.53         41.87         2.06 o                         
  -5   4   2         96.42         94.58         4.31 o                         
  -4   4   2        105.45        123.05         3.20 o                         
  -3   4   2        189.37        210.86         4.31 o                         
  -2   4   2        142.21        147.45         3.66 o                         
  -1   4   2         96.89        105.73         2.35 o                         
   0   4   2       1288.14       1469.37        17.76 o                         
   1   4   2        190.07        202.36         6.59 o                         
   2   4   2        229.15        246.05         4.24 o                         
   3   4   2         81.82         74.61         2.51 o                         
   4   4   2        289.44        303.88         6.78 o                         
   5   4   2         93.89        109.34         3.09 o                         
   6   4   2        101.09         99.07         2.99 o                         
   7   4   2        172.47        159.02         3.70 o                         
   8   4   2         91.64         82.85         3.39 o                         
   9   4   2        157.76        151.18         4.13 o                         
  10   4   2         86.38         86.82         5.27 o                         
  11   4   2         60.66         64.45         4.48 o                         
  12   4   2         13.11         10.20         5.41 o                         
 -12   5   2         68.21         72.64         3.62 o                         
 -11   5   2         24.19         26.50         2.30 o                         
 -10   5   2         84.56         89.86         3.90 o                         
  -9   5   2         24.36         24.39         2.98 o                         
  -8   5   2        104.94         99.41         3.46 o                         
  -7   5   2         10.72          8.55         2.31 o                         
  -6   5   2         75.12         74.69         2.88 o                         
  -5   5   2        551.24        531.58         7.54 o                         
  -4   5   2       1568.00       1581.96        16.50 o                         
  -3   5   2        129.99        127.21         3.41 o                         
  -2   5   2        346.74        339.62         5.23 o                         
  -1   5   2        211.04        229.50         4.88 o                         
   0   5   2         14.91         17.28         2.11 o                         
   1   5   2         80.13         86.35         3.87 o                         
   2   5   2          3.79          6.87         1.75 o                         
   3   5   2         27.00         33.11         2.30 o                         
   4   5   2          2.44          2.73         2.38 o                         
   5   5   2        534.49        520.41         6.85 o                         
   6   5   2         58.86         57.93         3.09 o                         
   7   5   2        626.22        615.49         8.11 o                         
   8   5   2        214.33        205.94         5.10 o                         
   9   5   2         77.58         80.43         3.88 o                         
  10   5   2         48.57         54.43         3.61 o                         
  11   5   2         11.10          9.02         5.95 o                         
  12   5   2          3.98          5.44         2.02 o                         
 -11   6   2          1.09          1.21         1.94 o                         
 -10   6   2         76.84         79.16         4.00 o                         
  -9   6   2         44.87         42.35         2.86 o                         
  -8   6   2        612.31        592.58         9.01 o                         
  -7   6   2        155.84        138.21         4.35 o                         
  -6   6   2         35.84         31.19         3.04 o                         
  -5   6   2        314.14        302.08         5.13 o                         
  -4   6   2        586.82        588.72         8.07 o                         
  -3   6   2        411.77        405.08         6.17 o                         
  -2   6   2        367.41        348.62         5.88 o                         
  -1   6   2        115.61        128.49         4.66 o                         
   0   6   2        164.10        154.33         4.65 o                         
   1   6   2         99.26         96.56         4.20 o                         
   2   6   2        274.37        276.96         6.03 o                         
   3   6   2         15.12         18.36         4.04 o                         
   4   6   2         14.74         12.85         2.19 o                         
   5   6   2        126.20        133.30         3.88 o                         
   6   6   2         16.60         15.52         3.30 o                         
   7   6   2         47.01         48.35         4.60 o                         
   8   6   2         10.90         12.02         2.21 o                         
   9   6   2          5.95          6.26         2.70 o                         
  10   6   2         54.78         62.57         7.30 o                         
  -9   7   2         39.53         42.60         3.49 o                         
  -8   7   2         61.59         61.31         3.33 o                         
  -7   7   2         40.49         44.33         4.61 o                         
  -6   7   2          2.41          9.27         4.24 o                         
  -5   7   2         87.26         83.02         3.42 o                         
  -4   7   2         16.19         16.04         2.65 o                         
  -3   7   2        271.11        261.67         7.02 o                         
  -2   7   2        175.69        160.41         4.67 o                         
  -1   7   2        324.76        314.92         7.18 o                         
   0   7   2         66.05         65.28         4.28 o                         
   1   7   2        174.31        179.14         5.19 o                         
   2   7   2         96.35        103.90         4.43 o                         
   3   7   2         72.61         75.33         4.03 o                         
   4   7   2        130.59        141.99         6.29 o                         
   5   7   2         86.32         91.25         4.38 o                         
   6   7   2         23.86         19.94         2.60 o                         
   7   7   2         92.70         88.86         4.57 o                         
   8   7   2         68.86         69.17         4.00 o                         
   9   7   2          1.78          1.14         2.25 o                         
  -7   8   2          7.38          5.97         2.33 o                         
  -6   8   2         34.37         30.60         3.93 o                         
  -5   8   2        132.34        144.56         5.23 o                         
  -4   8   2         28.08         26.67         4.83 o                         
  -3   8   2         46.18         48.47         4.56 o                         
  -2   8   2         10.42         11.98         2.21 o                         
  -1   8   2         27.22         29.93         2.52 o                         
   0   8   2         48.15         45.13         4.37 o                         
   1   8   2        227.54        196.23         6.69 o                         
   2   8   2         12.61         12.44         2.27 o                         
   3   8   2          3.90          1.58         2.93 o                         
   4   8   2         29.18         31.81         2.76 o                         
   5   8   2         17.11         13.42         2.05 o                         
   6   8   2         63.30         57.68         4.03 o                         
   7   8   2         33.60         43.68         4.06 o                         
  -4   9   2         37.02         38.99         3.24 o                         
  -3   9   2         91.04         91.45         6.91 o                         
  -2   9   2         29.86         31.83         4.95 o                         
  -1   9   2         22.01         25.33         4.90 o                         
   0   9   2          9.35         15.80         2.03 o                         
   1   9   2          6.78          6.47         2.95 o                         
   2   9   2         56.78         57.80         5.25 o                         
   3   9   2          9.34          8.86         8.02 o                         
   4   9   2          2.95          1.19         2.77 o                         
  -4  -9   3        165.40        203.41         8.63 o                         
  -3  -9   3         43.96         51.12        13.29 o                         
  -2  -9   3         89.23        111.84        10.41 o                         
  -1  -9   3         35.79         30.41         4.41 o                         
   0  -9   3         28.22         38.97         6.12 o                         
   1  -9   3         22.29         19.06         3.67 o                         
   2  -9   3         20.74         19.80         3.91 o                         
   3  -9   3         10.62          4.51         3.69 o                         
  -7  -8   3         91.54         93.28         7.59 o                         
  -6  -8   3         17.07         10.09         4.42 o                         
  -5  -8   3          6.90          7.54         6.73 o                         
  -4  -8   3         23.17         21.96         4.31 o                         
  -3  -8   3          7.31          8.59         3.20 o                         
  -2  -8   3        193.78        197.72         8.95 o                         
  -1  -8   3          9.88          7.41         3.38 o                         
   0  -8   3         52.11         46.60         6.69 o                         
   1  -8   3         32.43         38.98         4.64 o                         
   2  -8   3         14.36         15.85         3.40 o                         
   3  -8   3         10.31         18.12         3.93 o                         
   4  -8   3          6.85          7.84         5.47 o                         
   5  -8   3          2.52          4.47         4.06 o                         
   6  -8   3         42.78         44.41         5.64 o                         
   7  -8   3         34.88         40.90         8.32 o                         
  -9  -7   3         48.33         57.72         7.93 o                         
  -8  -7   3        151.84        132.99        11.83 o                         
  -7  -7   3         26.05         24.47         5.02 o                         
  -6  -7   3         33.99         28.95         6.41 o                         
  -5  -7   3         31.73         24.89         5.42 o                         
  -4  -7   3        101.23        101.30         6.62 o                         
  -3  -7   3         77.17         80.67         5.51 o                         
  -2  -7   3         31.64         31.15         4.74 o                         
  -1  -7   3        203.32        199.72         5.97 o                         
   0  -7   3         69.07         65.18         3.83 o                         
   1  -7   3        141.35        127.98         6.02 o                         
   2  -7   3        346.80        350.05        10.18 o                         
   3  -7   3        186.28        179.58         7.82 o                         
   4  -7   3         68.11         76.60         5.34 o                         
   5  -7   3         95.62         91.06         6.92 o                         
   6  -7   3         28.33         24.08         5.44 o                         
   7  -7   3        130.43        128.41        12.70 o                         
   8  -7   3        127.81        123.61        12.36 o                         
   9  -7   3         16.86         13.20         6.95 o                         
 -11  -6   3        145.27        141.25         9.46 o                         
 -10  -6   3         28.63         30.46         8.57 o                         
  -9  -6   3        194.32        190.65        16.10 o                         
  -8  -6   3          5.00          3.61         6.81 o                         
  -7  -6   3        128.52        128.47         6.92 o                         
  -6  -6   3         58.49         50.62         6.23 o                         
  -5  -6   3        436.89        422.33        10.04 o                         
  -4  -6   3          4.98          2.81         3.33 o                         
  -3  -6   3         95.71         90.96         4.79 o                         
  -2  -6   3        248.20        254.30         5.94 o                         
  -1  -6   3         46.00         50.95         3.41 o                         
   0  -6   3        159.75        152.08         4.43 o                         
   1  -6   3         52.66         48.21         2.60 o                         
   2  -6   3        281.03        273.76         5.19 o                         
   3  -6   3         63.21         69.23         4.13 o                         
   4  -6   3         19.42         28.74         3.37 o                         
   5  -6   3          2.56         -0.21         4.63 o                         
   6  -6   3        108.62        103.17         9.75 o                         
   7  -6   3        177.51        193.79        16.84 o                         
   8  -6   3         85.32         83.85         6.63 o                         
   9  -6   3         96.76         88.75         9.80 o                         
  10  -6   3         28.69         33.05        11.02 o                         
 -12  -5   3         11.78          2.40         4.18 o                         
 -11  -5   3        141.90        142.40         9.81 o                         
 -10  -5   3          6.94          3.53        10.84 o                         
  -9  -5   3         90.56         74.79        12.49 o                         
  -8  -5   3        350.35        311.47        16.04 o                         
  -7  -5   3        701.68        678.21        12.17 o                         
  -6  -5   3        169.61        164.88         6.86 o                         
  -5  -5   3        208.96        216.52         7.44 o                         
  -4  -5   3        427.26        444.61         8.09 o                         
  -3  -5   3        687.73        691.60         9.83 o                         
  -2  -5   3        152.90        159.92         4.27 o                         
  -1  -5   3        283.58        274.42         4.93 o                         
   0  -5   3        181.60        169.03         3.30 o                         
   1  -5   3         79.16         82.27         2.93 o                         
   2  -5   3        181.51        198.87         4.39 o                         
   3  -5   3         31.53         29.51         2.84 o                         
   4  -5   3         22.60         24.14         2.95 o                         
   5  -5   3       1326.76       1274.17        15.59 o                         
   6  -5   3        161.87        170.47         7.40 o                         
   7  -5   3        339.23        324.84         9.31 o                         
   8  -5   3        440.96        394.60        19.15 o                         
   9  -5   3          1.30         -3.88         6.83 o                         
  10  -5   3         11.91         16.43         7.50 o                         
  11  -5   3         15.14          7.92        14.68 o                         
 -13  -4   3        114.26        117.45         6.74 o                         
 -12  -4   3         14.26         10.76         4.72 o                         
 -11  -4   3         67.14         74.74         7.75 o                         
 -10  -4   3         21.31          9.96         5.43 o                         
  -9  -4   3          5.24         25.17         7.26 o                         
  -8  -4   3         56.60         55.52         5.28 o                         
  -7  -4   3        129.01        136.76         5.91 o                         
  -6  -4   3         29.50         30.31         4.35 o                         
  -5  -4   3        102.93        110.47         4.85 o                         
  -4  -4   3         38.73         43.31         3.08 o                         
  -3  -4   3        750.96        782.58        12.32 o                         
  -2  -4   3         26.47         27.85         3.36 o                         
  -1  -4   3        385.00        392.23         6.90 o                         
   0  -4   3         27.42         30.03         2.42 o                         
   1  -4   3          3.33          5.92         1.44 o                         
   2  -4   3        118.88        138.92         3.69 o                         
   3  -4   3        270.85        293.98         5.84 o                         
   4  -4   3        125.37        141.70         4.79 o                         
   5  -4   3        360.48        385.11         7.12 o                         
   6  -4   3         79.86         85.87         4.14 o                         
   7  -4   3        402.82        372.88        10.68 o                         
   8  -4   3        162.56        153.06         9.45 o                         
   9  -4   3         18.85         14.22         4.74 o                         
  10  -4   3         41.05         36.31         5.90 o                         
  11  -4   3          4.14         -3.17         5.49 o                         
  12  -4   3         67.40         76.16         8.89 o                         
 -13  -3   3         79.89        113.64        10.37 o                         
 -12  -3   3        176.49        184.64         7.50 o                         
 -11  -3   3         10.69          6.66         4.30 o                         
 -10  -3   3         23.27         25.96         4.69 o                         
  -9  -3   3        107.74        104.57         5.22 o                         
  -8  -3   3         28.04         23.59         3.74 o                         
  -7  -3   3        188.68        213.01         9.72 o                         
  -6  -3   3          1.89          5.34         2.05 o                         
  -5  -3   3         82.00         92.71         3.26 o                         
  -4  -3   3         27.59         23.47         1.85 o                         
  -3  -3   3        542.25        556.73         8.62 o                         
  -2  -3   3        541.55        550.98         7.33 o                         
  -1  -3   3        846.92        805.62        11.20 o                         
   0  -3   3        508.19        536.55        10.90 o                         
   1  -3   3        660.65        717.80        14.34 o                         
   2  -3   3        319.23        361.70         6.25 o                         
   3  -3   3         16.31         19.91         1.54 o                         
   4  -3   3        284.02        291.04         5.28 o                         
   5  -3   3         78.92         85.90         4.45 o                         
   6  -3   3         55.67         49.64         3.26 o                         
   7  -3   3        157.46        155.80         4.85 o                         
   8  -3   3         18.57         18.43         3.18 o                         
   9  -3   3          0.90          1.62         4.63 o                         
  10  -3   3        540.75        491.29        10.97 o                         
  11  -3   3         62.12         58.45         6.10 o                         
  12  -3   3        162.18        142.58         8.35 o                         
  13  -3   3        182.73        188.26        13.22 o                         
 -14  -2   3         50.80         61.97         4.42 o                         
 -13  -2   3         51.19         58.38         4.48 o                         
 -12  -2   3        288.02        276.90         8.84 o                         
 -11  -2   3         95.23        101.89         5.03 o                         
 -10  -2   3         38.62         45.04         4.04 o                         
  -9  -2   3         76.33         78.74         4.98 o                         
  -8  -2   3         33.40         38.09         3.43 o                         
  -7  -2   3        264.96        288.83         8.33 o                         
  -6  -2   3         78.36        102.51         4.94 o                         
  -5  -2   3        205.41        213.52        18.93 o                         
  -4  -2   3       1164.50       1153.11        26.08 o                         
  -3  -2   3        195.56        200.28         3.64 o                         
  -2  -2   3        217.78        228.95         3.52 o                         
  -1  -2   3         67.92         81.78         2.10 o                         
   0  -2   3       1248.77       1272.27        19.47 o                         
   1  -2   3       1523.30       1462.58        22.57 o                         
   2  -2   3        149.52        148.05         2.83 o                         
   3  -2   3        964.36        954.54        13.29 o                         
   4  -2   3        316.57        289.01         5.69 o                         
   5  -2   3        181.18        192.63         7.28 o                         
   6  -2   3        237.90        242.94         5.20 o                         
   7  -2   3         41.48         49.97         5.68 o                         
   8  -2   3         79.93         69.17         4.39 o                         
   9  -2   3        398.61        392.71         9.32 o                         
  10  -2   3        520.71        472.48        10.02 o                         
  11  -2   3          1.24          7.13         4.47 o                         
  12  -2   3         24.88         19.35         5.68 o                         
  13  -2   3         84.83         93.63         6.77 o                         
 -14  -1   3         92.76        103.60         6.25 o                         
 -13  -1   3         78.06         78.51         4.62 o                         
 -12  -1   3         13.55         11.68         3.36 o                         
 -11  -1   3        205.79        200.95         6.85 o                         
 -10  -1   3         90.71         92.26         4.89 o                         
  -9  -1   3        168.30        172.12         5.25 o                         
  -8  -1   3        210.27        220.36         7.59 o                         
  -7  -1   3         48.98         60.44         8.07 o                         
  -6  -1   3        557.91        572.34        15.69 o                         
  -5  -1   3       1019.22       1065.59        23.22 o                         
  -4  -1   3        825.63        843.43        14.18 o                         
  -3  -1   3       2321.05       2233.46        41.55 o                         
  -2  -1   3        436.29        427.64        11.47 o                         
  -1  -1   3       3898.80       3896.02        87.78 o                         
   0  -1   3        493.17        453.63         8.12 o                         
   1  -1   3        616.94        622.30         9.97 o                         
   2  -1   3        972.05        932.86        14.70 o                         
   3  -1   3       1985.41       1929.16        25.93 o                         
   4  -1   3       4609.57       4535.59        59.89 o                         
   5  -1   3        197.28        223.72         6.11 o                         
   6  -1   3        117.96        121.07         4.24 o                         
   7  -1   3        470.97        485.53        10.95 o                         
   8  -1   3        882.41        841.66        26.61 o                         
   9  -1   3        574.14        555.18        10.52 o                         
  10  -1   3         23.62         20.90         3.74 o                         
  11  -1   3         16.27         17.85         4.35 o                         
  12  -1   3         73.43         58.78         6.23 o                         
  13  -1   3         61.25         54.79         7.39 o                         
 -14   0   3        130.42        147.34         9.51 o                         
 -13   0   3         56.93         53.63         3.90 o                         
 -12   0   3        680.35        656.37         9.40 o                         
 -11   0   3         59.42         57.63         3.50 o                         
 -10   0   3         14.67         12.67         2.63 o                         
  -9   0   3         37.60         41.14         2.85 o                         
  -8   0   3         59.12         59.93         3.56 o                         
  -7   0   3         21.79         29.03         3.32 o                         
  -6   0   3        263.85        253.52         6.51 o                         
  -5   0   3       1092.25       1041.05        20.86 o                         
  -4   0   3        121.02        103.78         3.97 o                         
  -3   0   3         81.38         71.94         2.10 o                         
  -2   0   3       7322.67       6495.23       145.74 o                         
  -1   0   3       1855.84       1838.16        27.77 o                         
   0   0   3       3436.92       3275.23        49.06 o                         
   1   0   3        302.50        309.52         5.33 o                         
   2   0   3       1180.68       1182.59        15.87 o                         
   3   0   3      14632.69      13095.73       207.01 o                         
   4   0   3        451.45        408.36         7.63 o                         
   5   0   3       1392.87       1360.12        26.11 o                         
   6   0   3        138.74        153.61         4.76 o                         
   7   0   3        266.58        243.39         6.66 o                         
   8   0   3        688.00        636.62        19.66 o                         
   9   0   3        318.38        302.30         7.72 o                         
  10   0   3          2.23         -0.12         3.26 o                         
  11   0   3         60.51         69.32         7.29 o                         
  12   0   3          4.69          1.37         4.29 o                         
  13   0   3          1.30          6.90         5.07 o                         
  14   0   3          0.83         13.09         7.19 o                         
 -14   1   3         92.55         89.68         6.44 o                         
 -13   1   3         79.19         80.68         4.36 o                         
 -12   1   3         13.68         13.05         2.27 o                         
 -11   1   3        205.51        196.91         4.57 o                         
 -10   1   3         90.55         86.90         3.48 o                         
  -9   1   3        169.57        169.98         4.81 o                         
  -8   1   3        209.26        210.33         4.95 o                         
  -7   1   3         48.06         65.63         4.43 o                         
  -6   1   3        561.94        567.67        10.80 o                         
  -5   1   3       1019.66       1037.93        15.13 o                         
  -4   1   3        825.64        833.48        12.06 o                         
  -3   1   3       2316.34       2201.43        29.53 o                         
  -2   1   3        435.95        437.62         7.44 o                         
  -1   1   3       3912.18       3752.58        57.31 o                         
   0   1   3        492.85        455.13         6.42 o                         
   1   1   3        621.30        631.84         8.65 o                         
   2   1   3        976.98        937.05        11.45 o                         
   3   1   3       1986.46       1976.63        27.31 o                         
   4   1   3       4618.29       4632.68        69.79 o                         
   5   1   3        199.29        222.86         6.38 o                         
   6   1   3        118.43        113.70         6.83 o                         
   7   1   3        471.20        466.85        18.95 o                         
   8   1   3        882.05        855.17        14.29 o                         
   9   1   3        574.20        551.75         9.36 o                         
  10   1   3         23.06         24.50         4.28 o                         
  11   1   3         16.07         14.07         3.15 o                         
  12   1   3         72.15         67.86         6.00 o                         
  13   1   3         60.25         58.37         4.23 o                         
 -14   2   3         51.27         61.70         4.79 o                         
 -13   2   3         51.14         59.29         4.31 o                         
 -12   2   3        288.33        284.33         5.52 o                         
 -11   2   3         93.43         98.41         3.64 o                         
 -10   2   3         38.39         37.52         2.50 o                         
  -9   2   3         76.52         82.05         2.92 o                         
  -8   2   3         33.30         40.03         2.30 o                         
  -7   2   3        263.14        282.96         7.23 o                         
  -6   2   3         77.73         98.93         3.00 o                         
  -5   2   3        204.99        209.29         4.22 o                         
  -4   2   3       1169.46       1145.99        19.00 o                         
  -3   2   3        196.74        195.83         4.77 o                         
  -2   2   3        216.25        232.42         9.74 o                         
  -1   2   3         68.21         81.37         2.23 o                         
   0   2   3       1245.89       1249.14        16.85 o                         
   1   2   3       1522.40       1468.61        19.56 o                         
   2   2   3        150.12        150.87         3.89 o                         
   3   2   3        964.87        955.92        13.40 o                         
   4   2   3        314.26        288.96         8.34 o                         
   5   2   3        181.01        186.97         6.54 o                         
   6   2   3        237.26        244.11         5.21 o                         
   7   2   3         41.43         41.17         2.64 o                         
   8   2   3         79.43         74.82         3.36 o                         
   9   2   3        394.99        391.57         7.52 o                         
  10   2   3        520.56        477.20        11.11 o                         
  11   2   3          1.25          2.55         3.10 o                         
  12   2   3         24.72         23.89         2.77 o                         
  13   2   3         84.39         98.57         5.17 o                         
 -13   3   3         81.12         94.74         5.06 o                         
 -12   3   3        176.31        183.16         8.63 o                         
 -11   3   3         10.30         10.42         2.21 o                         
 -10   3   3         23.44         27.09         1.83 o                         
  -9   3   3        108.72        111.55         3.54 o                         
  -8   3   3         27.92         24.96         1.86 o                         
  -7   3   3        189.23        223.27         5.14 o                         
  -6   3   3          2.08          2.76         1.23 o                         
  -5   3   3         81.73         86.49         3.18 o                         
  -4   3   3         27.84         26.07         1.91 o                         
  -3   3   3        537.89        545.75        13.59 o                         
  -2   3   3        539.52        555.27         9.45 o                         
  -1   3   3        845.37        814.00        13.21 o                         
   0   3   3        508.06        520.21        10.05 o                         
   1   3   3        662.63        708.29        10.10 o                         
   2   3   3        319.56        356.68         5.67 o                         
   3   3   3         16.87         19.08         1.53 o                         
   4   3   3        286.16        284.67         5.01 o                         
   5   3   3         79.62         81.29         2.94 o                         
   6   3   3         55.99         55.31         2.89 o                         
   7   3   3        156.53        158.36         3.93 o                         
   8   3   3         18.45         21.82         2.23 o                         
   9   3   3          0.96         -0.55         2.24 o                         
  10   3   3        540.18        491.58         9.48 o                         
  11   3   3         61.16         62.22         4.16 o                         
  12   3   3        161.48        147.65         4.57 o                         
  13   3   3        182.64        194.47         6.65 o                         
 -13   4   3        115.35        113.32         6.02 o                         
 -12   4   3         14.23         16.68         2.43 o                         
 -11   4   3         66.61         64.15         3.45 o                         
 -10   4   3         20.73         12.13         2.22 o                         
  -9   4   3          5.19          2.18         1.97 o                         
  -8   4   3         57.22         54.58         3.05 o                         
  -7   4   3        129.46        134.03         3.38 o                         
  -6   4   3         29.56         31.71         1.98 o                         
  -5   4   3        101.79         95.76         2.76 o                         
  -4   4   3         39.25         40.29         2.21 o                         
  -3   4   3        746.63        797.69        11.71 o                         
  -2   4   3         26.64         26.83         1.62 o                         
  -1   4   3        384.57        389.43         5.52 o                         
   0   4   3         26.69         30.52         2.12 o                         
   1   4   3          3.29          2.04         1.23 o                         
   2   4   3        120.86        137.45         4.01 o                         
   3   4   3        268.82        281.60         5.52 o                         
   4   4   3        123.95        131.65         3.69 o                         
   5   4   3        362.49        380.62         7.59 o                         
   6   4   3         78.86         79.20         3.10 o                         
   7   4   3        401.28        382.50         7.48 o                         
   8   4   3        162.53        163.50         4.00 o                         
   9   4   3         18.41         17.64         2.17 o                         
  10   4   3         40.84         39.08         3.34 o                         
  11   4   3          4.10          4.57         2.40 o                         
  12   4   3         68.33         82.66         5.55 o                         
 -12   5   3         11.84         12.31         3.38 o                         
 -11   5   3        142.44        150.34         5.16 o                         
 -10   5   3          6.61          3.03         2.66 o                         
  -9   5   3         90.42         94.69         3.65 o                         
  -8   5   3        348.27        340.09         5.55 o                         
  -7   5   3        703.37        688.31         8.50 o                         
  -6   5   3        171.13        167.69         5.32 o                         
  -5   5   3        208.15        215.72         4.43 o                         
  -4   5   3        430.06        442.19         7.02 o                         
  -3   5   3        690.15        684.71         8.34 o                         
  -2   5   3        154.73        155.21         3.19 o                         
  -1   5   3        281.21        267.97         4.51 o                         
   0   5   3        180.93        167.72         4.24 o                         
   1   5   3         79.38         80.14         4.69 o                         
   2   5   3        182.79        193.48         4.72 o                         
   3   5   3         31.72         34.09         2.45 o                         
   4   5   3         21.84         23.63         2.23 o                         
   5   5   3       1328.09       1278.83        17.98 o                         
   6   5   3        163.20        168.47         4.26 o                         
   7   5   3        338.08        343.40         6.03 o                         
   8   5   3        442.96        431.33        17.82 o                         
   9   5   3          1.39          0.81         2.11 o                         
  10   5   3         11.76         10.64         2.40 o                         
  11   5   3         14.99         18.81         2.54 o                         
 -11   6   3        146.56        143.73         3.77 o                         
 -10   6   3         28.18         22.75         2.19 o                         
  -9   6   3        194.16        197.05         4.67 o                         
  -8   6   3          5.22          6.48         1.98 o                         
  -7   6   3        126.18        120.79         3.72 o                         
  -6   6   3         58.68         63.16         3.58 o                         
  -5   6   3        433.71        430.18         6.86 o                         
  -4   6   3          4.93          8.00         2.23 o                         
  -3   6   3         95.76         93.04         4.87 o                         
  -2   6   3        249.43        239.79         4.85 o                         
  -1   6   3         46.26         49.39         5.40 o                         
   0   6   3        158.53        152.09         4.53 o                         
   1   6   3         53.05         49.05         2.78 o                         
   2   6   3        277.45        267.22         5.70 o                         
   3   6   3         63.22         68.80         4.94 o                         
   4   6   3         19.30         17.02         2.44 o                         
   5   6   3          2.21          4.42         2.01 o                         
   6   6   3        108.36        102.97         4.06 o                         
   7   6   3        176.82        183.83         4.64 o                         
   8   6   3         83.90         86.00         4.59 o                         
   9   6   3         98.51        101.44         6.51 o                         
  10   6   3         28.89         38.35         2.95 o                         
  -9   7   3         48.20         56.30         3.54 o                         
  -8   7   3        150.23        149.88         4.64 o                         
  -7   7   3         26.79         21.53         3.07 o                         
  -6   7   3         33.22         35.89         3.80 o                         
  -5   7   3         31.46         31.52         2.87 o                         
  -4   7   3        102.42        108.70         5.08 o                         
  -3   7   3         77.19         72.77         3.67 o                         
  -2   7   3         32.24         36.75         4.79 o                         
  -1   7   3        199.87        187.70         7.02 o                         
   0   7   3         68.93         61.91         4.27 o                         
   1   7   3        142.87        127.03         5.11 o                         
   2   7   3        346.04        348.35         7.50 o                         
   3   7   3        186.58        178.62         5.10 o                         
   4   7   3         68.25         71.29         4.86 o                         
   5   7   3         96.62         93.50         4.08 o                         
   6   7   3         28.37         24.81         3.45 o                         
   7   7   3        130.01        145.22         4.55 o                         
   8   7   3        127.15        136.40        10.08 o                         
   9   7   3         16.51         17.74         2.50 o                         
  -7   8   3         91.29         91.13         4.54 o                         
  -6   8   3         16.74         14.70         2.69 o                         
  -5   8   3          6.81         14.81         2.46 o                         
  -4   8   3         22.99         27.18         3.48 o                         
  -3   8   3          7.57          3.80         3.44 o                         
  -2   8   3        192.81        184.56         7.33 o                         
  -1   8   3          9.94         16.52         3.86 o                         
   0   8   3         51.76         43.28         3.59 o                         
   1   8   3         32.39         45.40         4.33 o                         
   2   8   3         14.76         11.57         4.05 o                         
   3   8   3         10.60         13.48         2.97 o                         
   4   8   3          6.63          4.60         2.87 o                         
   5   8   3          2.47          4.39         2.23 o                         
   6   8   3         42.95         43.96         5.14 o                         
   7   8   3         33.73         40.84         4.19 o                         
  -4   9   3        165.22        191.11         7.08 o                         
  -3   9   3         44.47         45.08         3.07 o                         
  -2   9   3         89.28         91.60         3.84 o                         
  -1   9   3         35.97         34.72         4.69 o                         
   0   9   3         28.12         29.06         2.82 o                         
   1   9   3         22.21         17.15         3.22 o                         
   2   9   3         20.81         23.30         3.42 o                         
   3   9   3         10.88          7.81         2.39 o                         
  -3  -9   4         36.52         51.90         6.06 o                         
  -2  -9   4         57.75         62.49         8.38 o                         
  -1  -9   4          1.77         10.10         5.46 o                         
   0  -9   4          9.53         11.67         3.40 o                         
   1  -9   4         28.23         27.89         3.90 o                         
   2  -9   4         18.04          6.82         6.36 o                         
  -7  -8   4         21.83         19.13         6.67 o                         
  -6  -8   4          2.75         12.67         4.52 o                         
  -5  -8   4         21.25         19.79         6.89 o                         
  -4  -8   4        192.20        222.24         9.84 o                         
  -3  -8   4         44.71         45.30         4.43 o                         
  -2  -8   4         26.03         28.72         4.06 o                         
  -1  -8   4         28.92         35.65         4.04 o                         
   0  -8   4        114.83        105.65        12.65 o                         
   1  -8   4          8.14         14.43         6.29 o                         
   2  -8   4         30.73         27.08         4.94 o                         
   3  -8   4         12.88         13.08         3.53 o                         
   4  -8   4         55.73         62.63         6.95 o                         
   5  -8   4        104.65         92.34         6.26 o                         
   6  -8   4         77.30         73.42         9.25 o                         
  -9  -7   4         24.42         28.84         4.81 o                         
  -8  -7   4         25.73         18.82         5.31 o                         
  -7  -7   4         35.49         31.80         4.64 o                         
  -6  -7   4         13.08          6.06         5.70 o                         
  -5  -7   4         18.28         14.82         4.70 o                         
  -4  -7   4         24.70         18.42         5.64 o                         
  -3  -7   4        112.92        108.94         5.61 o                         
  -2  -7   4         71.99         79.36         4.96 o                         
  -1  -7   4        362.22        338.11         7.65 o                         
   0  -7   4        399.40        370.64        11.27 o                         
   1  -7   4        286.04        260.60        16.67 o                         
   2  -7   4        136.96        156.32         9.92 o                         
   3  -7   4        112.68        116.98         6.32 o                         
   4  -7   4         25.18         18.22         4.00 o                         
   5  -7   4         24.55         24.06         5.93 o                         
   6  -7   4         13.73         14.84         4.78 o                         
   7  -7   4         48.09         41.16         5.34 o                         
   8  -7   4         37.14         46.53         5.17 o                         
 -10  -6   4         78.04        100.42         7.77 o                         
  -9  -6   4          6.70          9.24         5.42 o                         
  -8  -6   4          8.72         10.50         4.92 o                         
  -7  -6   4        131.92        140.07         9.79 o                         
  -6  -6   4         88.93         74.43         6.83 o                         
  -5  -6   4        499.58        466.99        10.61 o                         
  -4  -6   4         48.44         45.07         3.80 o                         
  -3  -6   4        228.52        226.41         6.97 o                         
  -2  -6   4        307.24        307.27         7.14 o                         
  -1  -6   4        581.58        564.46         8.73 o                         
   0  -6   4         26.46         27.47         2.98 o                         
   1  -6   4        261.16        246.11         5.93 o                         
   2  -6   4         12.42         17.61         2.83 o                         
   3  -6   4        180.97        170.10         6.05 o                         
   4  -6   4         43.97         43.90         4.07 o                         
   5  -6   4        227.88        229.05         7.46 o                         
   6  -6   4        214.73        206.80        11.37 o                         
   7  -6   4         71.63         56.21         6.77 o                         
   8  -6   4         78.11         81.37         8.76 o                         
   9  -6   4         72.13         82.26         7.52 o                         
  10  -6   4         10.90          4.76         7.54 o                         
 -12  -5   4          4.20         14.72         6.15 o                         
 -11  -5   4         65.36         61.78         6.39 o                         
 -10  -5   4        261.91        283.01        14.57 o                         
  -9  -5   4        184.50        181.54        11.73 o                         
  -8  -5   4         58.74         49.72         5.18 o                         
  -7  -5   4        349.22        320.39        10.63 o                         
  -6  -5   4         95.24         99.60         7.48 o                         
  -5  -5   4        378.93        383.69         8.96 o                         
  -4  -5   4        121.81        127.73         5.27 o                         
  -3  -5   4        388.73        392.01         6.94 o                         
  -2  -5   4        123.88        126.86         4.18 o                         
  -1  -5   4        203.48        226.62         4.45 o                         
   0  -5   4         48.87         43.56         2.40 o                         
   1  -5   4        296.59        297.51         4.48 o                         
   2  -5   4          4.99          3.63         1.91 o                         
   3  -5   4          4.25          5.44         2.56 o                         
   4  -5   4        144.89        153.47         5.15 o                         
   5  -5   4        387.41        398.72         9.76 o                         
   6  -5   4         83.09         86.64         6.57 o                         
   7  -5   4        118.83        121.73         6.77 o                         
   8  -5   4        102.91        101.57         7.65 o                         
   9  -5   4         26.84         26.46         5.80 o                         
  10  -5   4         28.17         41.23        12.41 o                         
  11  -5   4          0.53         14.93        13.25 o                         
 -12  -4   4         89.31        102.44         7.78 o                         
 -11  -4   4         34.50         13.34        19.54 o                         
 -10  -4   4         47.30         52.02         5.29 o                         
  -9  -4   4         54.10         52.56         6.09 o                         
  -8  -4   4          8.93          5.40         3.66 o                         
  -7  -4   4        207.62        192.63         6.57 o                         
  -6  -4   4        374.09        372.01        11.33 o                         
  -5  -4   4        119.88        132.87         6.90 o                         
  -4  -4   4        137.53        154.91         4.84 o                         
  -3  -4   4        717.87        738.74        11.85 o                         
  -2  -4   4        121.63        128.79         4.06 o                         
  -1  -4   4        605.50        612.16         9.18 o                         
   0  -4   4        286.40        284.92         4.38 o                         
   1  -4   4        178.77        197.52         4.35 o                         
   2  -4   4        151.56        158.06         3.88 o                         
   3  -4   4        302.62        323.58         6.34 o                         
   4  -4   4        293.95        289.18         5.93 o                         
   5  -4   4        496.75        500.17         8.16 o                         
   6  -4   4        219.70        221.73         7.18 o                         
   7  -4   4        229.35        222.06         8.24 o                         
   8  -4   4          0.23          8.92         8.55 o                         
   9  -4   4         21.61         21.51         5.48 o                         
  10  -4   4        115.21        109.41        10.83 o                         
  11  -4   4          5.34         14.87         7.56 o                         
  12  -4   4         22.96         22.53         7.35 o                         
 -13  -3   4         42.00         44.60         4.63 o                         
 -12  -3   4         91.42         98.15         6.91 o                         
 -11  -3   4        133.26        131.47         8.06 o                         
 -10  -3   4        211.72        185.77        10.23 o                         
  -9  -3   4         17.93         18.97         4.25 o                         
  -8  -3   4         13.26         12.00         3.84 o                         
  -7  -3   4         18.04         21.87         4.05 o                         
  -6  -3   4         12.61         11.75         2.27 o                         
  -5  -3   4        405.03        425.98         8.51 o                         
  -4  -3   4        137.01        149.01         5.00 o                         
  -3  -3   4        405.64        403.07         7.58 o                         
  -2  -3   4        637.15        634.57        11.01 o                         
  -1  -3   4        224.71        245.57         4.15 o                         
   0  -3   4         86.89         92.98         2.91 o                         
   1  -3   4        113.81        114.18         3.38 o                         
   2  -3   4        182.74        165.64         3.47 o                         
   3  -3   4        186.58        200.07         3.95 o                         
   4  -3   4        481.97        466.71         8.27 o                         
   5  -3   4         70.25         72.15         3.63 o                         
   6  -3   4         69.88         72.84         3.44 o                         
   7  -3   4          8.02          9.52         2.78 o                         
   8  -3   4        355.56        350.46        10.06 o                         
   9  -3   4        135.54        130.28         5.44 o                         
  10  -3   4         24.84         11.55         4.55 o                         
  11  -3   4         21.49         17.64         7.51 o                         
  12  -3   4         75.09         74.52         6.87 o                         
 -14  -2   4         12.24         17.95         3.05 o                         
 -13  -2   4         27.52         25.73         3.17 o                         
 -12  -2   4        115.25        101.37         8.90 o                         
 -11  -2   4        112.54        114.93         5.27 o                         
 -10  -2   4         42.93         41.86         4.66 o                         
  -9  -2   4         37.85         36.62         7.23 o                         
  -8  -2   4         53.95         64.27         4.60 o                         
  -7  -2   4        524.14        546.14         8.79 o                         
  -6  -2   4        546.41        571.99        11.90 o                         
  -5  -2   4         27.45         36.70         3.05 o                         
  -4  -2   4        227.22        229.68         4.48 o                         
  -3  -2   4        612.88        648.22        21.34 o                         
  -2  -2   4        603.76        585.07         8.54 o                         
  -1  -2   4        178.81        172.98         3.59 o                         
   0  -2   4        227.49        211.43         4.14 o                         
   1  -2   4        111.30        110.24         2.73 o                         
   2  -2   4        260.35        242.40         4.72 o                         
   3  -2   4        555.10        558.69         9.57 o                         
   4  -2   4        326.46        346.18         6.42 o                         
   5  -2   4        224.41        208.36         5.02 o                         
   6  -2   4         37.37         44.74         3.57 o                         
   7  -2   4        223.55        229.90        11.62 o                         
   8  -2   4        428.94        426.03         8.45 o                         
   9  -2   4        335.09        320.11         7.76 o                         
  10  -2   4        264.88        241.15         8.13 o                         
  11  -2   4        134.63        112.27         7.81 o                         
  12  -2   4        108.20         89.98         6.29 o                         
  13  -2   4          5.21          2.17         4.70 o                         
 -14  -1   4         52.74         57.22         4.16 o                         
 -13  -1   4         82.64         87.11         4.80 o                         
 -12  -1   4        276.57        282.23         6.68 o                         
 -11  -1   4        565.48        550.40        10.04 o                         
 -10  -1   4         60.84         52.08         3.97 o                         
  -9  -1   4        355.02        345.04         6.29 o                         
  -8  -1   4         55.22         58.55         4.54 o                         
  -7  -1   4        753.44        771.02        12.81 o                         
  -6  -1   4         78.92         71.74         3.76 o                         
  -5  -1   4        144.50        168.92         5.01 o                         
  -4  -1   4        269.82        262.17         7.44 o                         
  -3  -1   4        476.71        489.46        12.56 o                         
  -2  -1   4       1576.80       1644.44        24.57 o                         
  -1  -1   4       2022.66       2029.82        30.97 o                         
   0  -1   4         57.97         58.36         1.79 o                         
   1  -1   4        652.07        661.40        10.72 o                         
   2  -1   4        541.81        529.53        14.97 o                         
   3  -1   4       1445.80       1395.24        21.68 o                         
   4  -1   4       2067.87       2113.99        35.95 o                         
   5  -1   4       2113.36       2127.43        34.44 o                         
   6  -1   4        195.31        210.67         5.80 o                         
   7  -1   4        116.71        117.21         4.96 o                         
   8  -1   4        521.55        484.64         9.77 o                         
   9  -1   4        457.13        457.14         9.17 o                         
  10  -1   4         97.80         89.46         6.07 o                         
  11  -1   4          0.27          4.32         3.95 o                         
  12  -1   4         90.21         87.68         6.94 o                         
  13  -1   4         23.84         14.15         3.48 o                         
 -14   0   4         46.23         58.91         6.32 o                         
 -13   0   4          0.50          1.61         2.62 o                         
 -12   0   4        152.77        156.08         4.77 o                         
 -11   0   4        689.00        698.23         8.64 o                         
 -10   0   4        166.47        180.45         6.31 o                         
  -9   0   4         53.13         57.99         3.25 o                         
  -8   0   4        302.27        309.16         5.68 o                         
  -7   0   4         20.66         26.64         6.44 o                         
  -6   0   4         11.71         10.79         2.43 o                         
  -5   0   4       1627.74       1565.57        84.80 o                         
  -4   0   4        177.64        225.94         7.23 o                         
  -3   0   4        110.34        128.59         2.97 o                         
  -2   0   4        808.49        809.92        11.17 o                         
  -1   0   4         10.34         11.99         1.03 o                         
   0   0   4        260.96        243.86         4.37 o                         
   1   0   4        284.33        288.56         5.17 o                         
   2   0   4        355.77        358.58         6.39 o                         
   3   0   4       1605.00       1701.19        22.89 o                         
   4   0   4       1628.52       1546.22        24.74 o                         
   5   0   4         48.74         64.79         2.87 o                         
   6   0   4         91.19         89.53         4.02 o                         
   7   0   4        192.72        219.28        14.25 o                         
   8   0   4        404.86        378.88         8.58 o                         
   9   0   4        166.17        148.68         8.83 o                         
  10   0   4         20.34         20.76         4.15 o                         
  11   0   4          7.42          0.42         3.18 o                         
  12   0   4          0.12          1.69         3.69 o                         
  13   0   4         69.39         67.08         7.44 o                         
 -14   1   4         52.58         52.70         4.30 o                         
 -13   1   4         82.78         87.25         3.81 o                         
 -12   1   4        278.10        287.63         5.10 o                         
 -11   1   4        563.84        547.80         7.33 o                         
 -10   1   4         60.32         55.00         2.66 o                         
  -9   1   4        352.84        334.79         6.96 o                         
  -8   1   4         54.84         60.63         2.80 o                         
  -7   1   4        750.84        799.91        12.50 o                         
  -6   1   4         77.08         76.75         7.12 o                         
  -5   1   4        142.25        165.05         3.69 o                         
  -4   1   4        269.29        257.23         4.67 o                         
  -3   1   4        477.69        489.42         7.43 o                         
  -2   1   4       1579.66       1638.67        30.75 o                         
  -1   1   4       2021.40       2055.64        31.10 o                         
   0   1   4         57.86         58.61         1.61 o                         
   1   1   4        653.43        666.43         9.31 o                         
   2   1   4        542.85        536.97         7.52 o                         
   3   1   4       1438.53       1371.89        16.85 o                         
   4   1   4       2064.89       2157.62        33.84 o                         
   5   1   4       2111.72       2004.04        73.84 o                         
   6   1   4        197.29        201.22         5.72 o                         
   7   1   4        116.69        116.24         4.03 o                         
   8   1   4        519.27        493.84        13.53 o                         
   9   1   4        458.83        474.92         9.41 o                         
  10   1   4         96.09         87.64         4.64 o                         
  11   1   4          0.31          5.45         3.00 o                         
  12   1   4         91.50         99.14         6.38 o                         
  13   1   4         24.42         17.21         3.99 o                         
 -14   2   4         12.09         10.01         5.27 o                         
 -13   2   4         27.30         28.33         3.07 o                         
 -12   2   4        117.01        112.76         3.76 o                         
 -11   2   4        112.24        107.53         3.73 o                         
 -10   2   4         42.57         44.83         2.27 o                         
  -9   2   4         38.15         34.50         3.06 o                         
  -8   2   4         54.40         64.42         2.69 o                         
  -7   2   4        523.55        546.72         7.08 o                         
  -6   2   4        547.88        559.33         9.32 o                         
  -5   2   4         26.67         28.88         2.78 o                         
  -4   2   4        228.19        228.90         5.17 o                         
  -3   2   4        612.59        624.91        17.72 o                         
  -2   2   4        606.69        594.14        11.99 o                         
  -1   2   4        180.53        174.00         3.70 o                         
   0   2   4        224.84        208.88         3.64 o                         
   1   2   4        111.17        108.85         2.70 o                         
   2   2   4        258.22        231.80         4.84 o                         
   3   2   4        552.14        544.04         8.34 o                         
   4   2   4        329.03        343.12         6.74 o                         
   5   2   4        226.18        202.34         7.25 o                         
   6   2   4         36.89         38.90         3.45 o                         
   7   2   4        225.31        225.00         6.36 o                         
   8   2   4        427.88        423.80         7.17 o                         
   9   2   4        332.91        328.68         6.81 o                         
  10   2   4        267.65        243.49         6.74 o                         
  11   2   4        134.50        123.34         4.86 o                         
  12   2   4        108.60        104.53         4.42 o                         
  13   2   4          5.09          6.40         3.50 o                         
 -13   3   4         42.33         35.53         3.31 o                         
 -12   3   4         92.60        100.46         4.05 o                         
 -11   3   4        133.29        130.67         3.75 o                         
 -10   3   4        211.61        186.81         4.95 o                         
  -9   3   4         18.30         16.73         2.01 o                         
  -8   3   4         13.27         13.59         1.99 o                         
  -7   3   4         17.85         16.34         2.48 o                         
  -6   3   4         12.54         10.41         1.65 o                         
  -5   3   4        405.24        393.80        10.33 o                         
  -4   3   4        138.14        147.96         6.76 o                         
  -3   3   4        405.28        386.04         7.68 o                         
  -2   3   4        632.64        632.46        11.16 o                         
  -1   3   4        223.15        246.88         5.08 o                         
   0   3   4         85.81         92.95         2.86 o                         
   1   3   4        113.96        105.77         2.90 o                         
   2   3   4        182.28        162.98         3.84 o                         
   3   3   4        187.16        191.22         3.80 o                         
   4   3   4        481.08        453.86         7.78 o                         
   5   3   4         70.21         73.67         2.67 o                         
   6   3   4         70.95         71.51         3.07 o                         
   7   3   4          7.74          5.85         1.92 o                         
   8   3   4        356.54        345.64         6.36 o                         
   9   3   4        135.23        133.75         4.49 o                         
  10   3   4         25.14         22.26         3.15 o                         
  11   3   4         21.56         19.17         4.15 o                         
  12   3   4         74.54         74.07         4.52 o                         
 -12   4   4         89.91        106.62         3.94 o                         
 -11   4   4         35.14         52.27         5.29 o                         
 -10   4   4         46.78         49.76         2.89 o                         
  -9   4   4         53.16         52.26         3.42 o                         
  -8   4   4          9.34         15.72         2.47 o                         
  -7   4   4        205.94        202.54         4.04 o                         
  -6   4   4        374.11        364.87         5.33 o                         
  -5   4   4        121.36        131.38         3.23 o                         
  -4   4   4        135.80        146.55         3.69 o                         
  -3   4   4        719.52        753.23        10.47 o                         
  -2   4   4        121.68        121.72         3.43 o                         
  -1   4   4        607.26        611.58         7.93 o                         
   0   4   4        286.01        285.24         4.57 o                         
   1   4   4        178.40        200.10         5.30 o                         
   2   4   4        152.07        158.65         4.45 o                         
   3   4   4        302.90        316.29         6.46 o                         
   4   4   4        297.43        281.19         5.43 o                         
   5   4   4        499.93        490.48         8.93 o                         
   6   4   4        219.32        211.90         5.18 o                         
   7   4   4        230.17        224.67         5.27 o                         
   8   4   4          0.26          0.74         2.01 o                         
   9   4   4         21.64         25.37         2.65 o                         
  10   4   4        114.32        115.80         8.90 o                         
  11   4   4          5.65          4.94         2.92 o                         
  12   4   4         22.81         22.26         3.88 o                         
 -12   5   4          4.14          5.41         2.39 o                         
 -11   5   4         65.06         72.99         3.23 o                         
 -10   5   4        262.76        273.01         5.35 o                         
  -9   5   4        185.92        184.49         4.61 o                         
  -8   5   4         57.96         55.87         3.05 o                         
  -7   5   4        346.02        335.59         5.36 o                         
  -6   5   4         94.33        108.91         3.40 o                         
  -5   5   4        377.93        379.85         6.06 o                         
  -4   5   4        121.58        130.94         3.38 o                         
  -3   5   4        386.52        389.20         5.97 o                         
  -2   5   4        122.95        120.57         3.20 o                         
  -1   5   4        205.29        221.11         4.20 o                         
   0   5   4         49.32         45.49         2.59 o                         
   1   5   4        298.56        292.88         6.03 o                         
   2   5   4          5.20          7.86         2.21 o                         
   3   5   4          4.46          7.15         4.04 o                         
   4   5   4        144.40        147.38         4.32 o                         
   5   5   4        386.25        388.70         7.01 o                         
   6   5   4         84.11         96.32         3.70 o                         
   7   5   4        118.66        117.34         4.13 o                         
   8   5   4        102.82        107.63         5.26 o                         
   9   5   4         27.08         29.13         2.68 o                         
  10   5   4         28.92         34.64         5.23 o                         
  11   5   4          0.57          0.60         2.08 o                         
 -10   6   4         77.34         92.69         3.46 o                         
  -9   6   4          6.57         10.10         2.18 o                         
  -8   6   4          8.71         10.20         3.87 o                         
  -7   6   4        132.34        132.29         5.03 o                         
  -6   6   4         89.58         79.88         3.30 o                         
  -5   6   4        499.32        482.68         7.36 o                         
  -4   6   4         48.73         50.45         2.91 o                         
  -3   6   4        228.84        227.63         4.80 o                         
  -2   6   4        306.78        317.17         5.88 o                         
  -1   6   4        580.32        570.35        10.39 o                         
   0   6   4         26.83         27.94         3.41 o                         
   1   6   4        261.91        249.02         5.81 o                         
   2   6   4         12.28         14.47         2.67 o                         
   3   6   4        180.66        171.86         5.37 o                         
   4   6   4         43.50         50.57         3.43 o                         
   5   6   4        226.18        229.83         5.68 o                         
   6   6   4        215.48        208.99         5.59 o                         
   7   6   4         71.83         66.58         3.87 o                         
   8   6   4         78.34         79.07         4.31 o                         
   9   6   4         71.17         85.71         4.40 o                         
  10   6   4         10.95         10.98         2.43 o                         
  -9   7   4         24.31         28.22         2.54 o                         
  -8   7   4         26.02         21.94         3.00 o                         
  -7   7   4         34.74         35.42         3.84 o                         
  -6   7   4         12.89         10.07         3.77 o                         
  -5   7   4         18.43         19.68         2.55 o                         
  -4   7   4         23.89         24.68         3.29 o                         
  -3   7   4        113.72        114.22         4.77 o                         
  -2   7   4         71.13         71.11         3.85 o                         
  -1   7   4        364.12        351.28         7.44 o                         
   0   7   4        398.55        369.99         7.10 o                         
   1   7   4        286.29        265.63         6.08 o                         
   2   7   4        135.81        138.13         4.83 o                         
   3   7   4        113.71        102.74         4.95 o                         
   4   7   4         24.98         21.42         2.47 o                         
   5   7   4         25.15         27.46         2.53 o                         
   6   7   4         13.78         17.22         2.23 o                         
   7   7   4         48.96         48.60         3.13 o                         
   8   7   4         36.70         42.44         3.87 o                         
  -7   8   4         22.27         26.73         3.25 o                         
  -6   8   4          2.69          2.70         5.68 o                         
  -5   8   4         21.56         19.87         2.77 o                         
  -4   8   4        193.05        207.60         5.08 o                         
  -3   8   4         43.85         35.42         5.22 o                         
  -2   8   4         26.36         27.51         4.46 o                         
  -1   8   4         29.07         30.16         3.17 o                         
   0   8   4        113.57         95.42         8.49 o                         
   1   8   4          8.18          9.96         6.22 o                         
   2   8   4         30.84         28.51         4.72 o                         
   3   8   4         12.66          6.54         4.38 o                         
   4   8   4         55.55         62.76         7.79 o                         
   5   8   4        105.37        103.59         3.79 o                         
   6   8   4         77.99         83.16         5.68 o                         
  -3   9   4         35.68         47.85         3.07 o                         
  -2   9   4         58.19         53.90         5.23 o                         
  -1   9   4          1.86          1.59         2.41 o                         
   0   9   4          9.46          8.54         3.18 o                         
   1   9   4         28.93         29.23         4.61 o                         
   2   9   4         17.96         23.72        17.72 o                         
  -1  -9   5         31.94         40.81        10.62 o                         
   0  -9   5        104.70        109.86         6.40 o                         
  -6  -8   5         66.95         66.20         5.06 o                         
  -5  -8   5         42.17         36.36         5.31 o                         
  -4  -8   5        139.52        142.23         7.77 o                         
  -3  -8   5         29.06         19.26         6.83 o                         
  -2  -8   5         11.29         10.47         3.99 o                         
  -1  -8   5          6.83          7.35         3.64 o                         
   0  -8   5         39.85         43.59         4.22 o                         
   1  -8   5        144.91        141.50        11.13 o                         
   2  -8   5          8.61         15.50        10.31 o                         
   3  -8   5          0.42         -2.09         6.23 o                         
   4  -8   5         63.74         68.46         4.94 o                         
   5  -8   5         24.83         40.64         9.19 o                         
  -9  -7   5         64.11         59.06         6.56 o                         
  -8  -7   5          1.05         -4.71         4.71 o                         
  -7  -7   5         21.45         20.18         4.90 o                         
  -6  -7   5         50.33         65.40         6.86 o                         
  -5  -7   5         47.43         48.35         5.67 o                         
  -4  -7   5         32.77         28.81         6.60 o                         
  -3  -7   5        229.08        223.92        12.28 o                         
  -2  -7   5        104.13        103.78         6.07 o                         
  -1  -7   5        372.67        362.22        11.18 o                         
   0  -7   5        110.27         99.64         6.13 o                         
   1  -7   5         47.19         40.57         7.59 o                         
   2  -7   5        273.08        254.38         7.52 o                         
   3  -7   5         68.31         62.98         4.68 o                         
   4  -7   5        229.64        221.56         7.59 o                         
   5  -7   5         45.30         50.29         4.57 o                         
   6  -7   5         61.84         62.83         5.21 o                         
   7  -7   5         24.16         35.38         8.30 o                         
   8  -7   5          7.71         -0.53         5.77 o                         
 -10  -6   5        103.93        105.36         7.24 o                         
  -9  -6   5         14.29         10.61         7.89 o                         
  -8  -6   5        138.15        130.51        11.22 o                         
  -7  -6   5        112.97         93.68         9.53 o                         
  -6  -6   5         19.03         24.50         7.38 o                         
  -5  -6   5        112.16        110.49        10.32 o                         
  -4  -6   5         23.01         21.74         4.51 o                         
  -3  -6   5         12.38         11.65         2.92 o                         
  -2  -6   5         71.78         76.69         4.50 o                         
  -1  -6   5        162.78        164.58         6.37 o                         
   0  -6   5        802.82        751.24        10.68 o                         
   1  -6   5        191.59        166.18         5.62 o                         
   2  -6   5         56.42         55.33         4.95 o                         
   3  -6   5         37.65         43.25         4.32 o                         
   4  -6   5        283.53        270.30         7.58 o                         
   5  -6   5        122.73        120.57         7.37 o                         
   6  -6   5         92.54         90.34         5.67 o                         
   7  -6   5         93.23        107.58         8.27 o                         
   8  -6   5          4.54          9.23         6.42 o                         
   9  -6   5         48.36         44.02         5.38 o                         
 -11  -5   5          9.02          6.49         6.79 o                         
 -10  -5   5         66.99         73.53         9.97 o                         
  -9  -5   5          2.80          5.63         5.65 o                         
  -8  -5   5         79.17         74.60         7.51 o                         
  -7  -5   5          8.55          6.86         5.64 o                         
  -6  -5   5        707.39        648.16        11.82 o                         
  -5  -5   5        782.83        759.89        13.80 o                         
  -4  -5   5        493.57        501.29         9.92 o                         
  -3  -5   5        526.70        525.70        10.09 o                         
  -2  -5   5        134.63        132.91         4.25 o                         
  -1  -5   5        214.60        219.22         4.82 o                         
   0  -5   5          2.98          4.06         2.41 o                         
   1  -5   5         61.55         60.67         3.37 o                         
   2  -5   5          7.64          5.96         2.29 o                         
   3  -5   5        138.91        145.85         4.69 o                         
   4  -5   5        580.32        553.87        11.48 o                         
   5  -5   5        208.98        201.41         6.26 o                         
   6  -5   5         60.79         58.09         4.08 o                         
   7  -5   5         60.31         58.98         4.92 o                         
   8  -5   5        119.14        118.75         8.24 o                         
   9  -5   5        129.01        121.76         7.99 o                         
  10  -5   5          5.32          7.56         5.50 o                         
  11  -5   5         97.76        111.74        10.48 o                         
 -12  -4   5          9.57         13.73         8.21 o                         
 -11  -4   5         67.26         72.78         5.28 o                         
 -10  -4   5        163.45        144.12         8.25 o                         
  -9  -4   5        194.60        173.79         9.61 o                         
  -8  -4   5         38.15         33.64         5.47 o                         
  -7  -4   5         88.20         84.14         5.59 o                         
  -6  -4   5        221.44        200.14         6.46 o                         
  -5  -4   5        528.99        534.78        10.45 o                         
  -4  -4   5        107.34        113.65         4.57 o                         
  -3  -4   5        115.47        109.05         4.93 o                         
  -2  -4   5        363.13        378.69         7.46 o                         
  -1  -4   5        164.17        155.37         4.46 o                         
   0  -4   5        424.63        418.45         7.26 o                         
   1  -4   5         30.26         35.37         2.74 o                         
   2  -4   5        130.16        134.31         3.87 o                         
   3  -4   5         66.04         67.63         3.34 o                         
   4  -4   5        395.21        393.73         6.76 o                         
   5  -4   5        522.79        539.26         8.53 o                         
   6  -4   5         37.45         35.41         4.41 o                         
   7  -4   5         63.85         55.95         5.15 o                         
   8  -4   5        118.38        127.29         7.70 o                         
   9  -4   5         21.47         12.94         5.21 o                         
  10  -4   5          8.63         15.42         5.90 o                         
  11  -4   5         26.12         22.03         7.78 o                         
 -13  -3   5         34.95         40.59         3.31 o                         
 -12  -3   5         29.36         38.58         5.79 o                         
 -11  -3   5         96.68         94.96         6.70 o                         
 -10  -3   5         17.62         13.35         4.99 o                         
  -9  -3   5        214.44        187.54         8.29 o                         
  -8  -3   5        385.82        375.60        18.55 o                         
  -7  -3   5        106.27        112.47         6.76 o                         
  -6  -3   5         93.76        101.39         4.90 o                         
  -5  -3   5         58.60         71.59         3.78 o                         
  -4  -3   5         30.17         26.04         2.53 o                         
  -3  -3   5         85.71         87.94         3.51 o                         
  -2  -3   5        148.71        150.82         4.29 o                         
  -1  -3   5        301.87        311.10         6.74 o                         
   0  -3   5        249.93        274.07         5.06 o                         
   1  -3   5         95.24         90.69         2.88 o                         
   2  -3   5        605.36        623.42         8.39 o                         
   3  -3   5         12.94         15.99         1.86 o                         
   4  -3   5        174.97        176.60         4.76 o                         
   5  -3   5         36.03         35.45         2.63 o                         
   6  -3   5         43.35         45.31         3.30 o                         
   7  -3   5         48.00         49.98         3.64 o                         
   8  -3   5        222.92        216.77         6.43 o                         
   9  -3   5        230.09        214.68         7.25 o                         
  10  -3   5         58.20         55.80         6.83 o                         
  11  -3   5         52.69         41.48         7.62 o                         
  12  -3   5          0.46         10.26         7.61 o                         
 -13  -2   5         76.47         88.79         4.66 o                         
 -12  -2   5        111.21        127.32         5.87 o                         
 -11  -2   5         87.16         86.64         5.70 o                         
 -10  -2   5        645.21        626.44        12.46 o                         
  -9  -2   5        158.28        152.83         6.95 o                         
  -8  -2   5         76.71         81.84         5.11 o                         
  -7  -2   5        107.49        107.96         5.15 o                         
  -6  -2   5        153.27        150.57         6.51 o                         
  -5  -2   5        175.71        199.25         6.58 o                         
  -3  -2   5         84.15         85.04         5.96 o                         
  -2  -2   5        353.15        384.71         8.22 o                         
  -1  -2   5        371.11        385.25         7.00 o                         
   0  -2   5        137.48        157.85         3.67 o                         
   1  -2   5         61.39         58.96         2.38 o                         
   2  -2   5         40.95         48.58         2.23 o                         
   3  -2   5         88.37         87.76         2.76 o                         
   4  -2   5        151.60        152.75         4.21 o                         
   5  -2   5        184.87        186.27         5.26 o                         
   6  -2   5        192.63        206.32         5.11 o                         
   7  -2   5        327.26        344.23         8.96 o                         
   8  -2   5         73.20         71.34         4.89 o                         
   9  -2   5        606.77        506.30        15.52 o                         
  10  -2   5         48.53         48.28         7.57 o                         
  11  -2   5         41.50         39.23         3.98 o                         
  12  -2   5         79.73         77.77         5.98 o                         
  13  -2   5         33.08         18.44         7.53 o                         
 -14  -1   5         51.94         57.24         4.39 o                         
 -13  -1   5         26.93         25.82         3.07 o                         
 -12  -1   5         31.08         31.79         2.93 o                         
 -11  -1   5         10.16          8.75         2.90 o                         
 -10  -1   5         77.92         72.20         4.16 o                         
  -9  -1   5         89.08         89.17         4.96 o                         
  -8  -1   5         55.82         70.41         3.61 o                         
  -7  -1   5        505.98        485.62         8.22 o                         
  -6  -1   5        425.80        427.06         9.69 o                         
  -5  -1   5         77.68         83.02         4.62 o                         
  -4  -1   5        546.78        557.45         8.50 o                         
  -3  -1   5       4127.99       4293.10        56.23 o                         
  -2  -1   5       2225.07       2238.09        34.38 o                         
  -1  -1   5        130.92        118.75         3.92 o                         
   0  -1   5        863.78        840.04        16.74 o                         
   1  -1   5        118.03        119.54         2.97 o                         
   2  -1   5         92.44        102.35         2.90 o                         
   3  -1   5       2043.24       2087.07        32.45 o                         
   4  -1   5        171.51        179.90         4.67 o                         
   5  -1   5       1964.14       2007.98        27.57 o                         
   6  -1   5        244.11        266.06         6.97 o                         
   7  -1   5        536.40        540.60         9.46 o                         
   8  -1   5        318.81        328.28         7.52 o                         
   9  -1   5         40.23         42.52         5.77 o                         
  10  -1   5         35.03         30.12         4.08 o                         
  11  -1   5         17.41         21.97         3.99 o                         
  12  -1   5         29.73         31.08         8.39 o                         
  13  -1   5          7.23         11.56         4.04 o                         
 -14   0   5         40.17         38.24         3.14 o                         
 -13   0   5          2.21          4.27         2.55 o                         
 -12   0   5        122.18        126.31         4.51 o                         
 -11   0   5        293.60        292.42         5.77 o                         
 -10   0   5        129.49        123.40         5.10 o                         
  -9   0   5        267.81        250.85         5.76 o                         
  -8   0   5        181.84        181.86         4.82 o                         
  -7   0   5         80.81         89.37         3.92 o                         
  -6   0   5         62.17         56.70         4.01 o                         
  -5   0   5        556.49        593.53         9.41 o                         
  -4   0   5        216.27        173.36         4.44 o                         
  -3   0   5         40.21         58.38         1.96 o                         
  -2   0   5         89.01        101.02         2.60 o                         
  -1   0   5        625.45        573.12         9.49 o                         
   0   0   5       1661.71       1638.30        25.19 o                         
   1   0   5       2448.22       2402.51        36.67 o                         
   2   0   5          1.86          3.42         1.18 o                         
   3   0   5       4659.70       4901.70        74.14 o                         
   4   0   5       1477.11       1636.35        26.34 o                         
   5   0   5         13.83         18.72         2.22 o                         
   6   0   5       1110.65       1148.47        21.88 o                         
   7   0   5        227.23        248.40         7.87 o                         
   8   0   5          8.34         16.09         3.33 o                         
   9   0   5        183.12        174.29         5.62 o                         
  10   0   5          9.99         11.52         3.24 o                         
  11   0   5        209.62        198.21         7.04 o                         
  12   0   5          5.78          5.02         4.72 o                         
  13   0   5          8.11          7.38         8.72 o                         
 -14   1   5         51.66         56.92         6.79 o                         
 -13   1   5         27.20         26.86         2.76 o                         
 -12   1   5         31.47         30.97         2.02 o                         
 -11   1   5          9.98         11.72         1.97 o                         
 -10   1   5         79.35         81.54         3.40 o                         
  -9   1   5         88.14         70.87         6.80 o                         
  -8   1   5         54.93         66.03         2.81 o                         
  -7   1   5        508.87        500.30         7.06 o                         
  -6   1   5        428.74        434.27         7.74 o                         
  -5   1   5         77.98         82.26         3.58 o                         
  -4   1   5        545.28        543.44         8.73 o                         
  -3   1   5       4130.10       4279.70        79.27 o                         
  -2   1   5       2219.31       2254.01        34.33 o                         
  -1   1   5        128.47        120.38         2.88 o                         
   0   1   5        868.96        859.40        13.56 o                         
   1   1   5        118.17        123.45         2.97 o                         
   2   1   5         91.61        104.14         3.16 o                         
   3   1   5       2048.70       2094.13        25.22 o                         
   4   1   5        169.51        177.90         4.68 o                         
   5   1   5       1966.29       1935.39        34.83 o                         
   6   1   5        240.02        256.34         6.00 o                         
   7   1   5        533.74        549.11         9.39 o                         
   8   1   5        320.85        334.60        10.50 o                         
   9   1   5         39.76         41.15         3.13 o                         
  10   1   5         34.28         36.10         3.59 o                         
  11   1   5         17.51         19.85         3.22 o                         
  12   1   5         29.69         29.13         3.82 o                         
  13   1   5          7.12         13.52         5.41 o                         
 -13   2   5         76.98         93.34         5.70 o                         
 -12   2   5        110.63        114.81         4.10 o                         
 -11   2   5         89.55         90.85         3.83 o                         
 -10   2   5        643.51        641.60         8.05 o                         
  -9   2   5        159.08        150.67         4.86 o                         
  -8   2   5         76.42         81.25         3.29 o                         
  -7   2   5        107.31        107.15         3.19 o                         
  -6   2   5        153.39        145.14         4.06 o                         
  -5   2   5        173.97        182.59         4.95 o                         
  -3   2   5         84.18         84.66         3.22 o                         
  -2   2   5        354.05        393.48         8.64 o                         
  -1   2   5        372.54        394.21        11.90 o                         
   0   2   5        137.17        160.81         4.18 o                         
   1   2   5         61.84         56.10         2.81 o                         
   2   2   5         40.32         47.17         2.10 o                         
   3   2   5         87.84         87.58         3.68 o                         
   4   2   5        149.38        145.01         4.32 o                         
   5   2   5        183.75        179.50         8.44 o                         
   6   2   5        194.38        206.46         4.70 o                         
   7   2   5        328.08        350.05        10.13 o                         
   8   2   5         73.54         76.91         4.03 o                         
   9   2   5        603.44        523.24         8.97 o                         
  10   2   5         48.09         41.39         3.28 o                         
  11   2   5         41.63         41.17         3.61 o                         
  12   2   5         79.39         73.11         5.62 o                         
  13   2   5         33.05         27.54         6.80 o                         
 -13   3   5         34.76         48.82         5.82 o                         
 -12   3   5         29.07         33.20         2.52 o                         
 -11   3   5         96.98        104.39         3.36 o                         
 -10   3   5         17.74         15.78         1.86 o                         
  -9   3   5        212.72        205.19         3.85 o                         
  -8   3   5        386.27        382.17         5.78 o                         
  -7   3   5        108.48        113.39         3.22 o                         
  -6   3   5         92.89         91.80         3.24 o                         
  -5   3   5         59.13         70.09         4.25 o                         
  -4   3   5         30.05         29.31         3.75 o                         
  -3   3   5         84.84         77.36         4.56 o                         
  -2   3   5        149.21        148.44         5.76 o                         
  -1   3   5        300.79        313.83         5.33 o                         
   0   3   5        251.49        280.44         5.87 o                         
   1   3   5         94.90         89.34         4.45 o                         
   2   3   5        602.88        639.19        10.25 o                         
   3   3   5         13.36         17.43         1.95 o                         
   4   3   5        178.20        159.99         4.07 o                         
   5   3   5         37.88         37.33         2.35 o                         
   6   3   5         43.62         41.47         2.72 o                         
   7   3   5         48.75         52.14         3.22 o                         
   8   3   5        225.03        219.47         5.23 o                         
   9   3   5        231.00        224.01         5.72 o                         
  10   3   5         58.08         59.34         4.23 o                         
  11   3   5         52.06         51.24         3.76 o                         
  12   3   5          0.45          0.20         2.82 o                         
 -12   4   5          9.38         11.39         1.95 o                         
 -11   4   5         65.49         72.77         4.53 o                         
 -10   4   5        162.78        162.44         5.38 o                         
  -9   4   5        192.49        178.58         4.58 o                         
  -8   4   5         38.40         38.53         3.82 o                         
  -7   4   5         88.91         94.22         3.28 o                         
  -6   4   5        222.66        191.18         4.02 o                         
  -5   4   5        531.05        528.88         9.06 o                         
  -4   4   5        110.30        116.37         3.57 o                         
  -3   4   5        116.11        112.45         3.85 o                         
  -2   4   5        361.75        385.73         7.39 o                         
  -1   4   5        166.11        163.86         4.00 o                         
   0   4   5        422.43        407.43         7.92 o                         
   1   4   5         31.38         38.03         3.86 o                         
   2   4   5        130.45        133.10         8.43 o                         
   3   4   5         65.27         61.94         3.37 o                         
   4   4   5        394.02        385.17         7.33 o                         
   5   4   5        524.44        528.21         9.60 o                         
   6   4   5         37.86         36.04         2.89 o                         
   7   4   5         63.60         59.70         3.71 o                         
   8   4   5        118.84        120.84         7.81 o                         
   9   4   5         21.24         22.88         2.53 o                         
  10   4   5          8.65         11.47         2.59 o                         
  11   4   5         25.72         25.62         4.80 o                         
 -11   5   5          9.07         13.89         2.74 o                         
 -10   5   5         67.90         74.44         3.25 o                         
  -9   5   5          2.82          6.44         2.02 o                         
  -8   5   5         78.29         84.15         3.30 o                         
  -7   5   5          8.55          9.87         1.86 o                         
  -6   5   5        708.60        682.41         8.39 o                         
  -5   5   5        783.72        746.76         9.15 o                         
  -4   5   5        493.48        490.71         6.70 o                         
  -3   5   5        525.32        520.39         7.07 o                         
  -2   5   5        137.77        141.16         3.38 o                         
  -1   5   5        216.33        221.60         4.43 o                         
   0   5   5          2.83          5.24         2.94 o                         
   1   5   5         62.19         64.41         3.36 o                         
   2   5   5          7.62          5.48         2.28 o                         
   3   5   5        137.99        148.68         4.88 o                         
   4   5   5        581.63        549.32        12.63 o                         
   5   5   5        206.76        200.67         4.99 o                         
   6   5   5         61.79         66.57         3.63 o                         
   7   5   5         60.17         73.70         6.46 o                         
   8   5   5        118.35        128.85         6.30 o                         
   9   5   5        129.77        141.46         5.26 o                         
  10   5   5          4.95          4.29         2.35 o                         
  11   5   5         98.77        103.77         7.98 o                         
 -10   6   5        105.60        110.83         4.27 o                         
  -9   6   5         14.43         13.45         1.90 o                         
  -8   6   5        139.02        135.23         4.12 o                         
  -7   6   5        113.61        110.91         3.93 o                         
  -6   6   5         19.01         20.61         2.46 o                         
  -5   6   5        113.07        109.68         5.07 o                         
  -4   6   5         22.56         25.45         2.19 o                         
  -3   6   5         12.66          8.71         2.07 o                         
  -2   6   5         71.28         71.89         3.53 o                         
  -1   6   5        162.68        155.94         5.46 o                         
   0   6   5        804.22        756.14        11.66 o                         
   1   6   5        192.36        167.37         7.78 o                         
   2   6   5         55.71         48.34         2.95 o                         
   3   6   5         37.18         37.79         2.97 o                         
   4   6   5        284.19        294.98         6.44 o                         
   5   6   5        122.33        118.54         5.32 o                         
   6   6   5         93.36         94.26         4.19 o                         
   7   6   5         91.97         97.73         5.60 o                         
   8   6   5          4.62          7.06         2.17 o                         
   9   6   5         48.26         43.25         5.07 o                         
  -9   7   5         64.58         64.23         3.70 o                         
  -8   7   5          1.04          1.88         2.54 o                         
  -7   7   5         20.99         24.03         2.64 o                         
  -6   7   5         50.43         54.59         3.57 o                         
  -5   7   5         47.22         43.56         3.43 o                         
  -4   7   5         33.08         30.47         2.24 o                         
  -3   7   5        230.58        234.55         5.75 o                         
  -2   7   5        104.09        103.66         4.20 o                         
  -1   7   5        370.51        365.74         7.26 o                         
   0   7   5        110.65        110.49         8.98 o                         
   1   7   5         46.88         47.13         6.13 o                         
   2   7   5        272.98        254.35         7.10 o                         
   3   7   5         68.49         60.17         4.37 o                         
   4   7   5        230.47        228.84         5.82 o                         
   5   7   5         44.68         57.29         4.10 o                         
   6   7   5         62.68         62.10         4.98 o                         
   7   7   5         24.15         25.26         2.16 o                         
   8   7   5          7.35         13.02         5.95 o                         
  -6   8   5         67.47         73.84         4.73 o                         
  -5   8   5         42.09         38.71         3.52 o                         
  -4   8   5        140.64        141.77         7.38 o                         
  -3   8   5         29.04         29.87         2.29 o                         
  -2   8   5         11.90         16.94         4.98 o                         
  -1   8   5          7.03          7.70         2.83 o                         
   0   8   5         40.70         41.35         3.01 o                         
   1   8   5        144.96        139.16         4.93 o                         
   2   8   5          8.48         10.83         2.25 o                         
   3   8   5          0.38          6.80         5.75 o                         
   4   8   5         63.47         58.78         3.50 o                         
   5   8   5         25.13         35.86         3.00 o                         
  -1   9   5         31.98         40.94         4.81 o                         
   0   9   5        105.31        109.58         4.26 o                         
  -6  -8   6         36.90         49.76         7.12 o                         
  -5  -8   6         80.37         79.53        10.15 o                         
  -4  -8   6          1.34          8.45         4.91 o                         
  -3  -8   6         13.75         23.17         5.80 o                         
  -2  -8   6         75.05         90.45        14.96 o                         
  -1  -8   6         11.40         16.91         4.38 o                         
   0  -8   6         10.53         12.68         3.41 o                         
   1  -8   6        172.90        169.23         7.26 o                         
   2  -8   6          6.55          6.05         3.51 o                         
   3  -8   6         83.31         89.39         6.20 o                         
   4  -8   6         86.21         86.76        12.17 o                         
   5  -8   6        154.81        166.88         8.52 o                         
  -8  -7   6         12.36         10.23         4.47 o                         
  -7  -7   6          3.12          6.35         4.84 o                         
  -6  -7   6         40.38         34.64         5.92 o                         
  -5  -7   6        141.59        131.47         8.00 o                         
  -4  -7   6        228.72        217.41        10.92 o                         
  -3  -7   6         44.50         42.63        11.43 o                         
  -2  -7   6         17.72         21.45         3.92 o                         
  -1  -7   6         46.46         36.09         4.12 o                         
   0  -7   6         80.01         71.91         5.90 o                         
   1  -7   6         95.44         91.80        11.28 o                         
   2  -7   6        306.28        291.83         8.73 o                         
   3  -7   6         48.07         60.76         4.74 o                         
   4  -7   6         57.39         59.76         4.66 o                         
   5  -7   6          6.13          7.95         3.90 o                         
   6  -7   6        224.64        246.28        18.02 o                         
   7  -7   6          5.30          4.73         4.33 o                         
 -10  -6   6         17.76         21.79         8.92 o                         
  -9  -6   6         44.45         35.23         5.38 o                         
  -8  -6   6          4.42         13.74         5.06 o                         
  -7  -6   6         32.88         27.79        10.03 o                         
  -6  -6   6         87.76         79.10         6.71 o                         
  -5  -6   6         71.14         75.80         9.45 o                         
  -4  -6   6         97.50         84.90         7.14 o                         
  -3  -6   6          9.74          3.71         3.83 o                         
  -2  -6   6        108.99        108.87         7.62 o                         
  -1  -6   6        171.40        171.83         5.81 o                         
   0  -6   6        319.55        307.33         7.07 o                         
   1  -6   6         18.50         21.63         3.20 o                         
   2  -6   6        378.94        367.63         7.87 o                         
   3  -6   6         16.78         19.45         5.66 o                         
   4  -6   6         97.53         96.28         5.70 o                         
   5  -6   6         13.69          6.43         4.44 o                         
   6  -6   6        396.59        391.49         9.88 o                         
   7  -6   6          3.18          5.70         4.90 o                         
   8  -6   6          9.59          8.70         4.63 o                         
   9  -6   6          2.26         -4.53         7.24 o                         
 -11  -5   6         69.51         69.85         7.09 o                         
 -10  -5   6         10.17          3.86         5.31 o                         
  -9  -5   6         95.02         85.66        16.75 o                         
  -8  -5   6         21.75         20.93         7.77 o                         
  -7  -5   6        441.14        416.74        12.63 o                         
  -6  -5   6         95.39         77.11         4.73 o                         
  -5  -5   6        369.09        361.06         8.32 o                         
  -4  -5   6        758.05        738.15        11.60 o                         
  -3  -5   6         17.88         16.81         3.61 o                         
  -2  -5   6         81.11         81.67         4.07 o                         
  -1  -5   6         33.80         34.26         2.91 o                         
   0  -5   6        110.03        119.29         4.53 o                         
   1  -5   6        180.60        181.21         5.23 o                         
   2  -5   6         19.86         18.98         2.83 o                         
   3  -5   6        306.84        299.34         6.27 o                         
   4  -5   6        176.50        181.71         6.09 o                         
   5  -5   6         27.80         33.76         3.61 o                         
   6  -5   6        161.77        157.57         7.09 o                         
   7  -5   6         90.75         83.55         6.41 o                         
   8  -5   6        131.51        133.99         8.43 o                         
   9  -5   6         35.82         42.37         5.42 o                         
  10  -5   6        107.58        129.12        11.93 o                         
 -12  -4   6         17.68         26.37         4.62 o                         
 -11  -4   6         81.06         84.41         6.68 o                         
 -10  -4   6         21.36         24.89         6.60 o                         
  -9  -4   6         33.07         18.06         5.35 o                         
  -8  -4   6         81.76         80.04         7.22 o                         
  -7  -4   6        114.94        120.16         6.56 o                         
  -6  -4   6        167.71        166.61         6.67 o                         
  -5  -4   6         43.36         59.86         4.61 o                         
  -4  -4   6        761.82        737.16        11.72 o                         
  -3  -4   6        210.55        215.63         6.16 o                         
  -2  -4   6        238.41        241.53         4.78 o                         
  -1  -4   6        218.64        222.23         4.70 o                         
   0  -4   6          6.52          5.52         2.08 o                         
   1  -4   6         19.93         21.79         2.30 o                         
   2  -4   6        103.24         98.52         3.38 o                         
   3  -4   6        429.18        441.26         6.62 o                         
   4  -4   6       1116.68       1136.70        13.68 o                         
   5  -4   6        396.95        365.61         7.91 o                         
   6  -4   6          1.71          2.59         3.16 o                         
   7  -4   6         56.24         57.11         4.67 o                         
   8  -4   6        183.58        166.56         7.63 o                         
   9  -4   6          7.27         -0.39         7.84 o                         
  10  -4   6         12.70         32.22         9.97 o                         
  11  -4   6         26.78         28.88         5.41 o                         
 -13  -3   6          4.03          1.61         2.85 o                         
 -12  -3   6          7.97          4.96         3.35 o                         
 -11  -3   6         98.76         99.16         7.08 o                         
 -10  -3   6        102.01         95.63         6.15 o                         
  -9  -3   6        119.92        130.04         7.29 o                         
  -8  -3   6        239.93        237.65         9.85 o                         
  -7  -3   6          1.14          2.72         4.80 o                         
  -6  -3   6        199.66        216.44         5.98 o                         
  -5  -3   6         35.83         33.42         3.40 o                         
  -4  -3   6        696.22        754.46        13.53 o                         
  -3  -3   6        126.52        132.18         4.28 o                         
  -2  -3   6        154.81        166.10         4.53 o                         
  -1  -3   6        167.71        179.19         4.58 o                         
   0  -3   6        984.56       1012.12        13.81 o                         
   1  -3   6        283.90        273.82         5.06 o                         
   2  -3   6        175.61        158.80         6.48 o                         
   3  -3   6          3.16          4.84         1.91 o                         
   4  -3   6         69.88         63.08         2.96 o                         
   5  -3   6         85.37         93.27         3.88 o                         
   6  -3   6         13.92         19.32         4.45 o                         
   7  -3   6         55.08         49.77         3.55 o                         
   8  -3   6        141.60        131.15         5.71 o                         
   9  -3   6         44.74         39.15         5.08 o                         
  10  -3   6          4.69         12.99         4.64 o                         
  11  -3   6         17.05         18.10         5.22 o                         
  12  -3   6          1.10         -2.44         7.22 o                         
 -13  -2   6         89.84        104.37         4.95 o                         
 -12  -2   6         24.95         29.19         2.97 o                         
 -11  -2   6         40.98         41.53         3.79 o                         
 -10  -2   6         10.72          9.43         3.48 o                         
  -9  -2   6        577.14        533.87        11.22 o                         
  -8  -2   6         52.57         44.62         5.01 o                         
  -7  -2   6         14.87         22.71         3.97 o                         
  -6  -2   6        147.03        153.83         6.06 o                         
  -5  -2   6        132.03        126.86         6.67 o                         
  -4  -2   6        229.04        269.85         6.02 o                         
  -3  -2   6       1261.13       1391.56        22.15 o                         
  -2  -2   6        180.98        196.82         7.38 o                         
  -1  -2   6        352.13        371.55        16.43 o                         
   0  -2   6        470.63        496.77         9.94 o                         
   1  -2   6         51.20         46.06         2.31 o                         
   2  -2   6          7.68          9.29         1.59 o                         
   3  -2   6        115.03        121.97         3.45 o                         
   4  -2   6        459.11        455.21         7.76 o                         
   5  -2   6        159.77        170.37         4.88 o                         
   6  -2   6         78.91         85.07         3.91 o                         
   7  -2   6       1007.50        990.01        16.20 o                         
   8  -2   6         94.53         90.55         5.86 o                         
   9  -2   6        357.82        322.11         9.97 o                         
  10  -2   6          1.74         -0.83         4.24 o                         
  11  -2   6         17.54         12.06         5.00 o                         
  12  -2   6         18.58         34.49         9.72 o                         
 -13  -1   6         36.69         42.50         3.91 o                         
 -12  -1   6         15.28         14.32         2.84 o                         
 -11  -1   6         65.94         62.25         4.33 o                         
 -10  -1   6        105.03        109.03         6.93 o                         
  -9  -1   6        542.10        521.48         9.20 o                         
  -8  -1   6        486.56        460.80         7.45 o                         
  -7  -1   6        259.07        269.43         5.76 o                         
  -6  -1   6        201.90        193.21         6.88 o                         
  -5  -1   6       1441.63       1491.57        29.43 o                         
  -4  -1   6        729.88        781.70        13.27 o                         
  -3  -1   6       1811.33       1791.14        28.02 o                         
  -2  -1   6        305.12        341.96         6.58 o                         
  -1  -1   6        498.14        512.14        11.09 o                         
   0  -1   6        595.38        573.86         9.83 o                         
   1  -1   6        265.94        259.91         5.52 o                         
   2  -1   6        440.93        497.44         7.13 o                         
   3  -1   6        573.00        560.79         9.08 o                         
   4  -1   6         53.82         57.45         3.39 o                         
   5  -1   6         91.64         91.65         3.94 o                         
   6  -1   6        112.91        115.50         6.09 o                         
   7  -1   6         96.25         93.94         5.14 o                         
   8  -1   6        246.16        239.66        10.27 o                         
   9  -1   6         31.68         30.87         3.57 o                         
  10  -1   6         19.92         18.35         5.13 o                         
  11  -1   6         47.93         46.48         5.11 o                         
  12  -1   6         27.01         24.85         5.39 o                         
 -13   0   6          6.99          4.97         2.03 o                         
 -12   0   6          1.61         -2.92         3.35 o                         
 -11   0   6          8.09         12.51         2.56 o                         
 -10   0   6          2.35          3.92         2.57 o                         
  -9   0   6        108.65        118.39         4.65 o                         
  -8   0   6        487.68        467.60         6.87 o                         
  -7   0   6        420.69        393.84         6.22 o                         
  -6   0   6        282.78        289.76         6.04 o                         
  -5   0   6        368.03        360.20         6.63 o                         
  -4   0   6         31.37         23.67         3.11 o                         
  -3   0   6         67.48         64.62         2.69 o                         
  -2   0   6       4726.14       4820.15        72.61 o                         
  -1   0   6        361.65        356.44         6.63 o                         
   0   0   6         71.66         62.00         2.56 o                         
   1   0   6         68.36         66.23         2.63 o                         
   2   0   6         17.37         15.98         1.74 o                         
   3   0   6         84.54         94.19         2.60 o                         
   4   0   6        586.39        663.39        12.37 o                         
   5   0   6        452.44        516.75        10.54 o                         
   6   0   6       1541.34       1543.82        22.82 o                         
   7   0   6        511.81        495.86        17.61 o                         
   8   0   6          0.82         33.98        19.60 o                         
   9   0   6        156.18        161.20         5.58 o                         
  10   0   6        241.21        206.09         6.66 o                         
  11   0   6         15.69         14.42         4.29 o                         
  12   0   6        122.81        142.03        12.71 o                         
 -13   1   6         36.21         39.29         3.55 o                         
 -12   1   6         15.03         10.61         1.97 o                         
 -11   1   6         66.31         64.16         3.18 o                         
 -10   1   6        105.86        105.98         4.49 o                         
  -9   1   6        537.63        516.32         8.03 o                         
  -8   1   6        485.90        459.29         6.58 o                         
  -7   1   6        260.31        261.84         4.81 o                         
  -6   1   6        202.70        195.33         4.20 o                         
  -5   1   6       1439.29       1492.76        24.21 o                         
  -4   1   6        733.17        797.33        14.57 o                         
  -3   1   6       1816.26       1798.52        28.03 o                         
  -2   1   6        304.53        344.18         6.50 o                         
  -1   1   6        501.18        534.38        12.00 o                         
   0   1   6        594.15        577.67         9.78 o                         
   1   1   6        263.93        254.48         5.15 o                         
   2   1   6        441.79        492.56         7.86 o                         
   3   1   6        575.51        560.44        10.22 o                         
   4   1   6         53.87         58.50         3.17 o                         
   5   1   6         91.72         96.23         4.21 o                         
   6   1   6        114.79        118.29         4.39 o                         
   7   1   6         94.24         97.99         4.49 o                         
   8   1   6        246.49        231.61         6.86 o                         
   9   1   6         31.65         27.18         3.06 o                         
  10   1   6         20.37         18.72         3.09 o                         
  11   1   6         47.39         41.71         7.03 o                         
  12   1   6         27.17         28.76         8.86 o                         
 -12   2   6         25.36         29.84         1.93 o                         
 -11   2   6         41.34         42.61         3.03 o                         
 -10   2   6         11.03          9.77         1.87 o                         
  -9   2   6        580.89        543.33         7.08 o                         
  -8   2   6         52.11         51.90         2.81 o                         
  -7   2   6         14.43         15.13         2.62 o                         
  -6   2   6        146.63        141.22         4.92 o                         
  -5   2   6        132.32        127.64         4.24 o                         
  -4   2   6        225.68        258.00         7.52 o                         
  -3   2   6       1259.67       1361.32        19.42 o                         
  -2   2   6        180.90        199.54         4.57 o                         
  -1   2   6        353.68        364.72         6.64 o                         
   0   2   6        469.79        495.73         8.65 o                         
   1   2   6         50.62         47.06         2.28 o                         
   2   2   6          7.69          8.21         1.70 o                         
   3   2   6        115.63        120.90         3.87 o                         
   4   2   6        458.60        448.88         7.99 o                         
   5   2   6        159.98        167.14         4.66 o                         
   6   2   6         79.98         84.42         3.46 o                         
   7   2   6       1006.09        978.36        17.14 o                         
   8   2   6         94.27         95.71         4.96 o                         
   9   2   6        357.35        332.29         7.46 o                         
  10   2   6          1.86          4.05         2.54 o                         
  11   2   6         18.26         27.89         3.32 o                         
  12   2   6         18.06         19.86         4.46 o                         
 -12   3   6          8.10          4.93         2.06 o                         
 -11   3   6         99.80         98.75         4.77 o                         
 -10   3   6        103.46        102.82         3.42 o                         
  -9   3   6        118.92        122.27         3.36 o                         
  -8   3   6        237.82        231.66         4.75 o                         
  -7   3   6          1.22          3.76         1.73 o                         
  -6   3   6        200.57        195.15         4.73 o                         
  -5   3   6         35.43         28.28         3.98 o                         
  -4   3   6        699.25        724.79        13.42 o                         
  -3   3   6        127.90        131.97         4.57 o                         
  -2   3   6        154.65        161.50         4.52 o                         
  -1   3   6        168.42        177.47         7.60 o                         
   0   3   6        980.89       1005.85        13.43 o                         
   1   3   6        282.73        278.90         5.69 o                         
   2   3   6        175.05        165.09         5.26 o                         
   3   3   6          3.30          2.38         1.87 o                         
   4   3   6         71.28         63.46         3.86 o                         
   5   3   6         86.20         94.70         3.61 o                         
   6   3   6         13.60         14.59         2.34 o                         
   7   3   6         55.96         48.65         4.86 o                         
   8   3   6        142.86        135.42         5.25 o                         
   9   3   6         44.63         46.26         3.87 o                         
  10   3   6          4.49          1.18         2.56 o                         
  11   3   6         17.40         13.99         2.75 o                         
  12   3   6          1.23          4.04         2.58 o                         
 -12   4   6         17.90         21.59         1.96 o                         
 -11   4   6         81.31         87.50         4.79 o                         
 -10   4   6         20.95         21.56         2.22 o                         
  -9   4   6         33.10         29.84         2.19 o                         
  -8   4   6         81.87         73.17         3.24 o                         
  -7   4   6        113.75        117.47         3.50 o                         
  -6   4   6        167.20        162.77         4.16 o                         
  -5   4   6         43.30         49.18         2.59 o                         
  -4   4   6        762.19        722.13         8.45 o                         
  -3   4   6        210.21        209.49         4.96 o                         
  -2   4   6        236.37        244.56         4.70 o                         
  -1   4   6        218.94        226.63         4.73 o                         
   0   4   6          6.41          3.54         1.85 o                         
   1   4   6         19.28         24.25         2.61 o                         
   2   4   6        103.50         97.25         4.07 o                         
   3   4   6        424.98        439.30         7.81 o                         
   4   4   6       1116.74       1134.60        20.69 o                         
   5   4   6        396.76        372.67         9.78 o                         
   6   4   6          1.56          6.97         2.47 o                         
   7   4   6         56.24         51.01         3.93 o                         
   8   4   6        184.06        189.74         6.02 o                         
   9   4   6          7.02         10.95         2.28 o                         
  10   4   6         12.96         12.30         2.64 o                         
  11   4   6         26.42         29.77         2.69 o                         
 -11   5   6         67.75         64.35         4.10 o                         
 -10   5   6         10.32         10.51         2.49 o                         
  -9   5   6         94.17        100.00         4.47 o                         
  -8   5   6         22.03         20.21         2.26 o                         
  -7   5   6        440.99        423.72         6.61 o                         
  -6   5   6         95.79         87.51         3.27 o                         
  -5   5   6        369.73        362.58         5.81 o                         
  -4   5   6        762.54        737.07         9.70 o                         
  -3   5   6         18.32         20.46         2.03 o                         
  -2   5   6         80.85         79.36         3.01 o                         
  -1   5   6         34.28         40.26         3.69 o                         
   0   5   6        110.74        115.11         4.20 o                         
   1   5   6        181.17        178.89         4.83 o                         
   2   5   6         19.42         18.35         2.47 o                         
   3   5   6        306.60        305.24         7.16 o                         
   4   5   6        177.60        185.86         6.55 o                         
   5   5   6         28.02         33.94         2.97 o                         
   6   5   6        164.52        169.06         9.37 o                         
   7   5   6         91.34         91.73         3.89 o                         
   8   5   6        132.98        137.99         4.50 o                         
   9   5   6         35.76         38.57         4.29 o                         
  10   5   6        106.52        127.45        19.07 o                         
 -10   6   6         17.75         17.18         1.99 o                         
  -9   6   6         44.06         44.94         3.01 o                         
  -8   6   6          4.48          5.21         3.90 o                         
  -7   6   6         33.20         36.79         4.83 o                         
  -6   6   6         87.41         75.64         4.61 o                         
  -5   6   6         71.38         64.28         4.56 o                         
  -4   6   6         96.09         98.73         3.80 o                         
  -3   6   6          9.86          8.91         2.13 o                         
  -2   6   6        108.88         97.72         3.92 o                         
  -1   6   6        171.68        157.18         5.35 o                         
   0   6   6        318.83        314.96         7.78 o                         
   1   6   6         18.73         15.71         2.59 o                         
   2   6   6        377.62        374.54         6.76 o                         
   3   6   6         16.66         19.46         2.61 o                         
   4   6   6         98.07        107.14         4.45 o                         
   5   6   6         13.63          9.77         2.42 o                         
   6   6   6        396.66        385.41         9.04 o                         
   7   6   6          3.08          3.26         2.16 o                         
   8   6   6          9.64         13.81         2.19 o                         
   9   6   6          2.44          5.87         2.27 o                         
  -8   7   6         11.97         14.26         1.97 o                         
  -7   7   6          3.21          3.07         2.07 o                         
  -6   7   6         40.37         36.83         2.90 o                         
  -5   7   6        142.12        135.64         5.22 o                         
  -4   7   6        230.23        207.38         6.75 o                         
  -3   7   6         44.41         44.11         4.14 o                         
  -2   7   6         17.76         17.28         2.36 o                         
  -1   7   6         46.06         42.52         3.36 o                         
   0   7   6         79.66         69.54         3.91 o                         
   1   7   6         95.31         88.45         4.53 o                         
   2   7   6        302.47        315.51         8.88 o                         
   3   7   6         47.89         52.08         8.61 o                         
   4   7   6         58.51         58.60         4.03 o                         
   5   7   6          6.22         11.36         2.36 o                         
   6   7   6        226.63        242.12         5.27 o                         
   7   7   6          5.41          3.21         2.20 o                         
  -6   8   6         37.15         51.39         9.60 o                         
  -5   8   6         81.44         86.34         4.05 o                         
  -4   8   6          1.26          1.81         4.35 o                         
  -3   8   6         13.32         10.56         2.44 o                         
  -2   8   6         75.25         75.94         3.20 o                         
  -1   8   6         11.46         11.04         1.97 o                         
   0   8   6         10.83         11.01         3.87 o                         
   1   8   6        171.64        172.40         5.31 o                         
   2   8   6          6.60          8.36         1.99 o                         
   3   8   6         82.18         81.91         5.91 o                         
   4   8   6         85.72         84.97         4.01 o                         
   5   8   6        152.61        165.08         5.53 o                         
  -4  -8   7         39.37         32.99         5.78 o                         
  -3  -8   7         10.93         10.04         4.30 o                         
  -2  -8   7         47.06         50.97         8.25 o                         
  -1  -8   7          7.04         14.63         9.25 o                         
   0  -8   7        169.53        157.15         6.85 o                         
   1  -8   7         45.07         47.94         5.26 o                         
   2  -8   7         47.75         45.46         4.92 o                         
   3  -8   7         23.51         20.29         5.19 o                         
  -7  -7   7         22.89         23.06        11.54 o                         
  -6  -7   7         39.81         51.24         6.48 o                         
  -5  -7   7         50.61         59.35        18.07 o                         
  -4  -7   7        130.93        145.61         8.62 o                         
  -3  -7   7         49.79         52.14        11.96 o                         
  -2  -7   7         63.50         63.87         7.29 o                         
  -1  -7   7        105.96        104.70         7.00 o                         
   0  -7   7         15.83         17.39         3.31 o                         
   1  -7   7         64.70         65.74         7.17 o                         
   2  -7   7          5.54          3.24         5.81 o                         
   3  -7   7        197.19        211.56         7.75 o                         
   4  -7   7        176.53        192.68         7.76 o                         
   5  -7   7         30.04         28.45         7.57 o                         
   6  -7   7          1.21         -3.47         4.06 o                         
  -9  -6   7         29.53         35.55         5.52 o                         
  -8  -6   7          3.65         -2.13         4.74 o                         
  -7  -6   7         43.95         44.41         8.80 o                         
  -6  -6   7        137.41        125.06        15.71 o                         
  -5  -6   7        125.81        119.18         7.98 o                         
  -4  -6   7        354.08        359.95        11.06 o                         
  -3  -6   7         10.52         12.09         6.65 o                         
  -2  -6   7          9.57         17.00         6.12 o                         
  -1  -6   7        367.01        345.95         8.76 o                         
   0  -6   7         72.83         65.94         4.54 o                         
   1  -6   7        119.91        123.39         5.71 o                         
   2  -6   7         32.42         33.83         3.86 o                         
   3  -6   7        300.81        308.01         8.16 o                         
   4  -6   7        262.32        252.38         7.63 o                         
   5  -6   7        114.31        106.31         7.71 o                         
   6  -6   7        106.12        104.04         7.27 o                         
   7  -6   7          6.75          5.51         4.67 o                         
   8  -6   7         50.17         67.29         5.67 o                         
 -11  -5   7         57.35         63.37         5.43 o                         
 -10  -5   7         10.55         12.34         4.91 o                         
  -9  -5   7        149.46        144.59         8.15 o                         
  -8  -5   7          4.26         -2.35         5.03 o                         
  -7  -5   7         72.39         64.16         7.06 o                         
  -6  -5   7        353.47        326.44        17.08 o                         
  -5  -5   7        196.02        181.54         7.79 o                         
  -4  -5   7        857.65        827.27        13.01 o                         
  -3  -5   7        614.34        577.68        10.98 o                         
  -2  -5   7         44.48         42.66         3.62 o                         
  -1  -5   7        239.87        246.72         6.31 o                         
   0  -5   7        115.85        127.94         5.10 o                         
   1  -5   7         20.82         22.14         3.17 o                         
   2  -5   7          1.44          2.33         3.70 o                         
   3  -5   7        105.60         98.21         4.66 o                         
   4  -5   7        118.31        111.26         5.65 o                         
   5  -5   7         26.79         24.08         3.95 o                         
   6  -5   7        132.49        129.99         7.00 o                         
   7  -5   7         27.88         30.77         4.77 o                         
   8  -5   7         15.31         13.31         4.69 o                         
   9  -5   7         19.03         19.59         8.64 o                         
 -12  -4   7          2.14          2.54         4.69 o                         
 -11  -4   7        140.55        124.11        10.99 o                         
 -10  -4   7         41.43         47.85         7.55 o                         
  -9  -4   7         40.96         32.95         8.90 o                         
  -8  -4   7         50.89         36.63         5.61 o                         
  -7  -4   7        372.69        352.28        16.85 o                         
  -6  -4   7        121.52        127.18         8.26 o                         
  -5  -4   7          1.04          6.20         3.69 o                         
  -4  -4   7         62.92         69.09         4.86 o                         
  -3  -4   7        722.10        685.13        12.26 o                         
  -2  -4   7        109.10        101.72         3.63 o                         
  -1  -4   7         23.07         25.47         2.32 o                         
   0  -4   7         36.78         41.11         2.60 o                         
   1  -4   7        319.66        364.38         6.04 o                         
   2  -4   7        108.55        113.74         4.00 o                         
   3  -4   7        576.68        550.90         7.57 o                         
   4  -4   7        506.93        512.86         8.47 o                         
   5  -4   7        201.55        197.06         6.15 o                         
   6  -4   7         33.76         37.03         5.76 o                         
   7  -4   7         66.83         73.81         5.53 o                         
   8  -4   7         47.12         45.47         5.04 o                         
   9  -4   7         18.69         19.96         6.55 o                         
  10  -4   7         31.69         39.72         4.94 o                         
 -12  -3   7         32.50         52.12         4.41 o                         
 -11  -3   7         34.13         38.29         3.78 o                         
 -10  -3   7        113.67        120.18         6.55 o                         
  -9  -3   7        201.60        199.29         8.37 o                         
  -8  -3   7        446.33        422.85        10.68 o                         
  -7  -3   7        459.45        447.29         9.34 o                         
  -6  -3   7         57.80         54.31         6.90 o                         
  -5  -3   7         46.39         53.42         3.92 o                         
  -4  -3   7         57.31         64.15         3.53 o                         
  -3  -3   7        380.53        396.24         6.70 o                         
  -2  -3   7         22.90         25.43         2.28 o                         
  -1  -3   7        138.30        149.86         4.30 o                         
   0  -3   7         14.20         16.26         2.35 o                         
   1  -3   7        579.92        564.38         6.71 o                         
   2  -3   7        156.30        165.54         4.42 o                         
   3  -3   7        198.47        193.33         4.39 o                         
   4  -3   7         73.64         73.72         3.83 o                         
   5  -3   7        133.31        133.60         6.47 o                         
   6  -3   7        214.24        200.43         7.88 o                         
   7  -3   7         15.89         16.17         4.07 o                         
   8  -3   7         64.63         69.03         4.86 o                         
   9  -3   7         35.45         31.73         4.17 o                         
  10  -3   7         24.51         15.24         4.28 o                         
  11  -3   7         55.05         54.24         6.12 o                         
 -13  -2   7         70.34         80.10         4.72 o                         
 -12  -2   7         83.64        105.65         6.29 o                         
 -11  -2   7         44.47         41.63         4.36 o                         
 -10  -2   7         63.44         58.49         5.27 o                         
  -9  -2   7         69.42         70.80         4.93 o                         
  -8  -2   7        263.72        259.78         8.49 o                         
  -7  -2   7        664.15        642.20         9.71 o                         
  -6  -2   7         35.09         35.87         3.62 o                         
  -5  -2   7         46.25         54.11         4.26 o                         
  -4  -2   7        443.46        476.91         9.10 o                         
  -3  -2   7        640.32        682.65        10.98 o                         
  -2  -2   7         17.47         20.79         3.29 o                         
  -1  -2   7          4.96          7.37         1.95 o                         
   0  -2   7        220.96        222.53         5.79 o                         
   1  -2   7        424.96        439.82         7.72 o                         
   2  -2   7          9.46          9.25         2.03 o                         
   3  -2   7          4.09          6.83         1.82 o                         
   4  -2   7        270.47        275.14         6.01 o                         
   5  -2   7        102.92        110.33         4.62 o                         
   6  -2   7         92.25         81.95         3.93 o                         
   7  -2   7        562.34        492.34         8.69 o                         
   8  -2   7          5.51          1.66         3.46 o                         
   9  -2   7         17.72         14.83         3.54 o                         
  10  -2   7          6.28         12.31         5.31 o                         
  11  -2   7          7.06          4.44         5.76 o                         
  12  -2   7          7.96         11.82         5.05 o                         
 -13  -1   7         60.83         70.20         4.19 o                         
 -12  -1   7        106.19        125.76         5.08 o                         
 -11  -1   7        272.50        262.44         8.15 o                         
 -10  -1   7          5.04          5.42         3.54 o                         
  -9  -1   7        450.24        432.65         8.97 o                         
  -8  -1   7       1437.48       1417.85        21.03 o                         
  -7  -1   7        222.11        219.76         5.14 o                         
  -6  -1   7          7.22          5.68         2.41 o                         
  -5  -1   7        678.13        692.71        12.35 o                         
  -4  -1   7        764.58        814.51        14.29 o                         
  -3  -1   7        570.04        621.40        16.29 o                         
  -2  -1   7        999.55       1056.57        15.30 o                         
  -1  -1   7        426.13        445.25         9.03 o                         
   0  -1   7        144.01        154.81         4.76 o                         
   1  -1   7         46.40         41.79         4.78 o                         
   2  -1   7         78.27        100.53         3.31 o                         
   3  -1   7         14.57         17.47         2.88 o                         
   4  -1   7         19.11         19.55         2.26 o                         
   5  -1   7        109.05        110.26         4.38 o                         
   6  -1   7         43.35         48.79         5.66 o                         
   7  -1   7        295.08        308.45         7.82 o                         
   8  -1   7        731.52        700.06        16.69 o                         
   9  -1   7         86.99         78.66         5.68 o                         
  10  -1   7         39.99         43.61         6.07 o                         
  11  -1   7         13.03         15.26         3.51 o                         
  12  -1   7        110.14        159.09         8.79 o                         
 -13   0   7         12.45         16.81         2.25 o                         
 -12   0   7         10.33         11.38         2.59 o                         
 -11   0   7          2.78         -0.08         2.43 o                         
 -10   0   7        421.39        425.00         7.63 o                         
  -9   0   7          4.82          3.06         2.90 o                         
  -8   0   7       1383.05       1299.46        18.50 o                         
  -7   0   7         11.34         13.47         2.18 o                         
  -6   0   7          0.85         -0.37         1.99 o                         
  -5   0   7        794.88        791.31        12.79 o                         
  -4   0   7        458.23        484.62        11.46 o                         
  -3   0   7        124.65        125.74         9.16 o                         
  -2   0   7         61.97         71.19         3.94 o                         
  -1   0   7         11.82         16.44         1.87 o                         
   0   0   7        448.48        431.34        11.74 o                         
   1   0   7          3.44          0.48         1.68 o                         
   2   0   7        679.02        754.86        11.78 o                         
   3   0   7         29.62         43.41         3.64 o                         
   4   0   7          0.29          3.75         2.70 o                         
   5   0   7        131.79        148.70         5.50 o                         
   6   0   7         42.79         44.30         3.52 o                         
   7   0   7        636.25        629.72        19.33 o                         
   8   0   7        215.05        188.84         6.14 o                         
   9   0   7         11.56          5.89         4.26 o                         
  10   0   7          4.09          4.00         8.46 o                         
  11   0   7         17.04         16.26         5.21 o                         
  12   0   7        101.52         98.44         5.34 o                         
 -13   1   7         61.47         68.78         3.37 o                         
 -12   1   7        105.55        117.50         4.25 o                         
 -11   1   7        272.90        261.79         5.30 o                         
 -10   1   7          4.92          3.85         2.12 o                         
  -9   1   7        449.10        429.49         7.94 o                         
  -8   1   7       1430.89       1411.95        14.58 o                         
  -7   1   7        223.18        218.87         4.72 o                         
  -6   1   7          6.94          7.71         2.47 o                         
  -5   1   7        677.05        667.17        18.49 o                         
  -4   1   7        768.02        817.69        14.19 o                         
  -3   1   7        573.04        634.29        11.36 o                         
  -2   1   7        994.07       1065.75        17.63 o                         
  -1   1   7        427.03        442.83         8.61 o                         
   0   1   7        144.55        156.06         4.46 o                         
   1   1   7         45.85         42.21         2.77 o                         
   2   1   7         77.80         99.55         3.51 o                         
   3   1   7         15.05         13.34         2.20 o                         
   4   1   7         19.03         18.12         2.50 o                         
   5   1   7        108.54        111.90         3.89 o                         
   6   1   7         44.00         46.11         3.64 o                         
   7   1   7        296.37        303.54         7.28 o                         
   8   1   7        729.61        683.68        11.08 o                         
   9   1   7         86.90         92.43         4.69 o                         
  10   1   7         40.23         43.00         5.55 o                         
  11   1   7         12.73         10.44         3.52 o                         
  12   1   7        109.27        151.06        10.28 o                         
 -12   2   7         83.26         88.98         3.49 o                         
 -11   2   7         43.27         43.18         3.06 o                         
 -10   2   7         64.95         61.65         3.16 o                         
  -9   2   7         70.79         76.75         3.12 o                         
  -8   2   7        264.10        253.68         4.81 o                         
  -7   2   7        661.46        631.44         7.69 o                         
  -6   2   7         34.16         32.98         2.96 o                         
  -5   2   7         45.33         49.08         3.58 o                         
  -4   2   7        445.27        478.45         8.00 o                         
  -3   2   7        639.79        681.46        10.90 o                         
  -2   2   7         17.00         26.17         2.38 o                         
  -1   2   7          5.07          4.36         2.24 o                         
   0   2   7        221.46        226.38         5.23 o                         
   1   2   7        422.14        428.67         7.90 o                         
   2   2   7          9.57         10.48         4.00 o                         
   3   2   7          4.14          5.48         2.35 o                         
   4   2   7        270.39        281.34         8.86 o                         
   5   2   7        103.04        108.04         4.09 o                         
   6   2   7         92.47         81.82         4.29 o                         
   7   2   7        562.34        474.42        18.68 o                         
   8   2   7          5.37          2.96         2.79 o                         
   9   2   7         18.22         17.27         3.24 o                         
  10   2   7          6.31          5.33         3.01 o                         
  11   2   7          6.84          9.69         2.98 o                         
  12   2   7          8.13         12.84         4.35 o                         
 -12   3   7         33.14         47.67        10.89 o                         
 -11   3   7         33.41         30.27         2.24 o                         
 -10   3   7        114.81        111.00         3.62 o                         
  -9   3   7        201.12        196.75         4.09 o                         
  -8   3   7        445.67        431.19         6.25 o                         
  -7   3   7        458.00        430.07         8.13 o                         
  -6   3   7         58.12         53.27         2.69 o                         
  -5   3   7         46.97         53.85         2.69 o                         
  -4   3   7         57.46         61.61         3.33 o                         
  -3   3   7        377.82        400.42         8.34 o                         
  -2   3   7         23.72         27.82         2.51 o                         
  -1   3   7        137.14        151.25         5.33 o                         
   0   3   7         14.20         13.60         2.14 o                         
   1   3   7        579.56        566.43         9.15 o                         
   2   3   7        155.82        174.57         5.32 o                         
   3   3   7        197.92        203.31         5.61 o                         
   4   3   7         72.37         69.68         3.52 o                         
   5   3   7        132.55        139.69         4.88 o                         
   6   3   7        216.71        207.79         5.76 o                         
   7   3   7         15.75         13.47         2.93 o                         
   8   3   7         65.99         65.99         4.68 o                         
   9   3   7         34.96         33.37         3.79 o                         
  10   3   7         25.39         22.25         2.58 o                         
  11   3   7         54.47         56.38         4.00 o                         
 -12   4   7          2.25          3.64         2.23 o                         
 -11   4   7        140.65        142.19         5.47 o                         
 -10   4   7         41.21         57.68         3.11 o                         
  -9   4   7         40.98         39.88         2.69 o                         
  -8   4   7         50.95         52.64         2.86 o                         
  -7   4   7        374.11        344.82         5.48 o                         
  -6   4   7        121.41        117.25         3.98 o                         
  -5   4   7          1.10          4.12         2.94 o                         
  -4   4   7         62.60         65.59         3.17 o                         
  -3   4   7        722.58        694.73         9.32 o                         
  -2   4   7        107.97         97.62         3.52 o                         
  -1   4   7         23.29         25.67         2.35 o                         
   0   4   7         37.00         40.75         3.06 o                         
   1   4   7        318.29        359.59         6.59 o                         
   2   4   7        105.43        106.07         4.74 o                         
   3   4   7        577.46        554.54         9.13 o                         
   4   4   7        504.10        501.11         9.82 o                         
   5   4   7        202.17        194.38         7.28 o                         
   6   4   7         34.00         36.94         3.17 o                         
   7   4   7         67.84         74.81         4.19 o                         
   8   4   7         46.98         46.58         4.40 o                         
   9   4   7         19.01         20.66         2.38 o                         
  10   4   7         32.13         28.36         2.98 o                         
 -11   5   7         57.55         60.81         3.26 o                         
 -10   5   7         10.28          7.73         2.74 o                         
  -9   5   7        149.73        164.03         4.58 o                         
  -8   5   7          3.72          2.04         2.29 o                         
  -7   5   7         71.18         68.57         3.47 o                         
  -6   5   7        356.45        327.53         6.04 o                         
  -5   5   7        194.36        194.06         5.36 o                         
  -4   5   7        855.74        839.87         9.85 o                         
  -3   5   7        614.74        595.78         7.52 o                         
  -2   5   7         45.20         45.73         3.26 o                         
  -1   5   7        240.49        238.82         5.47 o                         
   0   5   7        116.12        129.77         5.64 o                         
   1   5   7         21.04         29.01         2.99 o                         
   2   5   7          1.34          4.08         2.54 o                         
   3   5   7        107.04        101.23         5.02 o                         
   4   5   7        117.18        121.23         5.78 o                         
   5   5   7         26.76         30.92         2.84 o                         
   6   5   7        133.40        141.38         5.11 o                         
   7   5   7         27.45         30.71         2.92 o                         
   8   5   7         15.58         18.16         2.49 o                         
   9   5   7         19.55         24.12         3.09 o                         
  -9   6   7         29.57         30.02         2.32 o                         
  -8   6   7          3.49          2.64         2.51 o                         
  -7   6   7         44.53         46.04         3.18 o                         
  -6   6   7        138.50        132.13         4.60 o                         
  -5   6   7        126.36        114.00         4.56 o                         
  -4   6   7        354.50        344.61         7.81 o                         
  -3   6   7         10.25         13.03         2.59 o                         
  -2   6   7          9.36         12.59         2.38 o                         
  -1   6   7        366.23        355.98        11.38 o                         
   0   6   7         71.93         71.46         5.40 o                         
   1   6   7        120.27        119.19         5.16 o                         
   2   6   7         31.93         33.43         5.64 o                         
   3   6   7        300.42        312.35         7.37 o                         
   4   6   7        261.95        257.68         6.05 o                         
   5   6   7        115.07        118.84         4.81 o                         
   6   6   7        106.53        104.88         4.15 o                         
   7   6   7          6.84          9.95         2.13 o                         
   8   6   7         49.81         58.28         4.38 o                         
  -7   7   7         22.19         20.51         2.67 o                         
  -6   7   7         39.49         45.40         3.00 o                         
  -5   7   7         50.24         55.17         3.51 o                         
  -4   7   7        130.11        131.91         6.16 o                         
  -3   7   7         50.40         51.40         3.28 o                         
  -2   7   7         64.76         57.22         3.86 o                         
  -1   7   7        106.19         96.75         6.68 o                         
   0   7   7         15.45          6.95         3.44 o                         
   1   7   7         65.75         60.96         3.93 o                         
   2   7   7          5.71         10.28         5.82 o                         
   3   7   7        197.57        203.39         7.84 o                         
   4   7   7        177.02        193.78         5.29 o                         
   5   7   7         30.49         31.35         3.79 o                         
   6   7   7          1.23          0.59         2.15 o                         
  -4   8   7         39.51         40.91         8.39 o                         
  -3   8   7         11.03          9.15         2.41 o                         
  -2   8   7         47.44         46.39         2.80 o                         
  -1   8   7          7.10          7.99         1.82 o                         
   0   8   7        168.84        160.99         4.99 o                         
   1   8   7         44.89         36.43         6.70 o                         
   2   8   7         47.81         45.32         3.25 o                         
   3   8   7         23.49         20.09         2.18 o                         
  -3  -8   8          7.42         -4.41         4.41 o                         
  -2  -8   8         10.81         19.67         5.86 o                         
  -1  -8   8          0.53          9.56         5.73 o                         
   0  -8   8         36.36         37.64         5.43 o                         
   1  -8   8         30.63         33.86         4.98 o                         
  -7  -7   8         64.69         60.49         4.95 o                         
  -6  -7   8         70.51         63.54         5.47 o                         
  -5  -7   8         12.01          9.85         6.76 o                         
  -4  -7   8         14.54          7.82         5.07 o                         
  -3  -7   8         21.30         18.62         6.36 o                         
  -2  -7   8         48.36         49.30         7.79 o                         
  -1  -7   8          3.86         11.09         5.23 o                         
   0  -7   8          7.89         11.71         5.84 o                         
   1  -7   8          2.85          2.08         4.31 o                         
   2  -7   8         22.60         17.12         4.01 o                         
   3  -7   8        101.74        103.48         6.13 o                         
   4  -7   8         14.01         13.29         5.63 o                         
   5  -7   8        275.87        271.45         8.61 o                         
  -9  -6   8          5.43          9.69         4.57 o                         
  -8  -6   8        124.78        123.86        10.00 o                         
  -7  -6   8         18.49         16.93         5.77 o                         
  -6  -6   8        159.75        149.10        15.19 o                         
  -5  -6   8        231.98        209.29        10.36 o                         
  -4  -6   8        229.13        238.80        28.17 o                         
  -3  -6   8         22.20         28.53         6.07 o                         
  -2  -6   8        406.15        407.82        11.68 o                         
  -1  -6   8         80.54         69.97         5.67 o                         
   0  -6   8         50.07         49.09         3.74 o                         
   1  -6   8         65.46         61.09         4.31 o                         
   2  -6   8         38.96         33.84         3.64 o                         
   3  -6   8        117.08        117.50         6.93 o                         
   4  -6   8        249.43        245.09         8.77 o                         
   5  -6   8        165.13        185.11         7.75 o                         
   6  -6   8        251.42        282.39        20.97 o                         
   7  -6   8         24.75         23.16         4.52 o                         
 -10  -5   8         11.10         20.14         5.21 o                         
  -9  -5   8         43.29         47.16         6.83 o                         
  -8  -5   8          9.25         13.20         4.81 o                         
  -7  -5   8         97.90         95.98         6.39 o                         
  -6  -5   8        123.28        112.90         8.33 o                         
  -5  -5   8         29.22         22.15         5.21 o                         
  -4  -5   8          9.22          6.60         4.90 o                         
  -3  -5   8         26.91         26.90         4.27 o                         
  -2  -5   8         11.18          4.83         4.36 o                         
  -1  -5   8         53.07         57.11         4.44 o                         
   0  -5   8         34.23         30.66         3.17 o                         
   1  -5   8         51.95         50.43         3.43 o                         
   2  -5   8        214.79        213.62         6.43 o                         
   3  -5   8         21.55         21.83         3.43 o                         
   4  -5   8        196.35        193.73         7.15 o                         
   5  -5   8         38.50         31.70         4.76 o                         
   6  -5   8         11.15         15.52         3.97 o                         
   7  -5   8         12.87         21.31         4.89 o                         
   8  -5   8         61.72         71.09         5.95 o                         
   9  -5   8        118.71        122.76         7.18 o                         
 -11  -4   8         52.91         65.07         5.07 o                         
 -10  -4   8         18.00         20.86         4.73 o                         
  -9  -4   8         99.89        100.13         7.46 o                         
  -8  -4   8        272.56        247.24        11.07 o                         
  -7  -4   8        170.53        153.40         8.05 o                         
  -6  -4   8         85.87        101.09         6.39 o                         
  -5  -4   8         70.83         79.47         8.07 o                         
  -4  -4   8        126.24        123.89         6.85 o                         
  -3  -4   8         99.44         86.62         5.65 o                         
  -2  -4   8        481.03        482.43         7.30 o                         
  -1  -4   8         78.51         81.06         3.76 o                         
   0  -4   8        268.18        264.05         5.54 o                         
   1  -4   8         14.01         11.50         2.57 o                         
   2  -4   8          7.90          8.29         2.69 o                         
   3  -4   8         77.02         78.36         3.50 o                         
   4  -4   8        122.32        111.12         5.50 o                         
   5  -4   8        239.84        227.41         9.91 o                         
   6  -4   8          7.55          9.73         3.54 o                         
   7  -4   8          7.47         11.31         3.85 o                         
   8  -4   8         14.49          8.54         4.21 o                         
   9  -4   8         25.92         24.52         5.18 o                         
  10  -4   8         48.80         38.74         6.73 o                         
 -12  -3   8         27.54         24.83         3.28 o                         
 -11  -3   8         17.80         23.46         3.49 o                         
 -10  -3   8        144.89        152.24         7.50 o                         
  -9  -3   8         80.08         68.62         9.52 o                         
  -8  -3   8          9.93          4.38         4.72 o                         
  -7  -3   8        308.85        293.29         8.12 o                         
  -6  -3   8        180.95        170.59        11.46 o                         
  -5  -3   8        240.81        243.42         7.16 o                         
  -4  -3   8         78.91         76.81         3.89 o                         
  -3  -3   8         61.05         54.33         3.27 o                         
  -2  -3   8         53.99         59.45         3.32 o                         
  -1  -3   8        107.77        103.26         3.77 o                         
   0  -3   8        130.35        141.31         3.95 o                         
   1  -3   8         65.75         69.22         3.26 o                         
   2  -3   8        160.86        170.96         4.26 o                         
   3  -3   8        384.39        378.14         6.36 o                         
   4  -3   8         70.84         76.67         6.48 o                         
   5  -3   8         61.67         57.11         5.12 o                         
   6  -3   8        211.80        208.82        10.06 o                         
   7  -3   8         99.11         99.28         5.73 o                         
   8  -3   8         55.94         47.07         5.33 o                         
   9  -3   8         65.43         58.58         5.13 o                         
  10  -3   8         10.91         13.24         4.92 o                         
 -12  -2   8         19.06         21.92         5.06 o                         
 -11  -2   8         40.26         41.97         3.80 o                         
 -10  -2   8         88.06         92.73         6.58 o                         
  -9  -2   8        343.25        311.46        13.62 o                         
  -8  -2   8         84.00         72.30         6.63 o                         
  -7  -2   8        452.76        428.58         9.34 o                         
  -6  -2   8        287.34        293.98         7.78 o                         
  -5  -2   8         16.61         21.89         3.32 o                         
  -4  -2   8         75.14         97.28         4.00 o                         
  -3  -2   8        502.09        540.40         8.09 o                         
  -2  -2   8        210.26        235.67         5.21 o                         
  -1  -2   8         65.87         66.24         3.33 o                         
   0  -2   8         96.78        110.19         4.16 o                         
   1  -2   8        256.94        253.67         5.19 o                         
   2  -2   8        171.61        175.90         4.29 o                         
   3  -2   8         42.47         48.17         3.43 o                         
   4  -2   8          2.64         -0.14         2.54 o                         
   5  -2   8        305.73        286.94        10.40 o                         
   6  -2   8        420.38        412.12         9.12 o                         
   7  -2   8          0.17         -0.89         2.92 o                         
   8  -2   8          7.43          5.77         3.08 o                         
   9  -2   8        168.65        152.29         8.93 o                         
  10  -2   8         35.64         31.57         6.32 o                         
  11  -2   8         19.92         16.49         3.93 o                         
 -13  -1   8         31.69         30.31         3.04 o                         
 -12  -1   8        185.53        187.95         6.56 o                         
 -11  -1   8         31.86         31.58         4.32 o                         
 -10  -1   8         34.97         37.16         7.82 o                         
  -9  -1   8        151.44        157.36         6.67 o                         
  -8  -1   8        643.78        611.02        11.23 o                         
  -7  -1   8        209.63        206.50         7.49 o                         
  -6  -1   8        245.02        245.58         5.95 o                         
  -5  -1   8        157.48        155.17         4.89 o                         
  -4  -1   8         22.43         18.20         2.63 o                         
  -3  -1   8        469.22        514.61         8.92 o                         
  -2  -1   8        411.76        428.94         7.93 o                         
  -1  -1   8        178.61        182.33         5.04 o                         
   0  -1   8        139.07        133.96         5.10 o                         
   1  -1   8          6.30          6.61         2.70 o                         
   2  -1   8        267.96        274.56         5.39 o                         
   3  -1   8        281.04        296.86         5.65 o                         
   4  -1   8         18.43         19.16         2.16 o                         
   5  -1   8        197.24        193.50         5.63 o                         
   6  -1   8         37.09         41.17         3.61 o                         
   7  -1   8         23.94         25.02         3.72 o                         
   8  -1   8        145.17        149.83        11.19 o                         
   9  -1   8          8.94          6.38         3.31 o                         
  10  -1   8         37.99         46.48         7.42 o                         
  11  -1   8         49.89         53.09         4.21 o                         
 -13   0   8          1.44         -0.71         1.82 o                         
 -12   0   8          9.38          8.98         2.63 o                         
 -11   0   8         82.12         85.54         4.77 o                         
 -10   0   8         78.14         77.83         5.05 o                         
  -9   0   8       1097.72       1076.29        15.25 o                         
  -8   0   8        345.93        333.99         6.43 o                         
  -7   0   8        275.25        277.93         5.99 o                         
  -6   0   8        401.90        376.23         6.92 o                         
  -5   0   8          5.69          5.54         2.11 o                         
  -4   0   8        189.16        190.82         5.54 o                         
  -3   0   8        111.67        129.39         4.55 o                         
  -2   0   8         99.58        105.26         5.22 o                         
  -1   0   8          1.13          5.33         4.00 o                         
   0   0   8        135.64        121.46         4.97 o                         
   1   0   8        849.78        816.03        12.64 o                         
   2   0   8       2020.89       2029.42        25.04 o                         
   3   0   8          4.79          5.02         2.11 o                         
   4   0   8        576.42        582.52         9.79 o                         
   5   0   8        119.27        114.44         4.53 o                         
   6   0   8         47.46         51.78         4.06 o                         
   7   0   8         36.57         33.86         3.83 o                         
   8   0   8          0.03         -0.28         3.79 o                         
   9   0   8        456.50        452.90        27.52 o                         
  10   0   8        155.86        153.77        12.58 o                         
  11   0   8        116.24        138.45         8.70 o                         
 -13   1   8         31.44         33.16         2.99 o                         
 -12   1   8        185.33        191.17         5.70 o                         
 -11   1   8         32.69         33.97         4.96 o                         
 -10   1   8         34.40         32.42         2.73 o                         
  -9   1   8        150.61        147.98         5.68 o                         
  -8   1   8        642.87        617.62         9.89 o                         
  -7   1   8        211.04        210.37         5.64 o                         
  -6   1   8        243.58        246.60         5.54 o                         
  -5   1   8        157.26        158.92         5.28 o                         
  -4   1   8         21.71         21.85         2.52 o                         
  -3   1   8        470.34        509.40        10.58 o                         
  -2   1   8        408.86        434.25         8.81 o                         
  -1   1   8        176.42        178.95         5.21 o                         
   0   1   8        137.36        129.14         4.78 o                         
   1   1   8          6.62          8.88         2.30 o                         
   2   1   8        269.76        274.39         5.54 o                         
   3   1   8        283.53        301.37         6.07 o                         
   4   1   8         18.20         15.31         2.83 o                         
   5   1   8        196.61        200.54         5.77 o                         
   6   1   8         37.94         39.82         3.41 o                         
   7   1   8         23.24         26.00         3.38 o                         
   8   1   8        146.82        158.28         8.61 o                         
   9   1   8          8.81         10.00         5.19 o                         
  10   1   8         38.00         44.82         6.33 o                         
  11   1   8         49.92         54.24         5.59 o                         
 -12   2   8         18.74         23.30         2.75 o                         
 -11   2   8         41.74         41.29         2.71 o                         
 -10   2   8         88.42         89.51         4.69 o                         
  -9   2   8        341.81        317.15         5.40 o                         
  -8   2   8         85.98         78.26         3.26 o                         
  -7   2   8        452.00        422.29         7.56 o                         
  -6   2   8        289.56        293.89         5.67 o                         
  -5   2   8         16.97         29.75         2.55 o                         
  -4   2   8         75.99        101.68         3.36 o                         
  -3   2   8        501.16        538.30         7.83 o                         
  -2   2   8        207.74        229.81         4.76 o                         
  -1   2   8         65.96         68.49         3.15 o                         
   0   2   8         96.57        103.12         3.71 o                         
   1   2   8        253.36        257.29         5.56 o                         
   2   2   8        171.33        177.81         5.68 o                         
   3   2   8         41.55         47.03         3.81 o                         
   4   2   8          2.51          4.42         2.59 o                         
   5   2   8        305.28        290.74         6.67 o                         
   6   2   8        420.97        415.87         8.98 o                         
   7   2   8          0.20          7.01         3.12 o                         
   8   2   8          7.54         11.13         3.13 o                         
   9   2   8        168.46        154.22        13.78 o                         
  10   2   8         35.24         35.08         3.97 o                         
  11   2   8         20.16         17.96         3.25 o                         
 -12   3   8         26.97         27.41         4.73 o                         
 -11   3   8         17.16         19.99         2.76 o                         
 -10   3   8        145.19        143.90         7.07 o                         
  -9   3   8         80.59         70.05         5.09 o                         
  -8   3   8         10.08         11.00         2.43 o                         
  -7   3   8        312.10        300.53         5.40 o                         
  -6   3   8        178.96        159.35         5.29 o                         
  -5   3   8        240.75        240.35         5.16 o                         
  -4   3   8         79.50         76.45         3.94 o                         
  -3   3   8         61.49         53.85         2.79 o                         
  -2   3   8         55.12         57.88         2.94 o                         
  -1   3   8        108.06        100.04         5.11 o                         
   0   3   8        131.52        135.48         7.52 o                         
   1   3   8         66.34         65.53         3.66 o                         
   2   3   8        159.27        175.76         6.29 o                         
   3   3   8        386.55        378.51         8.41 o                         
   4   3   8         70.97         77.79         5.01 o                         
   5   3   8         61.17         52.29         5.03 o                         
   6   3   8        212.92        210.54         6.59 o                         
   7   3   8        100.83        103.10         5.29 o                         
   8   3   8         55.03         51.26         6.19 o                         
   9   3   8         65.01         58.99         6.03 o                         
  10   3   8         11.06         14.08         3.07 o                         
 -11   4   8         52.79         56.05         4.42 o                         
 -10   4   8         18.21         17.91         2.55 o                         
  -9   4   8         99.91         89.08         4.31 o                         
  -8   4   8        272.19        261.68         5.98 o                         
  -7   4   8        169.40        160.06         4.81 o                         
  -6   4   8         85.15         90.28         4.92 o                         
  -5   4   8         70.52         69.61         3.66 o                         
  -4   4   8        126.47        131.77         4.68 o                         
  -3   4   8         98.42         87.37         3.79 o                         
  -2   4   8        482.60        487.02         7.33 o                         
  -1   4   8         79.90         76.25         3.85 o                         
   0   4   8        267.14        261.32         6.27 o                         
   1   4   8         13.88         12.64         4.91 o                         
   2   4   8          7.30         11.16         3.65 o                         
   3   4   8         78.55         90.01         5.08 o                         
   4   4   8        124.18        130.23         5.93 o                         
   5   4   8        239.60        222.35         8.47 o                         
   6   4   8          7.68         13.89         4.96 o                         
   7   4   8          7.32         10.12         4.19 o                         
   8   4   8         14.33         16.92         3.92 o                         
   9   4   8         24.62         28.48         2.63 o                         
  10   4   8         48.18         51.81         3.93 o                         
 -10   5   8         10.95         12.15         2.96 o                         
  -9   5   8         42.24         42.18         3.02 o                         
  -8   5   8          8.98         12.02         2.70 o                         
  -7   5   8         96.57        100.13         4.10 o                         
  -6   5   8        122.03        117.82         4.58 o                         
  -5   5   8         29.11         35.71         3.34 o                         
  -4   5   8          9.43          7.69         2.12 o                         
  -3   5   8         26.25         30.37         2.36 o                         
  -2   5   8         11.01         12.02         2.29 o                         
  -1   5   8         53.44         54.29         3.54 o                         
   0   5   8         34.29         34.32         3.33 o                         
   1   5   8         53.47         45.84         3.98 o                         
   2   5   8        215.70        199.98         5.37 o                         
   3   5   8         21.56         22.13         3.03 o                         
   4   5   8        197.34        186.13         7.27 o                         
   5   5   8         38.79         34.21         3.02 o                         
   6   5   8         11.26         10.81         2.63 o                         
   7   5   8         13.17         19.51         2.48 o                         
   8   5   8         61.50         75.64         6.48 o                         
   9   5   8        118.65        141.17         5.25 o                         
  -9   6   8          5.42          5.44         1.78 o                         
  -8   6   8        125.75        129.03         4.98 o                         
  -7   6   8         18.29         17.56         2.25 o                         
  -6   6   8        161.34        167.16         4.87 o                         
  -5   6   8        232.68        219.93         6.07 o                         
  -4   6   8        227.57        229.16         6.85 o                         
  -3   6   8         21.58         19.66         2.48 o                         
  -2   6   8        407.25        399.24        10.56 o                         
  -1   6   8         81.92         81.97         4.92 o                         
   0   6   8         50.14         46.71         3.69 o                         
   1   6   8         65.13         59.36         4.22 o                         
   2   6   8         38.65         36.37         4.26 o                         
   3   6   8        115.56        117.37         7.65 o                         
   4   6   8        249.89        256.35         6.67 o                         
   5   6   8        165.02        184.85         5.21 o                         
   6   6   8        250.78        271.41         5.80 o                         
   7   6   8         24.67         25.07         2.46 o                         
  -7   7   8         64.62         64.00         4.04 o                         
  -6   7   8         71.19         72.33         6.48 o                         
  -5   7   8         12.52         14.56         2.60 o                         
  -4   7   8         14.40         16.48         3.37 o                         
  -3   7   8         21.12         19.87         2.28 o                         
  -2   7   8         47.88         53.20         3.99 o                         
  -1   7   8          3.91          4.24         4.19 o                         
   0   7   8          7.88         10.45         2.09 o                         
   1   7   8          3.03          2.78         3.18 o                         
   2   7   8         22.13         21.80         2.52 o                         
   3   7   8        101.76        111.93         5.56 o                         
   4   7   8         14.15         16.46         2.34 o                         
   5   7   8        275.29        280.34         7.46 o                         
  -3   8   8          7.71          7.27         9.26 o                         
  -2   8   8         11.41         11.98         2.66 o                         
  -1   8   8          0.45          2.51         1.73 o                         
   0   8   8         36.48         36.05         5.85 o                         
   1   8   8         30.79         35.80         3.07 o                         
  -5  -7   9          4.31          5.91         4.80 o                         
  -4  -7   9         29.15         17.98         7.01 o                         
  -3  -7   9          1.53         10.59         5.36 o                         
  -2  -7   9         66.09         66.84         7.00 o                         
  -1  -7   9        125.72        132.88         7.55 o                         
   0  -7   9          1.56         -0.33         4.01 o                         
   1  -7   9         43.42         45.08         8.15 o                         
   2  -7   9         41.44         50.71         5.62 o                         
   3  -7   9         77.43         71.23         5.71 o                         
   4  -7   9         96.91        106.49         6.38 o                         
  -8  -6   9         85.52        104.31         8.72 o                         
  -7  -6   9         85.24         84.63         8.41 o                         
  -6  -6   9         39.12         37.96         5.75 o                         
  -5  -6   9         29.56         17.93         5.47 o                         
  -4  -6   9         77.27         66.50         6.25 o                         
  -3  -6   9        253.83        277.92        10.87 o                         
  -2  -6   9         75.49         79.89         6.55 o                         
  -1  -6   9         12.49         18.89         8.65 o                         
   0  -6   9         48.89         55.89         5.74 o                         
   1  -6   9          2.65          2.58         3.21 o                         
   2  -6   9         45.33         38.95         5.27 o                         
   3  -6   9         18.61         18.50         4.22 o                         
   4  -6   9         42.98         47.01         4.76 o                         
   5  -6   9        184.60        190.22         8.50 o                         
   6  -6   9         56.44         66.58         5.11 o                         
  -9  -5   9         42.19         40.83         9.75 o                         
  -8  -5   9         79.34         85.46         6.71 o                         
  -7  -5   9         33.44         37.63         6.72 o                         
  -6  -5   9         22.33         24.71         6.81 o                         
  -5  -5   9         30.75         23.54         5.56 o                         
  -4  -5   9          6.31         17.14         5.67 o                         
  -3  -5   9         48.10         48.45        10.02 o                         
  -2  -5   9        172.85        161.81         8.36 o                         
  -1  -5   9        213.31        225.46         6.49 o                         
   0  -5   9        113.39        100.22         5.15 o                         
   1  -5   9         18.60         15.96         5.46 o                         
   2  -5   9        187.25        196.20         6.76 o                         
   3  -5   9         25.95         31.04         4.67 o                         
   4  -5   9         52.27         44.51         5.88 o                         
   5  -5   9          5.31          5.86         3.83 o                         
   6  -5   9         70.13         73.82         4.98 o                         
   7  -5   9         65.08         67.51         5.97 o                         
   8  -5   9         50.92         65.24         5.68 o                         
 -10  -4   9         56.40         75.85         6.73 o                         
  -9  -4   9        115.95        108.52         7.88 o                         
  -8  -4   9        135.95        145.41        38.14 o                         
  -7  -4   9         53.63         54.43         5.43 o                         
  -6  -4   9         21.88         24.44         4.97 o                         
  -5  -4   9         49.93         50.64         5.00 o                         
  -4  -4   9        121.05        123.53         6.74 o                         
  -3  -4   9         58.53         58.19         5.43 o                         
  -2  -4   9         20.93         14.58         2.89 o                         
  -1  -4   9        341.73        310.88         6.32 o                         
   0  -4   9        432.76        418.37         6.80 o                         
   1  -4   9        153.23        147.57         4.69 o                         
   2  -4   9        585.12        583.11         9.10 o                         
   3  -4   9         37.77         31.75         3.52 o                         
   4  -4   9         38.10         29.93         3.37 o                         
   5  -4   9         71.36         74.91         4.39 o                         
   6  -4   9         48.14         49.06         3.72 o                         
   7  -4   9        134.14        135.14         6.40 o                         
   8  -4   9         50.65         59.13         5.51 o                         
   9  -4   9         33.94         33.52         8.78 o                         
 -11  -3   9         23.08         17.48         4.86 o                         
 -10  -3   9         17.56         19.07         4.07 o                         
  -9  -3   9         26.53         22.07         4.63 o                         
  -8  -3   9        215.22        205.68         9.34 o                         
  -7  -3   9          7.66          6.74         4.40 o                         
  -6  -3   9        274.13        261.53         8.10 o                         
  -5  -3   9         43.30         45.08         6.77 o                         
  -4  -3   9         30.82         32.40         3.62 o                         
  -3  -3   9        156.77        152.14         5.11 o                         
  -2  -3   9         32.37         26.60         3.69 o                         
  -1  -3   9        173.39        180.14         5.17 o                         
   0  -3   9        364.07        362.85         8.40 o                         
   1  -3   9         31.09         32.28         2.63 o                         
   2  -3   9         45.12         42.17         4.59 o                         
   3  -3   9          7.58         15.71         3.31 o                         
   4  -3   9        109.64        114.04         5.09 o                         
   5  -3   9        237.71        240.05         6.87 o                         
   6  -3   9        469.25        463.67         9.33 o                         
   7  -3   9          9.84          9.37         4.62 o                         
   8  -3   9        158.61        164.94        11.93 o                         
   9  -3   9         45.24         56.33        11.77 o                         
  10  -3   9         30.22         32.73         4.38 o                         
 -12  -2   9         57.69         55.19         6.95 o                         
 -11  -2   9        145.21        147.50         6.40 o                         
 -10  -2   9         11.35         11.01         5.31 o                         
  -9  -2   9         13.28         10.28         4.41 o                         
  -8  -2   9         25.61         20.70         6.34 o                         
  -7  -2   9         61.07         59.61         4.93 o                         
  -6  -2   9        411.60        386.22        11.31 o                         
  -5  -2   9        407.25        428.69         7.89 o                         
  -4  -2   9         64.80         72.05         4.70 o                         
  -3  -2   9         69.90         76.84         3.95 o                         
  -2  -2   9        203.68        203.79         8.84 o                         
  -1  -2   9         23.86         23.80         2.34 o                         
   0  -2   9        120.14        123.72         3.94 o                         
   1  -2   9        207.94        214.66         4.84 o                         
   2  -2   9          4.68          9.65         2.47 o                         
   3  -2   9         15.00         16.86         2.75 o                         
   4  -2   9        187.18        177.17         6.04 o                         
   5  -2   9        257.68        264.08         6.23 o                         
   6  -2   9        141.88        120.76         5.19 o                         
   7  -2   9          1.43          7.27         3.30 o                         
   8  -2   9          4.78          4.28         3.24 o                         
   9  -2   9         56.23         54.65         4.62 o                         
  10  -2   9         97.85         83.86        11.37 o                         
 -12  -1   9          1.80          1.00         2.49 o                         
 -11  -1   9         34.77         26.98         7.25 o                         
 -10  -1   9         81.30         82.78         6.57 o                         
  -9  -1   9          2.28          1.74         3.32 o                         
  -8  -1   9        141.12        122.65         5.81 o                         
  -7  -1   9        244.66        255.35        10.52 o                         
  -6  -1   9        213.54        192.27         7.87 o                         
  -5  -1   9        732.54        714.54         9.38 o                         
  -4  -1   9        100.93         91.90         3.98 o                         
  -3  -1   9         39.28         49.92         3.83 o                         
  -2  -1   9         12.31         17.49         2.62 o                         
  -1  -1   9         11.80         15.24         2.41 o                         
   0  -1   9        279.98        277.61         5.24 o                         
   1  -1   9        330.06        340.17         6.00 o                         
   2  -1   9        102.63         93.31         4.06 o                         
   3  -1   9         92.30         82.88         3.72 o                         
   4  -1   9        326.70        334.16         6.42 o                         
   5  -1   9         43.38         44.49         3.09 o                         
   6  -1   9         34.77         30.45         3.27 o                         
   7  -1   9         42.41         38.89         7.38 o                         
   8  -1   9        140.91        129.61         7.06 o                         
   9  -1   9        127.40        136.23         5.99 o                         
  10  -1   9         71.81         75.36         5.05 o                         
  11  -1   9        168.15        168.48         6.67 o                         
 -12   0   9          1.79          0.45         2.34 o                         
 -11   0   9         79.12         78.26         5.35 o                         
 -10   0   9         12.18         15.75         2.98 o                         
  -9   0   9        558.35        531.57        11.42 o                         
  -8   0   9        182.93        196.71         5.88 o                         
  -7   0   9        484.30        444.16         7.76 o                         
  -6   0   9         50.45         45.06         3.41 o                         
  -5   0   9        225.56        234.76         5.02 o                         
  -4   0   9        116.04        111.98         3.89 o                         
  -3   0   9        145.97        161.18         4.27 o                         
  -2   0   9         21.64         24.88         2.35 o                         
  -1   0   9         97.34        115.51         3.81 o                         
   0   0   9        625.06        642.66         8.81 o                         
   1   0   9       2995.32       3030.03        30.96 o                         
   2   0   9        225.19        223.66         5.21 o                         
   3   0   9         53.85         51.77         2.83 o                         
   4   0   9        238.72        236.87         5.46 o                         
   5   0   9          9.53         16.06         3.18 o                         
   6   0   9         84.01         86.01         4.76 o                         
   7   0   9         32.71         31.26         4.15 o                         
   8   0   9          9.88         16.46         2.88 o                         
   9   0   9        140.31        113.69         7.07 o                         
  10   0   9        111.30         99.03         5.35 o                         
  11   0   9        143.10        151.35         9.88 o                         
 -12   1   9          1.73          5.04         4.15 o                         
 -11   1   9         36.04         38.14         5.32 o                         
 -10   1   9         81.44         78.35         3.96 o                         
  -9   1   9          2.29          1.21         2.65 o                         
  -8   1   9        141.76        132.69         5.95 o                         
  -7   1   9        243.51        241.81         5.62 o                         
  -6   1   9        211.93        193.11         5.65 o                         
  -5   1   9        730.97        699.61         9.94 o                         
  -4   1   9        101.31         96.68         3.58 o                         
  -3   1   9         39.99         43.43         4.33 o                         
  -2   1   9         11.93         13.42         2.26 o                         
  -1   1   9         11.57         20.09         2.32 o                         
   0   1   9        279.93        271.04         5.08 o                         
   1   1   9        330.33        340.86         5.32 o                         
   2   1   9        102.15        100.65         4.44 o                         
   3   1   9         92.78         82.44         4.72 o                         
   4   1   9        325.63        332.87         7.10 o                         
   5   1   9         43.30         38.93         3.23 o                         
   6   1   9         34.57         27.99         3.64 o                         
   7   1   9         42.72         37.46         5.95 o                         
   8   1   9        139.70        126.16        13.26 o                         
   9   1   9        128.21        124.83        12.31 o                         
  10   1   9         71.09         70.88         5.19 o                         
  11   1   9        166.84        171.97        11.36 o                         
 -12   2   9         56.85         52.48         5.82 o                         
 -11   2   9        145.96        146.58         5.00 o                         
 -10   2   9         11.20         14.68         2.33 o                         
  -9   2   9         13.49         11.23         2.57 o                         
  -8   2   9         25.97         28.08         3.28 o                         
  -7   2   9         62.67         61.94         3.41 o                         
  -6   2   9        413.18        376.34         6.71 o                         
  -5   2   9        406.18        418.47         8.82 o                         
  -4   2   9         65.40         83.65         3.40 o                         
  -3   2   9         70.29         74.51         3.23 o                         
  -2   2   9        203.63        203.82         4.49 o                         
  -1   2   9         23.84         24.12         2.38 o                         
   0   2   9        121.08        122.89         4.16 o                         
   1   2   9        205.48        210.77         5.23 o                         
   2   2   9          4.66          9.14         2.69 o                         
   3   2   9         15.12         18.25         2.91 o                         
   4   2   9        185.38        181.45         6.72 o                         
   5   2   9        256.70        249.42         7.27 o                         
   6   2   9        142.99        114.41         7.11 o                         
   7   2   9          1.37          8.56         3.24 o                         
   8   2   9          4.71         -0.47         3.71 o                         
   9   2   9         56.34         59.40         5.70 o                         
  10   2   9         97.60         84.64         5.91 o                         
 -11   3   9         23.99         22.35         2.26 o                         
 -10   3   9         17.06          9.45         2.82 o                         
  -9   3   9         26.65         20.64         2.68 o                         
  -8   3   9        215.36        221.82         6.70 o                         
  -7   3   9          7.66          4.54         2.47 o                         
  -6   3   9        273.32        248.36         5.55 o                         
  -5   3   9         42.44         44.18         3.06 o                         
  -4   3   9         30.93         32.50         3.09 o                         
  -3   3   9        156.95        154.87         4.30 o                         
  -2   3   9         32.50         34.22         2.57 o                         
  -1   3   9        175.68        191.24         4.70 o                         
   0   3   9        364.28        364.65         7.51 o                         
   1   3   9         31.21         31.77         4.07 o                         
   2   3   9         44.21         40.30         5.10 o                         
   3   3   9          7.13          7.01         3.48 o                         
   4   3   9        108.63        105.91         5.31 o                         
   5   3   9        238.52        244.97         8.05 o                         
   6   3   9        468.27        446.57        19.27 o                         
   7   3   9          9.64          4.54         3.81 o                         
   8   3   9        158.74        161.84         8.23 o                         
   9   3   9         45.84         49.50         5.30 o                         
  10   3   9         30.23         32.15         3.28 o                         
 -10   4   9         55.67         59.60         3.47 o                         
  -9   4   9        115.13        117.45         6.09 o                         
  -8   4   9        134.56        130.36         4.70 o                         
  -7   4   9         53.54         54.15         3.55 o                         
  -6   4   9         22.66         24.93         3.38 o                         
  -5   4   9         49.23         45.62         3.98 o                         
  -4   4   9        122.07        114.58         4.35 o                         
  -3   4   9         58.40         58.68         3.35 o                         
  -2   4   9         20.69         18.45         2.54 o                         
  -1   4   9        340.98        312.86         6.73 o                         
   0   4   9        433.40        421.81         7.87 o                         
   1   4   9        152.39        148.45         6.06 o                         
   2   4   9        585.57        592.40        10.15 o                         
   3   4   9         37.83         45.59         4.61 o                         
   4   4   9         37.76         32.97         3.07 o                         
   5   4   9         70.80         66.40         8.51 o                         
   6   4   9         48.41         41.21         4.44 o                         
   7   4   9        134.08        133.41         6.24 o                         
   8   4   9         51.32         53.60         3.55 o                         
   9   4   9         33.08         37.03         4.04 o                         
  -9   5   9         42.55         36.50         2.95 o                         
  -8   5   9         77.08         81.51         4.31 o                         
  -7   5   9         33.54         31.84         2.66 o                         
  -6   5   9         21.79         22.43         2.80 o                         
  -5   5   9         31.25         33.37         2.86 o                         
  -4   5   9          6.36          5.76         2.29 o                         
  -3   5   9         49.05         43.74         3.21 o                         
  -2   5   9        170.24        161.47         6.24 o                         
  -1   5   9        214.50        225.27         5.51 o                         
   0   5   9        115.03        118.86         4.81 o                         
   1   5   9         18.40         19.52         4.00 o                         
   2   5   9        189.39        198.70         5.73 o                         
   3   5   9         26.21         28.60         2.76 o                         
   4   5   9         53.30         57.92         6.84 o                         
   5   5   9          5.30          3.73         2.79 o                         
   6   5   9         70.67         72.48         3.82 o                         
   7   5   9         65.11         65.62         3.43 o                         
   8   5   9         51.62         65.89         3.40 o                         
  -8   6   9         85.99         99.61         7.26 o                         
  -7   6   9         87.20         94.73         4.03 o                         
  -6   6   9         39.33         42.37         3.41 o                         
  -5   6   9         29.32         29.09         2.98 o                         
  -4   6   9         76.81         81.21         7.28 o                         
  -3   6   9        254.30        263.03         6.06 o                         
  -2   6   9         75.49         73.37         4.11 o                         
  -1   6   9         12.77         10.99         2.81 o                         
   0   6   9         48.30         47.84         5.93 o                         
   1   6   9          2.32          4.83         2.46 o                         
   2   6   9         45.54         47.90         4.78 o                         
   3   6   9         17.96         19.21         5.00 o                         
   4   6   9         42.72         41.38         3.44 o                         
   5   6   9        185.38        195.63         4.83 o                         
   6   6   9         56.05         69.04         3.63 o                         
  -5   7   9          4.37          6.21         2.10 o                         
  -4   7   9         29.19         27.80         3.75 o                         
  -3   7   9          1.44          3.85         2.82 o                         
  -2   7   9         66.00         39.70         3.46 o                         
  -1   7   9        126.26        128.47         5.04 o                         
   0   7   9          1.51         -1.03         2.19 o                         
   1   7   9         43.63         42.42         4.35 o                         
   2   7   9         42.13         36.67         6.57 o                         
   3   7   9         77.02         74.81         6.19 o                         
   4   7   9         97.28         85.34         9.15 o                         
  -3  -7  10         25.11         32.28        10.96 o                         
  -2  -7  10         60.75         62.68         9.73 o                         
  -1  -7  10         46.82         39.84         5.02 o                         
   0  -7  10         15.69         28.39        10.04 o                         
   1  -7  10         79.78        106.51         6.93 o                         
   2  -7  10         29.05         33.32         6.36 o                         
  -7  -6  10         18.64         10.66         5.04 o                         
  -6  -6  10        119.08        114.13         7.35 o                         
  -5  -6  10         47.35         39.48         5.27 o                         
  -4  -6  10         31.09         23.25         4.72 o                         
  -3  -6  10        146.82        148.20         7.82 o                         
  -2  -6  10         76.91         76.96         7.14 o                         
  -1  -6  10          8.22          8.22         4.56 o                         
   0  -6  10        197.44        197.74         7.24 o                         
   1  -6  10        286.90        284.85         7.85 o                         
   2  -6  10         59.04         68.68         9.94 o                         
   3  -6  10         14.26         12.73         3.81 o                         
   4  -6  10        153.32        162.09         7.34 o                         
   5  -6  10        148.75        147.42         7.58 o                         
  -8  -5  10         80.07         86.55         8.64 o                         
  -7  -5  10         68.62         81.38         7.33 o                         
  -6  -5  10        114.23        109.14         7.24 o                         
  -5  -5  10         51.38         65.29         9.35 o                         
  -4  -5  10          7.12         12.34         4.73 o                         
  -3  -5  10        471.19        457.26        11.02 o                         
  -2  -5  10        101.90        100.76         7.93 o                         
  -1  -5  10        309.18        303.72        11.54 o                         
   0  -5  10        150.11        135.52         6.02 o                         
   1  -5  10         20.97         14.52         3.52 o                         
   2  -5  10        149.53        142.74         7.24 o                         
   3  -5  10        111.07        112.99         7.60 o                         
   4  -5  10         45.18         44.43         5.40 o                         
   5  -5  10        169.97        185.90         6.71 o                         
   6  -5  10         19.97         20.40         3.55 o                         
   7  -5  10        184.51        198.42         8.49 o                         
 -10  -4  10        182.60        187.57         9.25 o                         
  -9  -4  10         12.50         22.97         5.25 o                         
  -8  -4  10        106.92        114.19         9.53 o                         
  -7  -4  10         72.71         69.25         6.91 o                         
  -6  -4  10         12.44         16.84         4.90 o                         
  -5  -4  10         87.73         88.92         7.36 o                         
  -4  -4  10         84.19         87.45         5.69 o                         
  -3  -4  10         42.87         49.64         4.59 o                         
  -2  -4  10         33.15         32.86         4.70 o                         
  -1  -4  10         48.34         53.54         4.26 o                         
   0  -4  10        283.36        265.16         6.33 o                         
   1  -4  10        219.22        217.90         6.67 o                         
   2  -4  10         63.34         64.11         4.96 o                         
   3  -4  10         20.37         25.79         3.54 o                         
   4  -4  10        264.38        255.28         6.93 o                         
   5  -4  10         27.25         20.41         2.96 o                         
   6  -4  10         16.37         13.32         5.80 o                         
   7  -4  10         16.48         28.58         6.83 o                         
   8  -4  10          0.23         -1.51         7.23 o                         
 -10  -3  10         29.31         34.35         5.41 o                         
  -9  -3  10         51.80         51.31         5.52 o                         
  -8  -3  10         35.75         31.46         7.33 o                         
  -7  -3  10          4.68          3.25         4.58 o                         
  -6  -3  10        130.74        130.90         7.18 o                         
  -5  -3  10        157.85        164.86         7.55 o                         
  -4  -3  10        499.85        485.79        10.06 o                         
  -3  -3  10        119.59        121.86         4.86 o                         
  -2  -3  10        216.65        209.23         6.01 o                         
  -1  -3  10         86.31         88.85         4.47 o                         
   0  -3  10        150.31        143.72         4.72 o                         
   1  -3  10        261.43        245.95         5.74 o                         
   2  -3  10        238.72        228.55         6.13 o                         
   3  -3  10         69.97         68.48         3.83 o                         
   4  -3  10          4.60          7.45         2.95 o                         
   5  -3  10        198.48        190.62         5.55 o                         
   6  -3  10        132.81        129.24         8.91 o                         
   7  -3  10          7.80          6.52         6.14 o                         
   8  -3  10         28.28         27.48         3.88 o                         
   9  -3  10         36.03         33.92         5.93 o                         
 -11  -2  10         14.05         16.54         6.11 o                         
 -10  -2  10          7.46          4.56         5.28 o                         
  -9  -2  10         28.55         37.57        10.93 o                         
  -8  -2  10         12.58         23.58         5.47 o                         
  -7  -2  10         16.81         15.60         4.31 o                         
  -6  -2  10         25.74         17.52         3.86 o                         
  -5  -2  10        135.79        120.04         5.88 o                         
  -4  -2  10        925.48        923.34        12.89 o                         
  -3  -2  10         16.21         17.30         3.79 o                         
  -2  -2  10         27.25         25.56         3.92 o                         
  -1  -2  10        265.84        287.80         8.09 o                         
   0  -2  10         91.74         92.86         4.10 o                         
   1  -2  10         48.79         49.27         3.16 o                         
   2  -2  10        436.22        416.37         7.35 o                         
   3  -2  10        401.69        407.79         7.38 o                         
   4  -2  10        217.08        208.59         6.08 o                         
   5  -2  10         52.74         49.96         3.72 o                         
   6  -2  10         54.58         55.28         4.07 o                         
   7  -2  10        183.01        196.99        16.36 o                         
   8  -2  10         20.38         17.19         3.89 o                         
   9  -2  10         89.38         86.39        11.06 o                         
 -11  -1  10         37.08         37.45         4.59 o                         
 -10  -1  10        133.53        140.66         7.41 o                         
  -9  -1  10         51.79         52.53         5.63 o                         
  -8  -1  10         87.99         73.07         6.71 o                         
  -7  -1  10         85.47         81.66         4.96 o                         
  -6  -1  10        638.84        552.78        12.81 o                         
  -5  -1  10         54.54         60.21         3.83 o                         
  -4  -1  10        140.85        135.08         6.17 o                         
  -3  -1  10         85.26         84.57         4.09 o                         
  -2  -1  10          7.91          1.96         2.62 o                         
  -1  -1  10        439.92        447.45         8.50 o                         
   0  -1  10        732.34        727.94        10.11 o                         
   1  -1  10        853.82        832.91        11.74 o                         
   2  -1  10        266.26        256.15         6.01 o                         
   3  -1  10         59.82         53.67         4.34 o                         
   4  -1  10        277.67        281.78         6.83 o                         
   5  -1  10         48.20         55.13         3.67 o                         
   6  -1  10         43.79         40.06         3.08 o                         
   7  -1  10         80.99         51.19         8.11 o                         
   8  -1  10         96.44        105.34         5.80 o                         
   9  -1  10         21.95         23.05         3.62 o                         
  10  -1  10         56.24         68.44         5.20 o                         
 -11   0  10         14.46         15.24         5.54 o                         
 -10   0  10          3.91          9.90         3.03 o                         
  -9   0  10         23.83         24.20         3.80 o                         
  -8   0  10          7.44          7.84         3.28 o                         
  -7   0  10         11.98         11.99         3.28 o                         
  -6   0  10         40.01         35.60         3.49 o                         
  -5   0  10          1.05          3.81         3.99 o                         
  -4   0  10          8.33          8.75         2.35 o                         
  -3   0  10          1.36          1.17         2.22 o                         
  -2   0  10         14.55         16.68         2.47 o                         
  -1   0  10        121.66        141.19         4.37 o                         
   0   0  10        826.87        822.54        10.13 o                         
   1   0  10        827.63        786.91         9.64 o                         
   2   0  10        234.15        226.33         5.27 o                         
   3   0  10         50.62         47.22         2.99 o                         
   4   0  10        370.71        371.95         7.22 o                         
   5   0  10        311.88        292.74         6.92 o                         
   6   0  10          3.29          2.32         2.52 o                         
   7   0  10          9.26          3.50         2.84 o                         
   8   0  10          0.25         -9.31        19.95 o                         
   9   0  10          0.15          2.11         6.08 o                         
  10   0  10         70.63         64.84         4.95 o                         
 -11   1  10         36.16         32.10         2.76 o                         
 -10   1  10        133.33        151.58         6.02 o                         
  -9   1  10         50.61         48.84         3.96 o                         
  -8   1  10         88.40         79.44         4.16 o                         
  -7   1  10         85.71         86.91         4.15 o                         
  -6   1  10        644.30        558.56         8.04 o                         
  -5   1  10         53.59         54.71         3.09 o                         
  -4   1  10        141.35        133.65         3.96 o                         
  -3   1  10         84.73         84.42         3.72 o                         
  -2   1  10          7.72          3.85         2.16 o                         
  -1   1  10        438.98        434.21         7.30 o                         
   0   1  10        732.64        726.66         9.31 o                         
   1   1  10        852.93        815.98        14.35 o                         
   2   1  10        264.38        248.52         5.71 o                         
   3   1  10         59.90         54.52         3.73 o                         
   4   1  10        277.99        282.48         6.27 o                         
   5   1  10         48.70         47.71         4.41 o                         
   6   1  10         43.99         40.17         3.62 o                         
   7   1  10         80.41         63.31         9.24 o                         
   8   1  10         95.42        103.78         5.00 o                         
   9   1  10         22.25         27.42         3.17 o                         
  10   1  10         57.21         73.91         4.54 o                         
 -11   2  10         14.50         12.86         3.30 o                         
 -10   2  10          8.16          8.56         2.40 o                         
  -9   2  10         29.88         34.21         3.45 o                         
  -8   2  10         12.56         18.64         3.12 o                         
  -7   2  10         17.36         10.01         2.74 o                         
  -6   2  10         25.48         20.87         2.74 o                         
  -5   2  10        136.18        118.61         4.55 o                         
  -4   2  10        923.08        900.64        10.71 o                         
  -3   2  10         16.10         14.84         2.98 o                         
  -2   2  10         26.47         22.90         3.17 o                         
  -1   2  10        264.58        272.05         5.77 o                         
   0   2  10         90.44         94.20         4.60 o                         
   1   2  10         48.25         47.11         3.43 o                         
   2   2  10        436.14        410.14         8.52 o                         
   3   2  10        397.10        408.45         7.63 o                         
   4   2  10        217.83        212.83         5.61 o                         
   5   2  10         51.56         51.42         3.40 o                         
   6   2  10         54.97         54.73         4.18 o                         
   7   2  10        182.42        200.58         6.65 o                         
   8   2  10         19.91         19.83         3.19 o                         
   9   2  10         89.32         81.30         6.97 o                         
 -10   3  10         29.14         30.36         2.71 o                         
  -9   3  10         51.82         48.42         3.67 o                         
  -8   3  10         35.25         28.31         4.48 o                         
  -7   3  10          4.53          5.88         3.43 o                         
  -6   3  10        132.69        135.02         4.83 o                         
  -5   3  10        157.61        143.33         4.85 o                         
  -4   3  10        497.68        487.62         7.78 o                         
  -3   3  10        118.83        121.45         4.51 o                         
  -2   3  10        215.25        214.04         5.02 o                         
  -1   3  10         86.35         93.93         4.39 o                         
   0   3  10        149.33        154.80         5.36 o                         
   1   3  10        261.46        247.82         8.18 o                         
   2   3  10        238.73        230.33         6.48 o                         
   3   3  10         70.02         69.66         4.57 o                         
   4   3  10          4.80          6.01         2.76 o                         
   5   3  10        196.86        198.33         8.94 o                         
   6   3  10        134.14        130.34        16.84 o                         
   7   3  10          7.90         13.97         3.75 o                         
   8   3  10         27.80         36.52         3.72 o                         
   9   3  10         36.40         40.16         2.75 o                         
 -10   4  10        179.08        190.06         4.97 o                         
  -9   4  10         12.59         10.85         2.52 o                         
  -8   4  10        105.81        113.31         4.55 o                         
  -7   4  10         73.13         64.58         4.11 o                         
  -6   4  10         12.45         13.88         2.65 o                         
  -5   4  10         88.02         81.29         4.75 o                         
  -4   4  10         84.14         90.25         4.85 o                         
  -3   4  10         43.24         46.66         3.30 o                         
  -2   4  10         33.02         31.46         2.73 o                         
  -1   4  10         48.59         49.83         3.61 o                         
   0   4  10        283.33        277.34         8.80 o                         
   1   4  10        219.57        227.28         6.85 o                         
   2   4  10         62.69         66.61         4.99 o                         
   3   4  10         20.36         22.82         2.93 o                         
   4   4  10        262.99        263.14         6.41 o                         
   5   4  10         26.77         30.01         3.74 o                         
   6   4  10         16.55         13.47         6.55 o                         
   7   4  10         16.16         15.95         3.19 o                         
   8   4  10          0.28          2.00         1.94 o                         
  -8   5  10         80.45         83.95         3.75 o                         
  -7   5  10         67.47         66.56         5.83 o                         
  -6   5  10        114.38        117.45         4.76 o                         
  -5   5  10         51.28         51.66         4.56 o                         
  -4   5  10          7.16          6.46         3.46 o                         
  -3   5  10        475.26        451.04         7.55 o                         
  -2   5  10        101.31         99.66         4.38 o                         
  -1   5  10        307.59        298.56         6.81 o                         
   0   5  10        148.89        142.20         6.58 o                         
   1   5  10         20.52         19.65         5.81 o                         
   2   5  10        149.80        148.40         5.62 o                         
   3   5  10        110.69        112.38        10.13 o                         
   4   5  10         45.79         43.08         4.35 o                         
   5   5  10        169.16        169.37         4.92 o                         
   6   5  10         19.77         24.76         2.86 o                         
   7   5  10        184.93        192.35         4.42 o                         
  -7   6  10         18.73         15.17         2.21 o                         
  -6   6  10        119.03        119.46         5.44 o                         
  -5   6  10         48.12         54.56         3.87 o                         
  -4   6  10         30.27         26.05         3.31 o                         
  -3   6  10        146.81        135.36         7.13 o                         
  -2   6  10         78.18         75.45         3.71 o                         
  -1   6  10          8.27          7.54         2.73 o                         
   0   6  10        196.60        185.75         5.07 o                         
   1   6  10        286.66        275.34         6.07 o                         
   2   6  10         58.17         59.37         3.48 o                         
   3   6  10         14.03         17.64         5.21 o                         
   4   6  10        154.01        170.86         5.12 o                         
   5   6  10        149.01        142.71         5.49 o                         
  -3   7  10         24.94         29.80         8.99 o                         
  -2   7  10         61.13         62.25         6.91 o                         
  -1   7  10         46.56         43.91         4.86 o                         
   0   7  10         14.97         13.81         2.15 o                         
   1   7  10         80.93         75.59         3.65 o                         
   2   7  10         28.88         26.31         3.33 o                         
  -5  -6  11         25.69         20.23         4.63 o                         
  -4  -6  11         41.73         49.19         5.56 o                         
  -3  -6  11        138.83        123.74         9.53 o                         
  -2  -6  11         91.59         96.32        18.05 o                         
  -1  -6  11         69.01         74.83         8.18 o                         
   0  -6  11         60.88         75.01        10.54 o                         
   1  -6  11         11.45         22.52         5.37 o                         
   2  -6  11          5.48          4.79         7.78 o                         
   3  -6  11         17.21         20.22         3.84 o                         
  -7  -5  11         36.28         46.03        12.84 o                         
  -6  -5  11          1.83          8.83         5.87 o                         
  -5  -5  11          9.56         15.61         4.50 o                         
  -4  -5  11        315.84        320.87        10.95 o                         
  -3  -5  11        181.80        190.11        10.13 o                         
  -2  -5  11         52.49         48.33         5.05 o                         
  -1  -5  11         21.61         25.99         5.65 o                         
   0  -5  11          3.79          4.99         4.22 o                         
   1  -5  11         35.51         42.51         4.54 o                         
   2  -5  11         48.72         52.33         7.65 o                         
   3  -5  11         12.45         15.97         4.05 o                         
   4  -5  11         40.54         43.58         3.97 o                         
   5  -5  11         25.10         20.32         3.13 o                         
  -9  -4  11          1.79         -8.52         9.33 o                         
  -8  -4  11         13.89         22.89         9.54 o                         
  -7  -4  11          5.32         -0.42         5.23 o                         
  -6  -4  11         41.03         46.44         8.69 o                         
  -5  -4  11         32.14         39.75         5.55 o                         
  -4  -4  11        167.76        161.45         9.91 o                         
  -3  -4  11         50.75         50.13         8.08 o                         
  -2  -4  11         26.29         33.18         5.60 o                         
  -1  -4  11        385.27        378.36        11.07 o                         
   0  -4  11        119.42        100.41         7.16 o                         
   1  -4  11         48.13         53.99         3.95 o                         
   2  -4  11         49.09         53.76         4.33 o                         
   3  -4  11         70.83         66.87        10.40 o                         
   4  -4  11         10.79         12.24         2.99 o                         
   5  -4  11         60.14         57.97         4.78 o                         
   6  -4  11         26.05         23.42         3.54 o                         
   7  -4  11         73.54         80.82         8.72 o                         
 -10  -3  11         37.54         47.52        13.25 o                         
  -9  -3  11         85.00         98.33        10.62 o                         
  -8  -3  11          0.92         10.82         4.72 o                         
  -7  -3  11         35.09         30.94         7.69 o                         
  -6  -3  11         56.47         49.71         5.42 o                         
  -5  -3  11         15.83         12.09         4.82 o                         
  -4  -3  11         49.25         42.90         4.88 o                         
  -3  -3  11        137.55        123.21         5.32 o                         
  -2  -3  11         83.57         95.48         5.07 o                         
  -1  -3  11        112.40        114.44         4.95 o                         
   0  -3  11        198.09        192.39         6.64 o                         
   1  -3  11        234.10        221.02         6.75 o                         
   2  -3  11        865.51        861.57        11.88 o                         
   3  -3  11          6.00         11.81         2.72 o                         
   4  -3  11        311.83        302.16         6.69 o                         
   5  -3  11         38.08         33.13         3.83 o                         
   6  -3  11         78.17         81.88         5.76 o                         
   7  -3  11         17.76         20.97         4.82 o                         
   8  -3  11          0.57         -1.60         4.31 o                         
 -10  -2  11          1.14         -0.55         4.78 o                         
  -9  -2  11          2.61          6.77         4.40 o                         
  -8  -2  11         21.25         31.02        10.56 o                         
  -7  -2  11        213.55        211.89         9.06 o                         
  -6  -2  11        276.52        248.35         8.34 o                         
  -5  -2  11         21.05         31.42         5.76 o                         
  -4  -2  11        303.74        310.92         6.47 o                         
  -3  -2  11        277.68        287.68         6.66 o                         
  -2  -2  11          3.06          5.03         2.76 o                         
  -1  -2  11        162.56        159.44         6.02 o                         
   0  -2  11        361.13        343.72         8.64 o                         
   1  -2  11         91.14         86.83         4.12 o                         
   2  -2  11        122.51        117.91         4.13 o                         
   3  -2  11         15.39         22.39         2.69 o                         
   4  -2  11        144.42        141.95         4.98 o                         
   5  -2  11         47.60         39.90         4.23 o                         
   6  -2  11         10.93          7.63         4.35 o                         
   7  -2  11         43.22         49.58         4.60 o                         
   8  -2  11         12.58         11.46         4.37 o                         
 -11  -1  11         26.73         29.83         3.04 o                         
 -10  -1  11         71.33         72.33         5.83 o                         
  -9  -1  11         63.72         66.49         6.67 o                         
  -8  -1  11         28.06         15.89         4.84 o                         
  -7  -1  11          4.96         12.22         4.57 o                         
  -6  -1  11        123.84        119.39         7.01 o                         
  -5  -1  11        436.42        413.69         7.98 o                         
  -4  -1  11        502.89        453.21         8.22 o                         
  -3  -1  11          3.19          3.98         2.39 o                         
  -2  -1  11        390.42        385.19         6.92 o                         
  -1  -1  11         61.51         63.41         3.93 o                         
   0  -1  11        390.48        383.36         7.01 o                         
   1  -1  11        338.93        343.47         7.05 o                         
   2  -1  11         69.58         66.88         3.55 o                         
   3  -1  11         11.25         12.89         2.40 o                         
   4  -1  11         69.72         69.08         5.35 o                         
   5  -1  11         87.76         78.38         5.50 o                         
   6  -1  11         20.47         20.35         3.21 o                         
   7  -1  11         59.30         55.23         5.00 o                         
   8  -1  11         12.12         15.32         3.38 o                         
   9  -1  11         23.60         27.64         3.94 o                         
 -11   0  11         40.44         37.93         4.31 o                         
 -10   0  11         86.90         74.01         6.41 o                         
  -9   0  11        290.66        293.74        11.03 o                         
  -8   0  11          0.16          6.17         4.64 o                         
  -7   0  11        282.36        264.74        10.42 o                         
  -6   0  11        179.37        145.45         7.59 o                         
  -5   0  11        117.71         96.26         5.86 o                         
  -4   0  11         51.25         58.54         3.33 o                         
  -3   0  11         86.60         74.48         5.55 o                         
  -2   0  11        307.28        292.83         7.94 o                         
  -1   0  11        343.54        328.68         7.15 o                         
   0   0  11          7.10          6.15         2.33 o                         
   1   0  11        166.99        153.85         4.93 o                         
   2   0  11        226.88        216.91         5.14 o                         
   3   0  11         10.97         13.41         2.53 o                         
   4   0  11         23.91         15.68         2.57 o                         
   5   0  11          5.74          2.27         2.80 o                         
   6   0  11          9.14          9.26         3.16 o                         
   7   0  11          2.67          0.52         3.10 o                         
   8   0  11          0.33          1.30         3.59 o                         
   9   0  11          4.61         -2.63         2.64 o                         
 -11   1  11         27.27         35.95         3.63 o                         
 -10   1  11         69.81         67.48         4.35 o                         
  -9   1  11         63.82         66.56         7.32 o                         
  -8   1  11         28.15         26.17         5.59 o                         
  -7   1  11          4.94          6.93         3.96 o                         
  -6   1  11        124.02        122.95         7.82 o                         
  -5   1  11        436.96        410.96         7.50 o                         
  -4   1  11        504.66        478.21         6.99 o                         
  -3   1  11          3.53          2.45         2.20 o                         
  -2   1  11        391.88        393.08         6.50 o                         
  -1   1  11         62.50         58.24         3.65 o                         
   0   1  11        388.86        383.78         7.51 o                         
   1   1  11        336.78        339.33         7.13 o                         
   2   1  11         69.76         71.17         3.99 o                         
   3   1  11         10.95          9.25         3.02 o                         
   4   1  11         69.06         62.73         5.14 o                         
   5   1  11         87.42         82.21         4.24 o                         
   6   1  11         20.65         24.64         3.39 o                         
   7   1  11         59.01         53.12         7.08 o                         
   8   1  11         12.46          8.32         7.57 o                         
   9   1  11         23.82         25.43         2.72 o                         
 -10   2  11          1.12          4.46         2.56 o                         
  -9   2  11          2.56          2.24         3.02 o                         
  -8   2  11         20.74         25.75         2.99 o                         
  -7   2  11        213.40        208.07         6.80 o                         
  -6   2  11        275.04        253.31        12.29 o                         
  -5   2  11         20.74         20.95         3.31 o                         
  -4   2  11        303.61        297.50         5.82 o                         
  -3   2  11        277.90        290.57         5.56 o                         
  -2   2  11          3.15          7.12         2.39 o                         
  -1   2  11        160.82        158.08         5.65 o                         
   0   2  11        360.23        347.57         7.31 o                         
   1   2  11         91.80         90.53         5.25 o                         
   2   2  11        123.57        120.56         5.12 o                         
   3   2  11         15.17         15.23         2.66 o                         
   4   2  11        144.37        140.47         4.88 o                         
   5   2  11         47.81         40.00         3.24 o                         
   6   2  11         10.59          7.15         4.09 o                         
   7   2  11         43.39         48.64         3.58 o                         
   8   2  11         12.43         12.96         4.82 o                         
 -10   3  11         36.53         32.59         3.15 o                         
  -9   3  11         86.20         83.72         5.31 o                         
  -8   3  11          0.82          3.43         2.86 o                         
  -7   3  11         35.15         30.22         3.05 o                         
  -6   3  11         57.00         52.49         4.46 o                         
  -5   3  11         15.51         15.00         3.26 o                         
  -4   3  11         50.25         54.80         3.72 o                         
  -3   3  11        137.02        131.34         4.65 o                         
  -2   3  11         84.42         91.36         4.31 o                         
  -1   3  11        111.96        117.41         4.84 o                         
   0   3  11        197.58        196.41         5.68 o                         
   1   3  11        232.34        221.19         7.03 o                         
   2   3  11        868.61        873.96        16.55 o                         
   3   3  11          6.26          2.55         2.62 o                         
   4   3  11        312.84        313.61         6.95 o                         
   5   3  11         38.44         34.71         5.88 o                         
   6   3  11         77.42         78.86         4.80 o                         
   7   3  11         17.63         16.79         2.87 o                         
   8   3  11          0.61          0.96         5.77 o                         
  -9   4  11          2.01          9.06         2.96 o                         
  -8   4  11         13.76         19.85         2.59 o                         
  -7   4  11          5.26          4.12         2.77 o                         
  -6   4  11         41.13         44.21         3.58 o                         
  -5   4  11         32.30         29.68         3.89 o                         
  -4   4  11        167.71        160.48         7.93 o                         
  -3   4  11         51.07         47.26         3.31 o                         
  -2   4  11         26.62         33.62         3.44 o                         
  -1   4  11        387.87        401.85        11.31 o                         
   0   4  11        118.27        117.11         6.60 o                         
   1   4  11         47.47         50.99         6.72 o                         
   2   4  11         48.95         49.91         4.53 o                         
   3   4  11         70.87         60.51         5.95 o                         
   4   4  11         10.73         15.89         2.71 o                         
   5   4  11         60.93         56.41         8.59 o                         
   6   4  11         24.98         28.13         3.01 o                         
   7   4  11         74.05         65.35         3.17 o                         
  -7   5  11         36.58         40.98         3.60 o                         
  -6   5  11          1.74          1.84         3.61 o                         
  -5   5  11          9.36          5.86         2.75 o                         
  -4   5  11        318.20        331.27         8.25 o                         
  -3   5  11        180.07        188.38         6.29 o                         
  -2   5  11         53.61         64.59         4.69 o                         
  -1   5  11         21.57         16.91         3.14 o                         
   0   5  11          3.62         10.06         4.49 o                         
   1   5  11         35.83         41.85         4.27 o                         
   2   5  11         49.28         44.75         4.47 o                         
   3   5  11         12.49          7.25         2.24 o                         
   4   5  11         40.88         48.08         3.82 o                         
   5   5  11         25.05         22.22         2.65 o                         
   6   5  11         90.43         93.56         6.43 o                         
  -5   6  11         24.68         18.57         2.72 o                         
  -4   6  11         41.56         48.66         4.20 o                         
  -3   6  11        137.84        139.14         6.22 o                         
  -2   6  11         91.41         88.80        12.22 o                         
  -1   6  11         68.65         56.47         4.22 o                         
   0   6  11         60.57         62.48         5.17 o                         
   1   6  11         11.15          8.80         3.53 o                         
   2   6  11          5.48          7.79         4.90 o                         
   3   6  11         17.74         16.41         7.29 o                         
  -2  -6  12         50.45         54.31         5.11 o                         
  -1  -6  12         53.51         61.11         6.51 o                         
   0  -6  12         16.52         19.80         7.57 o                         
  -6  -5  12         13.06         16.96         7.73 o                         
  -5  -5  12         91.54        105.31         7.54 o                         
  -4  -5  12        286.29        279.91        13.58 o                         
  -3  -5  12        281.99        269.38         7.81 o                         
  -2  -5  12         13.86         15.81         4.86 o                         
  -1  -5  12         67.16         52.65         8.18 o                         
   0  -5  12        176.30        168.21        10.81 o                         
   1  -5  12         58.30         61.99         8.56 o                         
   2  -5  12         85.24         86.87         5.15 o                         
   3  -5  12         67.09         75.05        11.15 o                         
   4  -5  12         57.81         60.84         4.51 o                         
  -7  -4  12          0.23          7.66         8.65 o                         
  -6  -4  12        133.34        136.50         8.32 o                         
  -5  -4  12         57.24         62.72         5.76 o                         
  -4  -4  12        222.98        236.09        13.87 o                         
  -3  -4  12        115.20        114.31         6.95 o                         
  -2  -4  12         52.28         57.11        10.97 o                         
  -1  -4  12         22.10         19.58         6.69 o                         
   0  -4  12        182.52        172.95        10.84 o                         
   1  -4  12         82.29         82.91         4.63 o                         
   2  -4  12         78.03         80.11         5.44 o                         
   3  -4  12         64.22         71.97         4.35 o                         
   4  -4  12         30.09         35.91         5.21 o                         
   5  -4  12         44.36         48.75         3.96 o                         
  -9  -3  12         13.17          6.55        12.71 o                         
  -8  -3  12         10.07          8.11         5.19 o                         
  -7  -3  12          0.89          5.23         4.63 o                         
  -6  -3  12         83.80         90.36         7.51 o                         
  -5  -3  12          8.93         10.79         4.75 o                         
  -4  -3  12          4.94          3.91         4.13 o                         
  -3  -3  12        148.58        151.95         5.17 o                         
  -2  -3  12        207.53        209.30         7.34 o                         
  -1  -3  12         86.05         84.36         4.99 o                         
   0  -3  12        241.41        238.41         6.18 o                         
   1  -3  12         97.68         93.62         4.16 o                         
   2  -3  12         53.21         48.19         3.38 o                         
   3  -3  12        117.22        118.29         6.60 o                         
   4  -3  12         43.49         42.92         4.33 o                         
   5  -3  12          9.40          9.55         2.64 o                         
   6  -3  12         16.19         15.25         6.21 o                         
   7  -3  12          0.81          7.65         3.96 o                         
  -9  -2  12         51.37         45.53         5.68 o                         
  -8  -2  12        129.70        130.12         8.99 o                         
  -7  -2  12         42.69         37.09         5.33 o                         
  -6  -2  12         46.17         48.98        10.14 o                         
  -5  -2  12        134.68        118.26         7.99 o                         
  -4  -2  12         76.41         63.26         3.83 o                         
  -3  -2  12        201.29        200.18         5.47 o                         
  -2  -2  12        179.16        181.82         5.30 o                         
  -1  -2  12         40.80         40.02         3.56 o                         
   0  -2  12         17.68         17.46         4.82 o                         
   1  -2  12        160.36        169.34         6.46 o                         
   2  -2  12         53.54         62.38         5.60 o                         
   3  -2  12         35.77         40.70         3.95 o                         
   4  -2  12         90.14         79.53         4.50 o                         
   5  -2  12        152.35        155.03         4.92 o                         
   6  -2  12         92.69         91.28         4.34 o                         
   7  -2  12         25.20         23.31        11.70 o                         
 -10  -1  12         58.33         61.35         5.41 o                         
  -9  -1  12         47.46         44.90         7.27 o                         
  -8  -1  12         11.10         10.65         4.52 o                         
  -7  -1  12         96.91         95.29         6.81 o                         
  -6  -1  12         35.05         33.96         4.98 o                         
  -5  -1  12        272.70        269.45        11.44 o                         
  -4  -1  12         99.45         99.50         5.24 o                         
  -3  -1  12        244.34        241.26         5.87 o                         
  -2  -1  12         16.76         20.28         2.67 o                         
  -1  -1  12        235.74        231.95         5.97 o                         
   0  -1  12        292.29        287.27         7.22 o                         
   1  -1  12         30.12         28.18         2.80 o                         
   2  -1  12          8.23          9.13         3.32 o                         
   3  -1  12         57.32         52.76         3.43 o                         
   4  -1  12         32.97         29.66         6.47 o                         
   5  -1  12         28.78         26.23         3.56 o                         
   6  -1  12         10.19         11.98         2.72 o                         
   7  -1  12         14.04         14.18         3.47 o                         
   8  -1  12          9.12          5.67         5.71 o                         
 -10   0  12        226.48        261.99         8.10 o                         
  -9   0  12        135.38        130.07         7.03 o                         
  -8   0  12         12.05         10.88         4.47 o                         
  -7   0  12        503.47        471.08        10.82 o                         
  -6   0  12         23.70         21.80         4.27 o                         
  -5   0  12         31.97         18.90         3.06 o                         
  -4   0  12         39.40         35.60         2.70 o                         
  -3   0  12        121.34        120.92         4.24 o                         
  -2   0  12         20.21         18.31         2.50 o                         
  -1   0  12        198.18        207.05         8.70 o                         
   0   0  12         89.25         94.72         4.63 o                         
   1   0  12        150.23        148.88         5.64 o                         
   2   0  12        339.63        355.07         6.44 o                         
   3   0  12         76.30         71.54         3.96 o                         
   4   0  12        338.38        346.40         6.73 o                         
   5   0  12          3.62          0.58         3.30 o                         
   6   0  12         15.02         19.69         5.06 o                         
   7   0  12         65.48         82.60         5.14 o                         
   8   0  12         27.03         27.93         3.72 o                         
 -10   1  12         58.21         65.33         5.48 o                         
  -9   1  12         47.94         45.32         3.38 o                         
  -8   1  12         10.16          8.06         3.52 o                         
  -7   1  12         95.24         95.82         6.38 o                         
  -6   1  12         34.69         32.51         3.80 o                         
  -5   1  12        274.25        267.09        10.74 o                         
  -4   1  12         99.76        105.65         4.19 o                         
  -3   1  12        246.59        245.83         5.65 o                         
  -2   1  12         16.86         16.61         2.43 o                         
  -1   1  12        237.51        233.56         5.63 o                         
   0   1  12        293.44        279.38         6.86 o                         
   1   1  12         30.09         33.64         3.45 o                         
   2   1  12          8.36          5.07         3.31 o                         
   3   1  12         57.67         58.67         3.68 o                         
   4   1  12         33.21         33.51         2.73 o                         
   5   1  12         28.86         29.82         2.69 o                         
   6   1  12         10.92         14.75         2.95 o                         
   7   1  12         13.83         11.91         2.76 o                         
   8   1  12          9.20         15.29         2.60 o                         
  -9   2  12         51.21         43.48         4.23 o                         
  -8   2  12        130.78        135.79         7.24 o                         
  -7   2  12         42.63         36.23         4.46 o                         
  -6   2  12         46.78         46.60         3.74 o                         
  -5   2  12        133.73        113.12         6.55 o                         
  -4   2  12         75.65         68.91         6.73 o                         
  -3   2  12        201.59        209.69         5.13 o                         
  -2   2  12        178.82        178.73         4.93 o                         
  -1   2  12         40.47         45.63         3.59 o                         
   0   2  12         18.16         15.11         3.48 o                         
   1   2  12        163.25        174.12         6.41 o                         
   2   2  12         52.29         62.62         6.88 o                         
   3   2  12         36.00         42.54         3.19 o                         
   4   2  12         89.75         80.20         4.06 o                         
   5   2  12        152.42        144.71         6.62 o                         
   6   2  12         92.34         88.22         6.94 o                         
   7   2  12         24.84         31.65         3.38 o                         
  -9   3  12         13.70         17.17         8.05 o                         
  -8   3  12         10.58          8.59         3.65 o                         
  -7   3  12          0.92          0.41         2.90 o                         
  -6   3  12         84.40        102.07         5.25 o                         
  -5   3  12          8.83         -0.75         3.24 o                         
  -4   3  12          4.88          8.98         4.35 o                         
  -3   3  12        148.42        151.57         4.83 o                         
  -2   3  12        205.31        217.52         8.50 o                         
  -1   3  12         85.49         82.16         4.25 o                         
   0   3  12        238.98        235.33         5.94 o                         
   1   3  12         96.13         86.47         4.59 o                         
   2   3  12         52.52         52.19         4.41 o                         
   3   3  12        118.00        111.75         5.52 o                         
   4   3  12         43.02         40.11         4.16 o                         
   5   3  12          9.40          5.15         2.96 o                         
   6   3  12         16.00         10.30         2.61 o                         
   7   3  12          0.70          5.30         4.87 o                         
  -7   4  12          0.21          2.21         2.57 o                         
  -6   4  12        133.99        145.25         5.58 o                         
  -5   4  12         57.93         57.37         5.66 o                         
  -4   4  12        225.62        256.99         7.20 o                         
  -3   4  12        115.26        116.98         4.17 o                         
  -2   4  12         51.34         59.70         6.81 o                         
  -1   4  12         22.81         23.39         3.59 o                         
   0   4  12        182.37        176.17        16.36 o                         
   1   4  12         83.19         74.21         3.92 o                         
   2   4  12         76.93         75.20         4.15 o                         
   3   4  12         65.41         60.90         3.97 o                         
   4   4  12         30.31         31.38         4.06 o                         
   5   4  12         44.77         46.55         4.12 o                         
   6   4  12         81.52         90.33        11.77 o                         
  -6   5  12         13.06         10.91         2.41 o                         
  -5   5  12         89.61         95.89         4.73 o                         
  -4   5  12        285.97        277.84         7.43 o                         
  -3   5  12        283.74        301.69        10.87 o                         
  -2   5  12         14.15         15.65         3.25 o                         
  -1   5  12         66.89         66.32         5.25 o                         
   0   5  12        177.35        182.83         4.65 o                         
   1   5  12         57.89         63.60         5.85 o                         
   2   5  12         85.94         76.65         4.11 o                         
   3   5  12         68.16         74.67         6.03 o                         
   4   5  12         58.29         54.69         3.47 o                         
  -2   6  12         50.21         39.81         4.26 o                         
  -1   6  12         53.69         56.57         5.55 o                         
   0   6  12         16.60         12.47         3.21 o                         
  -3  -5  13         57.95         50.60         9.53 o                         
  -2  -5  13         65.42         54.37         4.67 o                         
  -1  -5  13         55.52         46.18         4.13 o                         
   0  -5  13         13.41         16.41         3.69 o                         
   1  -5  13          0.26          0.90         3.13 o                         
  -6  -4  13         18.00         18.99         8.18 o                         
  -5  -4  13         91.81         76.75        11.22 o                         
  -4  -4  13         95.33         90.14         8.03 o                         
  -3  -4  13          2.25          9.24         4.89 o                         
  -2  -4  13         71.74         70.52         5.45 o                         
  -1  -4  13        182.40        181.96         7.00 o                         
   0  -4  13         17.77         16.48         4.68 o                         
   1  -4  13         36.13         41.13        11.10 o                         
   2  -4  13         44.15         49.91         6.22 o                         
   3  -4  13        137.29        142.20         5.84 o                         
   4  -4  13        122.83        116.02         9.69 o                         
  -7  -3  13         14.89         10.84         6.83 o                         
  -6  -3  13          3.78         14.91         8.07 o                         
  -5  -3  13         31.81         37.03         4.83 o                         
  -4  -3  13         41.63         39.74         4.24 o                         
  -3  -3  13          6.46          4.31         3.85 o                         
  -2  -3  13         70.30         77.53         3.90 o                         
  -1  -3  13        134.94        138.11         4.86 o                         
   0  -3  13        171.74        168.45         5.64 o                         
   1  -3  13        181.66        188.36         8.33 o                         
   2  -3  13         25.07         25.34         2.82 o                         
   3  -3  13        131.83        139.19         4.81 o                         
   4  -3  13         55.35         54.78         3.87 o                         
   5  -3  13         39.07         35.22         4.47 o                         
  -8  -2  13         79.80         75.96         8.76 o                         
  -7  -2  13          5.44         11.93         3.91 o                         
  -6  -2  13         18.88         21.24         4.65 o                         
  -5  -2  13         45.38         46.43         4.78 o                         
  -4  -2  13          0.26          4.72         3.76 o                         
  -3  -2  13        122.13        127.62         6.19 o                         
  -2  -2  13        189.43        191.53         7.61 o                         
  -1  -2  13        212.57        221.66         5.75 o                         
   0  -2  13        219.46        225.15         6.78 o                         
   1  -2  13          4.59          5.45         2.71 o                         
   2  -2  13          2.91         -0.52         2.76 o                         
   3  -2  13          9.82          8.91         2.65 o                         
   4  -2  13         86.07         98.24         4.63 o                         
   5  -2  13         35.05         35.12         2.75 o                         
   6  -2  13         31.21         31.64         5.27 o                         
  -8  -1  13         16.13         20.14         4.14 o                         
  -7  -1  13         65.34         65.73         7.84 o                         
  -6  -1  13         18.09         13.54         4.47 o                         
  -5  -1  13         14.59         18.34         3.78 o                         
  -4  -1  13         32.69         28.92         4.08 o                         
  -3  -1  13         86.28         81.41         4.18 o                         
  -2  -1  13         97.16         97.83         4.11 o                         
  -1  -1  13          3.48          4.19         3.38 o                         
   0  -1  13        212.30        215.04         5.62 o                         
   1  -1  13         90.49         97.43         5.01 o                         
   2  -1  13        116.00        120.68         5.68 o                         
   3  -1  13         32.83         32.82         2.62 o                         
   4  -1  13         25.17         30.00         2.65 o                         
   5  -1  13        105.62        103.23         5.13 o                         
   6  -1  13         85.22         89.79         6.15 o                         
  -9   0  13        127.63        137.02         8.25 o                         
  -8   0  13          7.12          3.71         4.10 o                         
  -7   0  13         67.18         69.23         6.53 o                         
  -6   0  13          9.73          6.13         4.00 o                         
  -5   0  13         48.47         53.13         3.97 o                         
  -4   0  13         70.83         73.34         5.68 o                         
  -3   0  13          4.12          7.34         2.36 o                         
  -2   0  13         74.15         77.90         3.99 o                         
  -1   0  13          9.46          9.18         2.50 o                         
   0   0  13        101.24        115.64         4.84 o                         
   1   0  13         61.46         63.13         4.28 o                         
   2   0  13         42.95         50.82         3.95 o                         
   3   0  13         58.26         65.17         7.04 o                         
   4   0  13        110.25        116.45         5.83 o                         
   5   0  13        427.27        476.94         8.11 o                         
   6   0  13          0.92         13.28        32.25 o                         
  -8   1  13         15.63         20.42         4.51 o                         
  -7   1  13         64.55         51.35         6.99 o                         
  -6   1  13         17.81         16.25         3.53 o                         
  -5   1  13         14.69          7.93         5.71 o                         
  -4   1  13         33.14         39.75         4.76 o                         
  -3   1  13         87.43         97.04         4.21 o                         
  -2   1  13         96.29         93.24         4.42 o                         
  -1   1  13          3.35          5.16         2.39 o                         
   0   1  13        210.57        222.14         5.73 o                         
   1   1  13         89.61         89.12         4.70 o                         
   2   1  13        114.18        114.40         7.20 o                         
   3   1  13         32.33         34.91         3.61 o                         
   4   1  13         24.44         30.44         2.81 o                         
   5   1  13        106.34        111.19         4.14 o                         
   6   1  13         83.84         89.50         4.22 o                         
  -8   2  13         81.03         83.36         8.84 o                         
  -7   2  13          5.17          4.38         4.39 o                         
  -6   2  13         19.19         17.04         3.77 o                         
  -5   2  13         44.94         52.49         5.39 o                         
  -4   2  13          0.25         -3.94         3.94 o                         
  -3   2  13        123.25        125.86         4.46 o                         
  -2   2  13        191.93        198.93         5.12 o                         
  -1   2  13        210.43        219.92         5.61 o                         
   0   2  13        218.56        224.36         5.85 o                         
   1   2  13          4.56          5.70         2.55 o                         
   2   2  13          2.93          4.85         4.15 o                         
   3   2  13          9.75          7.00         3.05 o                         
   4   2  13         86.00         90.52         8.95 o                         
   5   2  13         34.72         35.03         6.44 o                         
   6   2  13         30.68         30.40         3.78 o                         
  -7   3  13         14.87         15.51         2.87 o                         
  -6   3  13          3.82          7.22         3.59 o                         
  -5   3  13         31.24         34.67         4.00 o                         
  -4   3  13         42.36         40.19         5.72 o                         
  -3   3  13          7.06          8.62         2.66 o                         
  -2   3  13         70.28         66.92         3.94 o                         
  -1   3  13        133.97        136.65         4.44 o                         
   0   3  13        171.69        170.18         5.15 o                         
   1   3  13        180.18        193.89         5.54 o                         
   2   3  13         25.49         24.37         2.50 o                         
   3   3  13        130.86        129.79         6.71 o                         
   4   3  13         55.20         61.17         4.30 o                         
   5   3  13         39.27         34.30         3.35 o                         
  -6   4  13         18.19         16.06         4.25 o                         
  -5   4  13         92.08         91.46         4.48 o                         
  -4   4  13         96.93         95.88         6.70 o                         
  -3   4  13          2.09          0.63         3.12 o                         
  -2   4  13         72.48         65.17         4.13 o                         
  -1   4  13        182.57        197.38         5.31 o                         
   0   4  13         17.66         19.36         2.83 o                         
   1   4  13         36.61         30.10         2.51 o                         
   2   4  13         43.87         33.82         3.29 o                         
   3   4  13        137.26        134.91         4.23 o                         
   4   4  13        123.46        115.98         7.26 o                         
  -3   5  13         57.34         50.99         4.60 o                         
  -2   5  13         64.91         55.18         4.73 o                         
  -1   5  13         54.94         53.32         3.39 o                         
   0   5  13         13.39          8.55         1.91 o                         
   1   5  13          0.28          0.52         2.56 o                         
  -2  -4  14         73.20         77.60         8.88 o                         
  -1  -4  14          4.47          5.88         3.10 o                         
   0  -4  14         43.01         41.90        15.28 o                         
  -5  -3  14         20.42         17.31         4.00 o                         
  -4  -3  14         47.33         47.41         3.99 o                         
  -3  -3  14         29.91         24.74         6.57 o                         
  -2  -3  14         48.86         46.54         4.23 o                         
  -1  -3  14         90.87         95.70         6.09 o                         
   0  -3  14        294.89        302.88         5.89 o                         
   1  -3  14        193.56        204.06         6.30 o                         
   2  -3  14          7.23          9.58         5.02 o                         
   3  -3  14         24.30         21.35         5.15 o                         
  -6  -2  14         14.83         17.06         3.74 o                         
  -5  -2  14         45.10         46.81         5.80 o                         
  -4  -2  14         24.32         27.28         3.24 o                         
  -3  -2  14         57.84         55.78         4.09 o                         
  -2  -2  14         72.76         82.53         3.48 o                         
  -1  -2  14        225.76        241.24         5.32 o                         
   0  -2  14         23.56         22.19         2.40 o                         
   1  -2  14         86.09         90.10         4.18 o                         
   2  -2  14         28.71         28.61         4.26 o                         
   3  -2  14          1.08         10.86         8.85 o                         
   4  -2  14          2.27          3.94         3.46 o                         
  -7  -1  14         19.44         14.00         4.19 o                         
  -6  -1  14         69.39         73.35         5.08 o                         
  -5  -1  14         42.99         41.31         3.48 o                         
  -4  -1  14        100.09        111.12         6.37 o                         
  -3  -1  14         22.87         29.44         2.76 o                         
  -2  -1  14          7.48         12.01         2.32 o                         
  -1  -1  14        141.34        138.67         6.08 o                         
   0  -1  14         42.82         51.13         5.15 o                         
   1  -1  14         75.86         81.39         4.38 o                         
   2  -1  14         15.13         13.13         2.52 o                         
   3  -1  14         37.95         43.44         4.31 o                         
   4  -1  14        101.86        105.40         5.03 o                         
   5  -1  14         40.55         37.83         4.17 o                         
  -7   0  14         18.68         31.47         9.55 o                         
  -6   0  14         55.81         56.57         5.95 o                         
  -5   0  14         27.42         44.61         5.03 o                         
  -4   0  14          0.85          3.35         3.16 o                         
  -3   0  14         53.30         56.96         3.13 o                         
  -2   0  14         43.50         42.70         2.93 o                         
  -1   0  14         46.04         47.56         3.81 o                         
   0   0  14        223.36        231.60         5.55 o                         
   1   0  14          0.01          7.24         3.44 o                         
   2   0  14         27.84         29.39         3.53 o                         
   3   0  14        237.98        248.33        10.32 o                         
   4   0  14         47.04         62.30         4.51 o                         
   5   0  14          2.78         -9.33        16.91 o                         
  -7   1  14         19.81         14.28         4.33 o                         
  -6   1  14         70.07         68.58        11.06 o                         
  -5   1  14         43.39         35.28         3.66 o                         
  -4   1  14         98.78        108.53         7.54 o                         
  -3   1  14         23.42         21.34         2.19 o                         
  -2   1  14          7.01         11.48         2.12 o                         
  -1   1  14        139.56        143.41         6.94 o                         
   0   1  14         43.15         42.95         3.56 o                         
   1   1  14         76.02         79.87         5.06 o                         
   2   1  14         15.58         16.96         2.45 o                         
   3   1  14         37.41         35.98         4.21 o                         
   4   1  14        100.52        103.04         7.75 o                         
   5   1  14         39.98         47.25        14.74 o                         
  -6   2  14         14.94         17.78         3.24 o                         
  -5   2  14         46.32         40.97         5.56 o                         
  -4   2  14         24.00         23.89         3.23 o                         
  -3   2  14         56.99         65.31         4.78 o                         
  -2   2  14         72.55         76.17         3.59 o                         
  -1   2  14        228.29        252.51         5.66 o                         
   0   2  14         23.75         26.91         2.43 o                         
   1   2  14         85.74         81.76         3.62 o                         
   2   2  14         28.95         25.45         2.42 o                         
   3   2  14          0.99          2.43         2.56 o                         
   4   2  14          2.25          2.84         4.63 o                         
  -5   3  14         20.30         13.55         3.03 o                         
  -4   3  14         47.59         57.66         8.94 o                         
  -3   3  14         29.39         24.10         4.35 o                         
  -2   3  14         49.94         46.82         3.14 o                         
  -1   3  14         92.07        103.56         3.85 o                         
   0   3  14        293.29        313.50         6.34 o                         
   1   3  14        193.95        207.22         4.80 o                         
   2   3  14          7.08          8.90         3.28 o                         
   3   3  14         24.70         25.65         4.38 o                         
  -2   4  14         73.85         72.36         4.71 o                         
  -1   4  14          4.63         -1.93         4.80 o                         
   0   4  14         44.09         37.97         3.42 o                         
  -3  -2  15         47.10         47.12         4.51 o                         
  -2  -2  15         17.89         18.13         4.13 o                         
  -1  -2  15         46.06         41.34         2.79 o                         
   0  -2  15          4.95          7.70         2.50 o                         
   1  -2  15         31.60         33.59         4.04 o                         
  -4  -1  15         14.23         13.26         3.00 o                         
  -3  -1  15          9.03          2.83         4.14 o                         
  -2  -1  15        222.36        223.01         7.99 o                         
  -1  -1  15         20.80         20.32         2.02 o                         
   0  -1  15          2.27          1.84         2.99 o                         
   1  -1  15         35.77         42.81         3.53 o                         
   2  -1  15         77.49         80.38         3.54 o                         
  -5   0  15         15.30         20.56         4.29 o                         
  -4   0  15         23.33         15.27         3.35 o                         
  -3   0  15         24.79         18.61         3.04 o                         
  -2   0  15         29.86         37.18         3.82 o                         
  -1   0  15         33.71         33.30         2.61 o                         
   0   0  15         58.24         62.80         3.23 o                         
   1   0  15        171.25        163.46         4.74 o                         
   2   0  15          1.39          2.06         1.82 o                         
  -4   1  15         14.33         16.19         2.90 o                         
  -3   1  15          9.25          6.57         5.23 o                         
  -2   1  15        222.96        220.94         4.88 o                         
  -1   1  15         20.26         17.74         2.54 o                         
   0   1  15          2.38          3.36         2.66 o                         
   1   1  15         35.39         33.32         2.56 o                         
   2   1  15         77.99         77.04         3.24 o                         
  -3   2  15         47.44         58.06         5.42 o                         
  -2   2  15         18.51         28.81         3.74 o                         
  -1   2  15         44.93         42.97         3.02 o                         
   0   2  15          4.81          8.13         2.70 o                         
   1   2  15         32.22         34.67         2.56 o                         
                                                                                
